# Supplementary material for: Proteogenomics of different urothelial bladder cancer stages reveals distinct molecular features for papillary cancer and carcinoma in situ
Source: Nat Commun. 2023 Sep 13;14:5670. doi: 10.1038/s41467-023-41139-3 (PMC10499981; doi:10.1038/s41467-023-41139-3)
Supplement: Supplementary file 5 — Supplementary Data 2 [file 41467_2023_41139_MOESM5_ESM.xlsx]

## Sheet: Description
Table S2	The variation of DNA damage response signaling and APOBEC mutational signature during the CIS progression.Related to Figure 2
Sheet	Description
Table S2A	Lists of proteins used for principal component analysis (PCA).
Table S2B	List of DNA damage response (DDR) marker phosphoproteins and their relative intensities.
Table S2C	List of APOBEC3s proteins and their relative intensities in APOBEC-sig and Non-APOBEC-sig samples.
Table S2D	List of APOBEC3s relative intensities and DDR score in different sample types.

## Sheet: Table S2A
Proteins used for PCA analysis（Gene symbol)
SPTBN2
THOC5
DPH1
HEXB
LOC101060714
NAT10
HMOX2
KIAA1217
CLC
MYH10
CIAPIN1
CREBBP
ZC3H15
ATP13A3
DNM2
GBP2
MRE11A
PPP2R2B
ACTR2
PPP1CA
COG3
SNX1
USP34
HMBOX1
NRAS
LIMA1
TBC1D2B
HLA-DMB
HNRNPF
WDHD1
GABARAPL2
DIDO1
GRWD1
PNKD
ABR
LCP1
TUBA1B
PYCR1
APOH
SMAD2
NUDT21
EPHA2
RPS27A
DR1
FBP1
MYO18A
MPV17
OCIAD1
CAB39L
UAP1L1
MRGPRF
PAPOLB
ANXA11
ND3
LRRFIP1
MTCH2
NMT1
CUTA
SP110
PIK3R4
ATP4A
PITPNM1
KRT83
MYL6B
TMEM179B
PDXP
SMC3
UBE3A
CALCOCO1
FRY
MAP3K9
TNPO3
MED12
GEMIN4
DGAT1
MVP
NUP85
PABPC1
PPA1
GATAD2B
GTF3C2
RILP
MMP10
WDR61
IPO8
IDH3G
PPP4C
FHL2
VPS41
TARBP1
EIF3CL
CLN5
ZNF845
RAB27A
RDH11
HIST1H2BE
NSUN5
TSR1
NME7
EHMT2
CEPT1
MED17
WIPI2
BPNT1
PDLIM5
BTD
HMGB3
LGALS9C
FNBP1
N4BP1
NDOR1
SLC35B2
MGST2
LCLAT1
RCOR3
ZMAT2
NDUFB3
PPAP2A
SNRPC
AHCTF1
TLR3
ABCD3
NSFL1C
VDAC3
DHRS11
RELA
GPD1L
SFPQ
SNX8
CNN3
NDUFA9
ERMP1
ANKHD1-EIF4EBP3
PTPN9
HSP90AB1
FBP2
IDH3A
PGLYRP1
POLR2D
DNAJB14
MAT2A
NFIX
XPO1
ACAT2
DERL2
CORO1C
WFS1
PAM16
PPP5C
CEP170
BAG1
SEMA4B
TUBB
COMMD10
GK
HSP90B1
CD276
ESRP1
DCAF7
CCM2
FOLR2
TMEM119
ATG2B
ABHD14B
A1BG
ATP5B
RBBP5
GSS
POLR3D
HMGCS1
CBWD6
HUWE1
NAA50
BAX
BCAS1
KLC3
LTN1
LSP1
UBE3B
NAP1L4
ME2
ZFP36L2
SPTAN1
ACBD5
STAU1
EIF4B
DDX24
RAB6B
DUSP23
POTEF
NUB1
FKBP7
LLPH
EIF4A1
ELANE
ELP6
FAM3C
PLA2G15
KRT2
GLRX
FBXO30
MTMR1
ACOT7
SRSF9
ANKRD22
KRT4
TRIM11
SLC33A1
ENSA
NDRG2
SND1
VSIG2
TRIM65
SF3B5
AMPD3
USP40
RAB8A
LIN7B
NUP210
CPVL
RABEP2
COPS4
NT5DC1
ITIH5
KRT71
ISCU
ZNF713
SIAE
EIF5
ZMYM2
TBC1D15
TMC4
DBN1
MIOS
HADHA
CDK4
HOOK3
TSN
TBC1D20
REXO2
PRKAG1
SUMO3
KCTD8
UTP3
PBRM1
ACOT1
AKR1A1
EIF4G1
MUC1
PI4K2B
KHDRBS3
ATAD3B
MRPS25
ADAM9
TRAPPC5
NUDT9
PARP12
FXYD3
PSMD7
LAMTOR3
NPEPPS
CHCHD2
HNRNPA0
C1orf52
NCKAP1
CORO7-PAM16
PFN2
CCS
C1QBP
IFITM1
GLMN
SUB1
GALNT1
SERPING1
DDX6
CLUH
SSBP3
LOC650157
PCK1
VAPB
AHCY
RBM3
MRPL48
SNX29
IMPA1
PCDH1
AK5
NSDHL
EMC2
ZNF761
PDK3
EML2
CYB5B
BAIAP2
PRPF40B
COMMD3-BMI1
GALNT2
TTC38
APOBEC3A_B
ZMYND8
AIMP1
PTP4A2
MYO9A
KIAA0368
CDAN1
CLEC3B
GIMAP7
HIBADH
GLT8D1
SQRDL
RPLP2
ZDHHC5
SLC2A1
ATP6V1B2
BCAP31
TIMM9
RPS17
VAV1
MRPL50
NUP133
PTCD3
EEPD1
CDH3
BCAP29
F8A3
GANAB
ITGB6
PRPF19
RPS13
HCFC1
KDM3B
FAM98C
CLCN3
PARP1
SSFA2
AKT1
PPIE
CTSE
ACO1
CHMP2B
NOC4L
LXN
GPSM3
EIF3H
GLOD4
PTPRJ
MRPS23
RUVBL1
HSPB8
HLA-G
MAOA
RFC1
EIF2B3
MOV10
NCSTN
TGFB1I1
KIAA1244
MKI67IP
CELF2
HM13
PDAP1
GNAL
MCTP2
TMX3
CDK11B
RBM19
TBCB
HIST2H2AB
TUBGCP2
SLC25A20
ADH5
CPNE8
SNX3
PGM3
POU2F3
RTCA
ATP2B1
FBLN5
RPRD1A
LARP7
BTAF1
FCGBP
ARHGEF12
COL7A1
BLOC1S6
PALLD
EXOG
MRPS7
MYO1A
RAB18
PDCD6
ATP6V1D
NIPSNAP3A
CTBS
KRT72
TAF4
RAD50
PROCR
CACYBP
SLC1A5
PGAM1
GPX1
FOXK2
IFI16
CACNA2D1
H2AFZ
PARD6G
CUL4A
PRKCSH
TRMT1L
GNB1
C1orf198
USP39
PSME1
CDC42EP5
CAMK1D
EPB41L2
PRKCA
NBEAL1
PLAT
CLIC2
KRT73
PARK7
LGALS7
C1orf85
ACPP
SARS2
TYMP
RPL10
SNX4
S100A10
OSBPL3
TRA2B
SUCLG2
CISD2
CCT7
ACTN3
CDC5L
ERGIC1
PIGK
FAM84A
CSNK1E
AVL9
NOMO1
KIF13A
NEXN
MBOAT7
FYB
EIF3A
LGALS4
TMEM40
DDAH2
WAS
LSM14A
NDUFAF3
ARL6IP5
TPP2
C1orf109
CFD
PPP2R5C
BLMH
TRIM29
RECQL
TFB2M
TBC1D1
DHCR24
HEATR2
TXNDC9
PLCD3
SSR4
GZMK
PKP3
C1orf50
PSIP1
CNOT3
NPLOC4
EIF3I
GDI2
OXA1L
PIGG
TMEM51
OSTF1
MRPL40
INO80C
WDR43
LOC101060318
GFPT1
EXOSC2
STS
ANAPC13
PACSIN3
CDC42BPA
CAPZA2
CCT8
PRUNE
ZC3H7A
PFDN5
TTC13
RRM2B
GRB7
PIAS2
NUP93
EIF2B2
C7orf50
TMX2
PGAM2
APOA1
EHD1
CDV3
TRAF6
TCF25
ATXN3
BIRC6
PLXNA2
WDR3
GSTA5
GBP4
PABPC1L
HNRNPA3
BLOC1S2
TAGLN3
TWF1
NUBPL
ACAP2
ASNS
GSR
HIST1H4C
COL5A1
FUT3
AQR
CASP8
CCDC132
ILKAP
MED30
KRT23
NAGA
TMED7-TICAM2
ACOT9
RAB3GAP2
CYB5R2
CHORDC1
MAGOH
UTRN
JAGN1
TRIQK
C9orf116
FZD7
SUPT16H
EIF3K
AZGP1
CHMP4A
TRIOBP
CBWD1
HPGD
SLC4A7
UBE2N
VWA8
PRPF4B
NPEPL1
HSPB6
PLD2
FBXO6
INPP1
MCM7
RBL2
HMG20A
FBXL20
GIPC3
ALDH3B2
RPS17L
RAB32
AFTPH
LOC100506562
ELP5
CD9
SDCBP2
S100A14
SLIRP
PNPO
PLBD1
ALDH2
CAPRIN1
RAB3D
ADSL
UBAC1
PACS1
BMS1
MACF1
NUP98
SMAP2
SH3GLB1
CBX3
H6PD
SEC24B
DCTN6
IREB2
ACADSB
CPM
ATM
RABL6
DUSP11
DDX5
UFL1
ADK
NUBP2
TBCE
DDX19B
ACSL1
LYRM4
GNA15
CRYM
ZNF141
UBE2Q1
BRIX1
CDK3
SLC30A7
CCT4
PCYOX1L
ZFYVE16
ZNHIT2
PSMB8
CDC42
CASC4
METTL7A
GOT2
UQCRC2
HADHB
NME2
GPAA1
KRT19
HNRNPU
CNNM3
MAP3K10
CARM1
PDGFRB
RABL5
HIST1H3C
DTNB
LARS
ZCCHC10
RPS4Y1
ITPA
RGS19
SHROOM1
ENPP7
MTHFD1L
OGFR
HLCS
CYBA
NIP7
FAM96A
U2SURP
CTAGE5
PSMB2
VCAM1
KIAA1429
SSB
LAMC2
ZNF468
CRIPT
PABPN1
DCTN3
ARAP3
AEBP1
C6
A2M
STXBP5
SMG7
EVPL
XPNPEP3
NAMPT
GTF2E2
PRSS1
FAM89B
RAB3A
LIMCH1
CCDC124
AKAP11
FAM105B
CLCA1
CAND2
C9
MSI2
HBG2
NME6
GSTM4
TCEB1
APOC2
UFM1
NUBP1
RANBP9
UBE2E1
GSTM5
PIP4K2B
FSCN1
FDPS
DCUN1D1
ZNF479
CDKAL1
FN3KRP
LRP10
CTSA
PCID2
IFITM2
PARS2
DMXL2
NDUFC2
LZTFL1
PRKAB1
PSMA2
MDH2
PDIA5
APOA2
COL18A1
COBLL1
COL11A1
ARG1
PIBF1
DDX51
SBDS
SGTA
UBXN2A
PDZD8
CAP1
NACC1
PPFIBP1
SPTBN1
EXOSC1
TLK2
ADCK4
CD163
NFKB2
CLTB
ITGAX
C6orf89
CSTF1
CHP1
NARS2
UBFD1
UBQLN4
PPP1R18
RBM27
BLOC1S5
PTPN6
MVD
STAG2
NAA38
GLO1
BPHL
CTAGE15
C14orf166
ARHGAP30
TOLLIP
CASP4
TIAL1
HPCA
SURF4
KPNA3
ARHGEF6
SPRR2G
WASL
TAPBPL
DARS2
TLE1
FKBP5
RGPD3
CDKN2B
GCLM
FBLIM1
LOC100653057
ARHGEF7
ARL15
IFI35
NTAN1
LOC730268
TMEM63A
FERMT3
HLA-DRB1
STK11IP
IGLL5
DCTN4
ARHGEF2
AP1S3
STAT3
ATP8B4
NCCRP1
RPS6KB2
TXNL1
PGM1
COA3
CARD6
TPM2
GPHN
HLA-DQA1
RCOR1
CHMP3
PEAK1
MNDA
HIST1H2AK
PRR5-ARHGAP8
UPF1
ARRB1
RPS12
ZMIZ1
TRAPPC12
ASCC1
FAM21B
TRIM5
CACNA2D2
LOC101060433
STAT5B
SYNJ1
MIEN1
GOLGA1
MIS12
CDR2L
ZYX
SNRPD1
AP1M2
HSPE1-MOB4
HNRNPCP5
LOC101060252
RDH14
PVRL1
PDS5B
NUP153
USP14
AVEN
ACACA
TNIP1
SMAD9
SMPD1
RENBP
MRPL24
HINT3
AP3B1
SPECC1
ESRP2
MRPS18B
PON1
PLEKHF2
HSPE1
LOC101060503
MYH11
WDR12
CD68
TRIM47
BRCA2
WDR11
RAD21L1
OGN
NDUFS3
HIST2H2AA3
SMG9
HIST3H2BB
LSM14B
ARF6
CYTH4
TFAM
NDUFV2
GNG12
ALDH6A1
PHF23
SLK
HIST1H1E
FAM203B
CCDC90B
LMNA
COL6A3
SELENBP1
RPL13
HIST1H1A
DDX56
WNK1
EIF2S2
BNIP1
KIAA1671
SHKBP1
STT3B
TUBG2
NDUFA12
AGL
CARS2
ADH1A
CRYZ
MGST3
EIF4A2
PSMC3
C6orf211
PIP5K1A
MPG
ILK
CPT1A
MBNL2
MATR3
PAAF1
PUF60
DHX32
LCMT1
NAAA
PLCH2
MTFMT
EMILIN2
FCGR2A
C1S
ALG2
PHPT1
EGLN1
ATP6V1A
PKLR
MRC1
MON1B
ABHD17C
TMEM97
COLGALT1
NIT2
CSNK2B
CWC22
LCP2
HMOX1
FAM65A
KTN1
HSPA1A
PPIAL4A
APP
ASPSCR1
TMED1
PADI4
PYCRL
GRSF1
DUT
P4HTM
ANAPC7
SBNO1
ABHD10
CNP
RAB27B
DCPS
GCC1
CPSF6
ATP6V1G1
CAMSAP3
ANXA8
RNPS1
RAB38
IRF6
CHCHD3
HLA-DMA
CDC16
MIPEP
NCK2
PDXK
TAF9
TBP
IPO5
UBE4A
TBL2
HIST4H4
ATG4C
MED25
TMSB10
DAPP1
TMBIM6
ARHGAP1
CPNE9
TTLL12
ITM2C
FES
TAOK3
PPP3CA
SNIP1
PLEKHA7
TARBP2
CALU
RASSF2
MTMR12
SIRPB1
BLVRA
STX4
SNTB1
TENC1
MTMR14
PTPMT1
ETFDH
NME1-NME2
SERPINB13
EIF2S3
DPH2
GNAO1
OSBPL5
LY75
SLC25A19
ARPC4-TTLL3
PSAP
FHL1
HIST1H2BF
IGBP1
DOCK6
CYBRD1
SNAPIN
RSRC2
AGRN
THOC1
NLK
EIF3E
EBNA1BP2
HDAC6
TMEM132A
GIT2
ATP6V1B1
ATPAF1
AP3B2
NUDCD3
ANGPTL2
FMOD
LAMA3
FAM115C
PHKA1
ZNF695
MARVELD2
PFN1
LIN7A
RAN
MPST
TMPO
PTPRK
SF3A1
METTL1
SP3
CHD9
ITGB7
HIST2H2AA4
HARS
NOL6
ACTR10
PLEKHA1
CLDN6
NAPRT1
RHEB
PRELP
DPYSL3
GLS
RAB6C
ZNF622
TIMM13
TOM1L2
C21orf59
TPSD1
GNB4
NAGLU
PIK3C2B
ACTB
CRMP1
RNF214
C2CD5
PRKD1
CCDC25
TTN
SARS
TMUB1
EIF5AL1
DFFA
HLA-F
ZNF765
PHB
CTCF
ZFAND2B
ASAH1
DOCK11
CRLF3
ARFGAP2
MIB1
EFEMP1
RNF40
ZBTB7A
LSM5
FAM3D
UBA7
LOC101060689
SLC27A4
GMDS
ALDH3A2
TRIP4
KPNA6
MKRN2
ILF2
KIAA0319L
CLPX
SLC27A2
RNH1
EIF4G2
PGD
EPN3
SPAG9
CYP4F2
POLR1D
SNAP23
ATP5A1
ATP1B3
MATK
PRKAR2A
CTBP1
LOC101060670
MME
RAB9A
FAM45A
AKAP9
NDUFA5
CYLD
CFH
UGP2
NAA40
FAM207A
DYNLL1
GHITM
DGKA
LOC100653071
RPL30
ERBB2
USMG5
LPCAT3
CRELD1
POLD1
PELP1
C1orf116
RASSF4
EEF1B2
ABRACL
CAD
ENG
SAG
DNAJC13
MRPS31
DOCK10
IKBKB
FAHD2B
MYO1E
RNF2
ARSD
SERPINC1
SIRT1
RPL35
KRT5
TCEB2
YWHAQ
IL4I1
WDR77
RARRES2
NUP214
KIAA0020
CCDC127
MRPL2
PSMD3
ITGA2
TSSC1
DNAJC17
SACM1L
SAP18
EIF3B
DGUOK
ZNF701
EEF1E1
SLC25A6
COPG1
ZC3HC1
MAN2B2
PACSIN2
CARD11
GOLIM4
RRP15
KLKB1
SETD1A
GNE
ZNF486
PSMD10
ARFIP2
BHMT
CEACAM8
PMM2
SIRPA
IQGAP2
IL16
CEP97
ANXA7
USP3
EIF1
ACP6
TSC22D2
PTGES3
HSD17B12
HIST3H2A
TUBB3
TPSB2
MOB1B
DYNC1LI1
GDPD3
ECHS1
GFOD1
FXR2
HIST1H4J
PPWD1
FNDC3A
GPNMB
BCAR1
U2AF1L4
RPS3A
FUCA1
RPS15A
ATP6V1F
C11orf58
FILIP1L
NAT1
ATL2
UPK2
DLG2
SPCS3
CLCA4
GIMAP1-GIMAP5
TBC1D4
RBM39
MYCBP2
POLB
PPCS
DHRS4L2
NDUFB6
TNFRSF21
KLC2
SIN3A
PEX11G
LTF
NBN
HIST1H2AI
OTUB1
ST3GAL4
PIAS1
RPS16
HEXIM1
LOC729454
CNPY4
GSTM3
ME1
EXOC2
RER1
TFG
FKBP4
CLASP1
U2AF2
GSTZ1
NONO
TMEM68
MAK
HMHA1
ALDH1L2
LOC100653243
TNS1
GALNT7
FOXRED1
KDSR
CEP250
DDI2
PTER
AIF1
VPS13D
SSR3
TBC1D5
SPG20
DLAT
DEFA1B
MAPRE1
ANKRD17
PTPRD
ADO
B3GAT3
NEDD4L
RBMXL3
BAG2
COPG2
NIPSNAP3B
HSPA14
FKBP1A
PALM3
ATIC
RBM12
TP63
ATP6V0A2
HIST1H2BI
CTSD
LOC100996724
LPCAT1
TUBGCP3
ROCK2
NTMT1
PRPS1
ASF1A
HYPK
EEF1D
TLE2
SMS
RPS10-NUDT3
DDB2
PMPCB
PIP4K2C
POLR2M
CYFIP2
CDC26
SF3A2
FAM162A
ARIH2
TUSC3
TLR2
GMPR2
AFF4
SPTA1
PRKAG2
CSNK1G1
D2HGDH
DCAF11
NDUFAF4
GSPT1
TCOF1
IQSEC2
ACADVL
KRT18
LRG1
MAP2K4
PCDHAC2
RWDD1
TRIP10
UPK1A
S100A11
SF3B1
HIST1H4A
IQGAP1
GPR89A
OLA1
BBS7
GNB2
TMPRSS4
PTGR2
CHD7
APLP2
MMS19
ADI1
UBTD1
CHD8
ELF1
ENOSF1
TALDO1
PHKA2
GPX4
RFC4
PRRC2C
ATP13A1
LRPAP1
PUM1
EPB41L1
HSCB
CUL3
CAMP
H2AFV
PSMB9
MRPL28
ZNF519
JAK1
MRPL55
PRKCB
MST4
U2AF1
NT5C1B-RDH14
H2AFX
RAB7L1
MDN1
CSNK1D
ELMSAN1
PRPF8
NCOR2
ANKRD13D
PKP4
PCOLCE
BABAM1
IKBKAP
CASP5
NEDD4
TMCC3
GTF2F1
HOPX
GDI1
LOC100996754
PTRF
OXCT1
RINT1
SULT1A1
MGAT1
AHSA1
UPF2
SLC38A10
EXOSC4
HAT1
ITGA1
CNOT6L
LARP4B
UBE2M
PALMD
PCCB
SHMT1
DENND4C
RPL7
ILF3
VAMP3
PTK2
OSBPL10
LRRC1
RHOT1
MMAA
ECH1
SAR1B
NUCB1
GNA12
MPDU1
PRDX3
PFDN4
AGT
CLDN12
SLC25A40
DICER1
PGM2L1
CSTF2
ASNA1
DHX36
ACTBL2
OCLN
TRMT61A
CECR1
MVK
PHF3
NOP2
KIF5A
FLYWCH2
ADIRF
UBE2Z
PLOD1
TAF6L
ABAT
PRMT6
SH3KBP1
MRPS30
ABCD4
SMARCB1
MAGOHB
TUBB4A
BCORL1
METTL14
IMPAD1
TSPAN6
PEX16
RBM6
NFKB1
SRI
TBC1D24
RAB20
CNIH4
GPR108
TRIM14
PRKACB
ITSN1
ATP6AP2
HPS6
CMIP
CAPN5
ADRBK2
EML1
ABHD5
PAF1
EPN2
ZNF732
IST1
CLTC
PQBP1
ATXN2L
ACTN4
ZNF616
CPPED1
TOX3
RPS15
AK2
PIGN
ACTR1B
LRRFIP2
SEC24D
PEX6
CDSN
LAMC3
XPO7
XPO4
ETFB
CLIC3
NUP88
C16orf62
TXNDC17
RPS11
APOC3
GLTP
POLR1E
ZNF528
BCR
ABCE1
EPT1
RMND1
BUB3
UBXN6
HNRNPCL1
THNSL1
CD38
PIK3C2A
ISG15
CAND1
OARD1
RRAGA
RAI14
PTRH2
SMEK1
RBBP4
SMARCD1
WASF2
LOC101060458
MPHOSPH8
PLEKHA5
HNRNPUL2
RGPD4
DDX39B
DNAJC16
VPS13A
MDC1
IMPACT
HDHD1
CHD1
GBF1
MEAF6
SMCR7L
VPS18
SS18
KHNYN
UNC13B
FRYL
SLITRK6
WTH3DI
LDHC
RAB34
PARL
GOT1
STEAP3
FCGR2C
APIP
CPSF3
CHTOP
KRT32
LOXL1
TMEM87A
DSG3
ORMDL1
ABI1
RGPD1
AGAP3
PHLDB2
COQ5
VBP1
POTEI
SFSWAP
SELO
RASAL3
PSMB7
WIPF1
LOC100507709
RPL18A
TPD52
CD14
ERBB2IP
HNRNPUL1
BUD13
ATP8B2
PEF1
RAB10
WARS
TOMM5
TAB2
HIST1H3D
COPS5
PTGIS
CANT1
RAB43
PPP2R2D
SNX5
SORT1
DNAJA4
POGLUT1
AGO1
MRPS26
ARPC4
TMEM30B
ADPRH
RPL34
MRPS11
HBB
LOC100996300
OAS2
MLPH
ICK
EEF1A2
RPL27
MRPL11
VGLL1
RAB3B
TPST2
CENPC1
WDR81
NUDT2
AKR1C3
CD74
MFN2
COMMD1
ALG5
LOC101060723
TMEM214
PDE12
MPP7
MAP2K6
NFIC
FAM83B
SRSF3
NR2F6
TATDN1
IDH3B
PCYT1A
RABL2A
GBE1
EPG5
FUK
HAX1
TRIM16L
MAPRE3
PSMA3
CCNYL1
C7orf55
KRT77
LDHAL6A
NAA15
NPM1
HIST2H2BE
CTBP2
RASIP1
RPL23A
KRT86
DPCD
MMP7
RAP2A
AP1M1
RPS21
TMED9
GTF2I
LRRC59
ARHGAP8
MRP63
ZGPAT
BAK1
SMIM20
COA6
DSTN
OSGEP
NUTF2
SIRT3
PMM1
PLCG1
ZFYVE20
DARS
SYNGR2
HDAC1
ERCC5
RUNX1
APOA4
G3BP1
SMNDC1
PDCD4
TRIM56
EPM2AIP1
LOC100507714
GALT
AIFM1
ROBO1
PBDC1
RAI1
GIMAP1
ARMC10
YIPF6
COX6C
PSMD9
COPB2
FLRT3
TSPO
RANBP1
PCYOX1
AAMP
LMAN2
MRPL21
CPSF4
PRPH
SAA2-SAA4
IER3IP1
HSD17B8
RAPGEF1
ALG6
SFT2D3
BCKDHB
MAPKAPK3
SHARPIN
ERO1L
S1PR3
POLDIP2
MTX1
TGFBI
SRA1
PFKM
STUB1
RPL28
APMAP
LSM3
GCFC2
STK39
GNAQ
TMEM159
NUPL1
MRPL3
PRPS1L1
GALE
SDSL
NQO1
EVI5L
SCAMP1
SCAF4
ANK3
APOO
ADD2
NUP43
GLRX3
STMN1
CBWD5
REPS1
RCN1
LAMTOR2
PSMD14
TRAPPC4
MICU2
RICTOR
PXK
CPNE1
COL6A2
PHIP
LIMS1
GAPDH
CP
POLR2L
HIST2H4A
PFKFB2
EIF3J
SMARCA1
CRNKL1
CIRBP
PFKFB3
CDK7
TOR2A
CCNDBP1
RAB1A
ZNF677
ATL3
DOK3
PPP2CA
ENTPD1
GRHPR
HEATR6
IKBKG
ARHGAP21
HIST1H4K
NME1
MISP
RPS7
LSM6
LAMB1
PNPLA6
SKP1
PRG2
MAU2
SNRPG
ISOC1
MAPK12
CFHR2
POLR2J3
FAM115A
RRP12
ZFP91
TRAF2
DHODH
TRIM22
PMVK
IFT27
EED
CCDC115
LAMTOR5
RPA2
PSMD2
CLIC4
CBWD2
ARHGEF1
XRN2
AIMP2
ENOPH1
VPS37A
LSM12
GSTA3
AK4
ABCB7
PPIP5K2
SMARCC2
APBB1IP
UBC
OXSR1
UTP20
SRCAP
FKBP15
ACAD9
CBR3
AFMID
ATP2B4
FUT6
WDR13
STX7
DNAJB11
GALM
SRSF8
GLUL
MAP2K3
ELAVL2
PHF5A
CTNNB1
ACSS2
ARL1
INTS1
POP7
UBE2D4
ARHGEF5
BGN
ENO1
EIF4E
HIST1H2AJ
DSC3
MICAL1
HSPA5
CCBL2
UBE2V1
NUDCD2
KRTCAP2
LSG1
SPNS1
LOC100996657
FSTL1
AHNAK2
PPP3CC
PRPF4
SNX33
MYL12B
STAP2
CCDC137
RMND5A
DNAJB2
MAPK8IP3
SLC41A3
ADCK5
CDK13
RAB6A
DNAJB1
ACIN1
CDK20
CHMP1A
MYO5C
RPL23
UBE2Q2
UBE2L6
DYNLRB2
ARL6IP1
GAN
SLC9A1
CTR9
ITIH4
OCIAD2
CKAP4
POLR3F
PLEKHA6
ARL8B
BET1
MAP4K3
BCL2L13
MAP1LC3A
KHDRBS2
IRF5
NMT2
C18orf8
MRPL35
TBC1D2
RPL36
SERPINI2
HIST1H2BM
THOC2
LAMTOR4
LOC402160
RGPD8
FGA
COL4A6
CALML3
NADK
RAD21
MPI
SART1
ANP32C
HTRA1
DYNLT3
CTDSPL
OSBPL9
RPS29
RRAGC
RIPK1
GDA
ITSN2
PFDN6
URB1
PGLYRP2
SYTL2
UXS1
NRF1
UBA2
FAM175B
PIN1
PPME1
RPAP1
LOC101060835
ZNF729
NOTCH3
TOP1MT
C2
LMAN1
C17orf49
GPC1
BPI
NIF3L1
CTSG
TLCD1
ARHGAP17
ERLEC1
SERPINB3
PGLS
POLR2G
PPT1
GBA2
DNAJC19
DAG1
BNIP2
MLLT4
TAPBP
SYAP1
PAFAH1B3
PEPD
INTS9
PTPRS
SPRYD4
FAHD1
SMAD4
CTNND2
GTF2IRD2B
ANKFY1
NADSYN1
CMAS
CPEB4
JMJD7-PLA2G4B
AGO2
GDF15
POGZ
PPP1CC
TF
LBR
AIP
WDR70
CDC42BPG
SLC9A3R1
SPARC
TFAP2A
TRIM21
HMGCL
CPNE7
C12orf4
UBE2G2
YTHDC1
CSRP1
[truncated: 6,147 more rows]

## Sheet: Table S2B
Gene symbol	Exp082494	Exp082508	Exp082509	Exp082512	Exp082515	Exp082516	Exp082525	Exp082526	Exp082527	Exp084965	Exp084969	Exp084971	Exp084973	Exp085007	Exp085008	Exp085009	Exp085010	Exp085011	Exp085012	Exp085013	Exp085014	Exp085015	Exp085016	Exp085017	Exp085018	Exp085019	Exp085020	Exp085021	Exp085022	Exp085023	Exp085024	Exp085025	Exp085026	Exp085027	Exp085028	Exp085030	Exp085031	Exp085032	Exp085033	Exp085034	Exp085035	Exp089377	Exp089379	Exp089389	Exp089386	Exp089354	Exp089356	Exp089357	Exp089358
pCLSPN	1e-05	1e-05	1e-05	1e-05	1e-05	1e-05	1e-05	1e-05	1e-05	1e-05	1e-05	1e-05	1e-05	0.40687	1e-05	1e-05	1e-05	1e-05	1e-05	1e-05	1e-05	1e-05	1e-05	1e-05	1e-05	1e-05	1e-05	1e-05	1e-05	1e-05	1e-05	1e-05	1e-05	1e-05	1e-05	1e-05	1e-05	1e-05	1e-05	1e-05	1e-05	1e-05	20.7602	1e-05	1e-05	66.7789	116.192	1e-05	82.7379
pEIF4EBP1	1e-05	1e-05	1e-05	1e-05	1e-05	1e-05	1e-05	1e-05	1e-05	1e-05	1e-05	1e-05	1e-05	0.528372	1e-05	1e-05	1e-05	1e-05	1e-05	1e-05	1e-05	1e-05	1e-05	1e-05	1e-05	1e-05	1e-05	1e-05	1e-05	1e-05	1e-05	1e-05	1e-05	1e-05	1e-05	1e-05	1e-05	1e-05	1e-05	1e-05	1e-05	1e-05	1e-05	1e-05	1e-05	1e-05	1e-05	1e-05	1e-05
pMCM2	39.6911	1e-05	25.0667	207.09	17.2353	1e-05	26.507	24.6681	1.62257	31.8514	5.71932	7.32128	17.4131	35.7849	34.265	1e-05	14.3308	9.78299	1e-05	16.4422	86.2649	53.7643	28.0139	1e-05	1e-05	51.1978	14.9099	1e-05	1e-05	1e-05	3.22612	1e-05	1e-05	1e-05	1e-05	1e-05	4.59342	14.6525	2.99474	21.6487	26.3411	1e-05	69.0596	121.83	80.6953	106.387	1e-05	40.588	64.4592
pMDC1	1e-05	1.35755	0.648081	1.12698	0.730005	1e-05	3.22519	1e-05	1.58807	1e-05	1e-05	1e-05	1e-05	1e-05	1e-05	1e-05	1e-05	1e-05	1e-05	1e-05	1e-05	1e-05	1e-05	1e-05	1e-05	1e-05	1e-05	1e-05	1e-05	1e-05	1e-05	1e-05	1e-05	1e-05	1e-05	1e-05	1e-05	1e-05	1e-05	1.44012	1e-05	1e-05	1e-05	1e-05	1e-05	14.9361	47.4945	90.1369	1e-05
pNBN	5.77759	1e-05	0.987909	1e-05	24.1091	1e-05	20.6853	8.24476	10.814	1e-05	1.0424	2.54641	6.24089	12.3895	6.99734	9.19724	7.11041	1e-05	1e-05	27.9651	1e-05	1e-05	8.59234	1e-05	1e-05	1e-05	7.69057	1.53653	1e-05	17.514	13.2972	10.5906	39.2182	1e-05	13.6629	1e-05	8.56477	20.7356	6.9309	16.2399	10.2557	55.3866	36.6443	145.065	95.962	63.5318	77.3169	1e-05	77.1829
pPNKP	1e-05	1.40824	0.819824	8.38777	1e-05	1e-05	0.471553	1e-05	8.15312	1e-05	1e-05	1e-05	1e-05	1e-05	1e-05	1e-05	1e-05	60.2098	38.323	1e-05	0.942738	1e-05	5.92225	1e-05	1e-05	1e-05	1e-05	1e-05	1e-05	1e-05	1e-05	1e-05	1e-05	1e-05	1e-05	1e-05	1e-05	1e-05	1e-05	1e-05	1e-05	1e-05	131.322	1e-05	1e-05	1e-05	1e-05	1e-05	1e-05
pRAD23A	3.37832	116.86	13.6108	169.387	21.9422	91.2407	246.257	1e-05	46.554	17.8795	1e-05	18.0341	0.404752	1e-05	1e-05	1e-05	1e-05	122.869	216.38	1e-05	51.1684	1e-05	134.519	154.474	24.9729	5.99614	1e-05	1e-05	7.29974	1e-05	1e-05	10.8087	1e-05	60.813	73.7856	1e-05	1e-05	1e-05	1.89349	1e-05	1e-05	1e-05	40.8672	1e-05	1e-05	1e-05	1e-05	1e-05	1e-05
pRIF1	1e-05	1e-05	0.25863	4.23676	2.20633	1e-05	1.99535	1e-05	1e-05	1e-05	0.274107	1e-05	1e-05	1e-05	1e-05	1e-05	1e-05	1e-05	1e-05	2.15509	1e-05	1e-05	1e-05	1e-05	1e-05	1e-05	1e-05	1e-05	1e-05	1e-05	1e-05	1e-05	1e-05	1e-05	1e-05	3.30867	1e-05	1e-05	1e-05	2.10505	1e-05	1e-05	1e-05	1e-05	1e-05	10.6984	13.5418	1e-05	9.5233
pTERF2IP	3.79156	1e-05	1e-05	1e-05	0.417981	1e-05	1e-05	7.7766	1e-05	1e-05	1e-05	1e-05	11.7779	17.6305	13.2259	11.4118	4.3193	1e-05	1e-05	51.8886	0.955408	1e-05	1e-05	1e-05	1e-05	1e-05	1e-05	1e-05	1e-05	16.0059	6.69867	1e-05	1e-05	1e-05	1e-05	15.0858	8.14049	20.7869	11.764	6.41546	5.14339	81.4384	26.9063	211.758	1e-05	71.1838	43.592	270.86	62.1378
pTP53	1e-05	1e-05	1e-05	1e-05	1e-05	1e-05	1e-05	1e-05	1e-05	1e-05	1e-05	1e-05	1e-05	1e-05	1e-05	1e-05	1e-05	1e-05	1e-05	1e-05	1e-05	1e-05	1.70017	1e-05	1e-05	1e-05	1e-05	1e-05	1e-05	1e-05	1e-05	1e-05	1e-05	1e-05	1e-05	1e-05	1e-05	1e-05	1e-05	1e-05	1e-05	1e-05	1e-05	1e-05	1e-05	1e-05	1e-05	1e-05	1e-05
pTP53BP1	86.8646	127.731	20.7346	138.916	264.919	273.91	158.91	60.7934	198.62	204.411	0.507764	84.9614	45.3044	66.9582	97.8881	41.6452	14.9987	1e-05	109.618	76.6651	0.743306	10.3436	77.074	401.669	112.501	281.809	124.852	91.0439	250.15	42.8399	97.7893	1e-05	115.922	225.443	227.235	86.4746	1.02226	65.3052	104.429	178.458	222.457	228.439	134.253	138.511	91.6412	38.3244	75.7946	1e-05	99.7116
[truncated: 65 more columns]

## Sheet: Table S2C
Gene symbol	Exp067910	Exp067933	Exp067957	Exp067993	Exp074015	Exp067911	Exp067940	Exp067952	Exp074011	Exp074026	Exp074018	Exp074027	Exp074022	Exp074024	Exp074025	Exp074021	Exp074019	Exp074020	Exp074023	Exp074017	Exp074016	Exp068093	Exp068294	Exp068096	Exp071980	Exp068312	Exp067991	Exp068286	Exp068098	Exp068339	Exp068363	Exp068351	Exp068285	Exp071983	Exp068359	Exp072038	Exp071989	Exp068090	Exp068364	Exp071990	Exp068362	Exp072026	Exp072027	Exp068283	Exp068095	Exp067943	Exp067926	Exp067945	Exp068011
enrich_sig	Non-APOBEC-sig	Non-APOBEC-sig	Non-APOBEC-sig	Non-APOBEC-sig	Non-APOBEC-sig	Non-APOBEC-sig	Non-APOBEC-sig	Non-APOBEC-sig	Non-APOBEC-sig	Non-APOBEC-sig	Non-APOBEC-sig	Non-APOBEC-sig	Non-APOBEC-sig	Non-APOBEC-sig	Non-APOBEC-sig	Non-APOBEC-sig	Non-APOBEC-sig	Non-APOBEC-sig	Non-APOBEC-sig	Non-APOBEC-sig	Non-APOBEC-sig	Non-APOBEC-sig	Non-APOBEC-sig	Non-APOBEC-sig	Non-APOBEC-sig	Non-APOBEC-sig	Non-APOBEC-sig	Non-APOBEC-sig	Non-APOBEC-sig	Non-APOBEC-sig	Non-APOBEC-sig	Non-APOBEC-sig	Non-APOBEC-sig	Non-APOBEC-sig	Non-APOBEC-sig	Non-APOBEC-sig	Non-APOBEC-sig	Non-APOBEC-sig	Non-APOBEC-sig	Non-APOBEC-sig	Non-APOBEC-sig	Non-APOBEC-sig	Non-APOBEC-sig	Non-APOBEC-sig	Non-APOBEC-sig	Non-APOBEC-sig	Non-APOBEC-sig	Non-APOBEC-sig	Non-APOBEC-sig
APOBEC3A	0.0333	0.0532	0.0161	1e-05	1e-05	0.0127	1e-05	0.1112	0.3445	1e-05	1e-05	1e-05	1e-05	1e-05	1e-05	1e-05	1e-05	1e-05	1e-05	1e-05	1e-05	1e-05	1e-05	1e-05	1e-05	1e-05	0.0728	0.0392	1e-05	1e-05	1e-05	1e-05	1e-05	1e-05	1e-05	0.0099	1e-05	1e-05	1e-05	0.0215	0.0737	0.0362	1e-05	1e-05	1e-05	1e-05	0.0503	1e-05	0.0193
APOBEC3C	1.823	0.5024	0.6286	0.5765	0.6016	0.1707	0.7073	0.1956	0.1824	0.3047	0.984	0.225	0.5107	0.9457	0.5454	0.5968	0.4962	1.1892	1.4007	0.4313	0.666	1.0369	0.1577	0.9166	0.6781	0.6948	0.3606	1.1338	0.2899	2.7092	1.9263	0.0552	0.4309	0.5332	0.3569	0.6004	1.4747	0.7852	0.0541	0.6263	0.0892	0.3012	0.1121	0.9759	0.7878	0.1243	1.0002	0.3546	0.9557
APOBEC3B	0.0439	0.1337	0.0099	0.1666	0.1283	0.0078	1e-05	0.3515	0.1193	1e-05	1e-05	1e-05	1e-05	1e-05	1e-05	1e-05	1e-05	1e-05	1e-05	1e-05	1e-05	1e-05	1e-05	1e-05	0.0286	1e-05	0.1142	0.024	0.1215	0.0572	1e-05	1e-05	1e-05	1e-05	1e-05	0.0549	1e-05	0.0136	0.0117	0.1981	0.0794	0.0307	0.0416	1e-05	1e-05	1e-05	0.3761	1e-05	0.4696
APOBEC3G	0.3839	0.0536	0.0308	0.5484	1e-05	1e-05	0.6268	0.0266	0.0165	0.0451	0.0297	1e-05	0.1022	0.0509	0.0959	0.041	0.0535	1e-05	0.0649	0.0255	0.0442	1e-05	0.2276	1e-05	0.0433	0.0422	0.0729	0.1231	1e-05	0.5299	0.9188	1e-05	0.0426	1e-05	0.0061	0.0523	0.022	0.0207	1e-05	7.312	0.0844	0.0989	0.0494	0.307	0.267	1e-05	0.1496	0.0748	0.7529
[truncated: 76 more columns]

## Sheet: Table S2D
Exp	Sample types	APOBEC3s Abundance (log2)	DDR score
Exp068068	Normal	-2.99278	0.721509
Exp068061	NOS	-0.948489	1.96619
Exp068331	Normal	-3.44528	2.11155
Exp068361	NOS	-0.395165	2.21225
Exp068031	NOS	-2.19359	2.98112
Exp067966	Normal	-4.28828	4.44567
Exp067977	Normal	-4.23562	5.76758
Exp068082	Normal	-2.58964	6.64144
Exp073922	Normal	-4.24866	6.80705
Exp067967	Normal	-6.71331	8.68044
Exp067978	Normal	-2.74657	8.90936
Exp068076	Normal	-2.5228	9.11812
Exp068018	Normal	-4.98713	10.1234
Exp068002	Normal	-2.11541	10.1787
Exp071970	NOS	-4.00677	11.6477
Exp068003	Normal	-2.62745	11.8512
Exp067980	Normal	-16.6096	12.0461
Exp067969	Normal	-3.55423	12.3407
Exp067970	Normal	-3.45075	13.6665
Exp068332	Normal	-3.84575	13.7072
Exp068015	Normal	-7.08706	14.694
Exp068021	Normal	-0.622476	14.8161
Exp067968	Normal	-2.69519	14.9759
Exp068083	Normal	-2.86565	15.1512
Exp074003	Normal	-4.92117	15.8296
Exp068069	Normal	-2.46391	16.2199
Exp067959	NOS	-3.14966	16.253
Exp068032	NOS	-16.6096	16.4631
Exp067931	NOS	-2.22092	17.8458
Exp067973	Normal	-2.92517	18.859
Exp074047	CIS	-2.16421	20.1591
Exp068302	Normal	-2.60689	20.5937
Exp074010	NOS	-2.35509	21.3493
Exp068017	Normal	-4.76778	21.4785
Exp068030	NOS	-2.95898	23.7498
Exp068055	Normal	-3.24907	23.8049
Exp067974	Normal	-6.39532	24.0731
Exp067913	NOS	2.5319	26.5435
Exp067937	NOS	-2.63084	26.7022
Exp068019	Normal	-1.27176	26.8691
Exp068074	Normal	-3.11929	27.4782
Exp068007	Normal	-3.20786	28.2503
Exp071973	Normal	-1.76094	28.4742
Exp074005	Normal	-4.8581	28.6824
Exp067981	Normal	-2.60161	28.7439
Exp072019	NOS	-3.38975	28.7495
Exp067921	NOS	-1.44967	29.0671
Exp067932	NOS	-1.55047	29.8386
Exp067954	NOS	0.210735	30.828
Exp067979	Normal	-1.99061	31.9405
Exp068008	Normal	-6.45419	32.732
Exp073872	Hyperplasia	-5.06697	33.3717
Exp073901	CIS	-2.97225	33.4654
Exp068343	NOS	-5.23773	34.1071
Exp067957	NOS	-2.54498	34.345
Exp073877	CIS	-16.6096	35.022
Exp067987	NOS	-3.06818	35.4601
Exp068042	NOS	-2.38815	35.9808
Exp072003	CIS	-1.42574	36.5531
Exp067960	NOS	-1.09341	36.6986
Exp067984	NOS	-1.83573	37.9525
Exp073882	CIS	1.51167	38.6715
Exp074015	NOS	-2.45419	39.3287
Exp067910	NOS	-0.808374	39.3769
Exp067956	NOS	-1.79173	39.7379
Exp072005	CIS	-0.700339	41.3665
Exp068070	Normal	-2.97222	41.3918
Exp067993	NOS	-1.63094	41.455
Exp072054	Hyperplasia	-4.34278	44.0772
Exp068080	Normal	-3.59986	45.9737
Exp067945	NOS	-3.21954	47.0682
Exp073897	CIS	-1.33889	48.013
Exp068029	NOS	-2.29812	48.5827
Exp067964	NOS	-2.1859	48.6618
Exp068066	Normal	-1.58768	49.8297
Exp071975	NOS	-1.09179	50.1149
Exp073856	Hyperplasia	-3.86192	51.4303
Exp072007	CIS	-3.77191	52.0664
Exp072024	NOS	-4.82818	59.1319
Exp067929	NOS	-4.99505	64.4076
Exp067933	NOS	-2.42876	64.6312
Exp068057	NOS	-2.244	66.1679
Exp067962	NOS	-0.0516608	67.9305
Exp067953	NOS	-0.417251	68.8934
Exp068329	CIS	-4.31969	69.0553
Exp067922	NOS	-1.15473	69.6437
Exp067947	NOS	3.501	70.243
Exp071994	CIS	-3.11429	72.478
Exp067918	NOS	0.488929	74.2614
Exp067951	NOS	-3.16553	74.7379
Exp067915	NOS	0.223701	75.8309
Exp067985	NOS	-2.80712	77.3773
Exp068328	CIS	-8.90747	77.6527
Exp068330	CIS	0.28354	82.7259
Exp068370	NOS	-1.96564	83.8777
Exp075168	CIS	-0.664803	85.9512
Exp067996	NOS	-0.279065	94.3604
Exp067927	NOS	-0.37871	101.321
Exp068047	CIS	3.54685	105.612
Exp071982	NOS	0.452015	184.395
