# Supplementary material for: Proteogenomics of different urothelial bladder cancer stages reveals distinct molecular features for papillary cancer and carcinoma in situ
Source: Nat Commun. 2023 Sep 13;14:5670. doi: 10.1038/s41467-023-41139-3 (PMC10499981; doi:10.1038/s41467-023-41139-3)
Supplement: Supplementary file 6 — Supplementary Data 3 [file 41467_2023_41139_MOESM6_ESM.xlsx]

## Sheet: Description
Table S3	Differentially expressed proteins, and phosphoproteins between papilloma and papillary urothelial cancer (PUC). Related to Figure 3
Sheet	Description
Table S3A	List of proteins used for principal component analysis (PCA).
Table S3B	List of differentially expressed proteins (two-sided Wilcoxon rank-sum test, BH-adjusted p < 0.05) in papilloma and PUC.
Table S3C	List of differentially expressed phosphoproteins (two-sided Wilcoxon rank-sum test, BH-adjusted p < 0.05) in papilloma and PUC.
Table S3D	List of differentially expressed pathways in papilloma and PUC.

## Sheet: Table S3A
Proteins used for PCA analysis（Gene symbol)
SPTBN2
THOC5
DPH1
HEXB
NAT10
SBF2
HMOX2
KIAA1217
MYH10
CIAPIN1
ZC3H15
DNM2
GBP2
MRE11A
ACTR2
WDR54
PPP1CA
COG3
LSR
LRCH3
SNX1
USP34
BRPF1
NRAS
LIMA1
TBC1D2B
UXT
HNRNPF
GABARAPL2
DIDO1
GRWD1
PNKD
ABR
LCP1
APOH
NUDT21
EPHA2
RPS27A
DR1
FDX1L
FBP1
MYO18A
MPV17
OCIAD1
CAB39L
UAP1L1
ANXA11
ND3
LRRFIP1
MTCH2
NMT1
CUTA
SP110
PIK3R4
PITPNM1
MYL6B
TMEM179B
PDXP
SMC3
UBE3A
FRY
DHX37
TNPO3
MED12
GEMIN4
DGAT1
MVP
NUP85
PABPC1
PPA1
GATAD2B
GTF3C2
RILP
WDR61
IPO8
IDH3G
PPP4C
FHL2
RAPH1
VPS41
TARBP1
CLN5
RAB27A
RDH11
NSUN5
TSR1
NME7
EHMT2
CEPT1
MED17
WIPI2
BPNT1
PDLIM5
BTD
HMGB3
FNBP1
N4BP1
NDOR1
SLC35B2
INO80E
MGST2
LCLAT1
RCOR3
ZMAT2
NDUFB3
PPAP2A
SNRPC
AHCTF1
ABCD3
GMEB1
NSFL1C
VDAC3
DHRS11
RELA
GPD1L
SFPQ
SNX8
CNN3
NDUFA9
ERMP1
PTPN9
HSP90AB1
IDH3A
POLR2D
MEF2D
DNAJB14
MAT2A
XPO1
ACAT2
DERL2
CORO1C
WFS1
PPP5C
BAG1
SEMA4B
TUBB
MORC2
COMMD10
HSP90B1
CD276
ESRP1
DCAF7
CCM2
TMEM119
ATG2B
ABHD14B
A1BG
ATP5B
RBBP5
GSS
POLR3D
HMGCS1
DHX58
HUWE1
NAA50
BAX
BCAS1
LTN1
LSP1
UBE3B
NAP1L4
ME2
ZFP36L2
MED22
SPTAN1
ACBD5
STAU1
EIF4B
DDX24
DUSP23
NUB1
FKBP7
EIF4A1
ELP6
SLC35B3
FAM3C
PLA2G15
KRT2
GLRX
FBXO30
MTMR1
ACOT7
SRSF9
ANKRD22
TNK1
EPAS1
TRIM11
SLC33A1
ENSA
NDRG2
SND1
FAM13A
VSIG2
TRIM65
SF3B5
AMPD3
USP40
RAB8A
NUP210
RABEP2
COPS4
NT5DC1
ITIH5
KRT71
ISCU
SIAE
EIF5
ZMYM2
TBC1D15
TMC4
DBN1
MARK1
MIOS
HADHA
CDK4
HOOK3
TSN
TBC1D20
REXO2
PRKAG1
SUMO3
UTP3
PBRM1
AKR1A1
EIF4G1
MUC1
PI4K2B
MRPS25
ADAM9
TRAPPC5
MAGI1
NUDT9
RTN4IP1
CACUL1
PARP12
FXYD3
PSMD7
LAMTOR3
NPEPPS
CHCHD2
HNRNPA0
CNKSR1
C1orf52
NCKAP1
PFN2
CCS
C1QBP
GLMN
SUB1
GALNT1
CBX8
SERPING1
DDX6
CLUH
LOC650157
VAPB
ADCY6
AHCY
RBM3
MRPL48
SNX29
IMPA1
PCDH1
NSDHL
EMC2
PDK3
EML2
CYB5B
BAIAP2
RXRB
GALNT2
TTC38
KBTBD2
TTC26
ZMYND8
AIMP1
PTP4A2
KIAA0368
CDAN1
CLEC3B
HIBADH
USP43
GLT8D1
SQRDL
PAPD4
RPLP2
ZDHHC5
SLC2A1
ATP6V1B2
BCAP31
MRPL50
NUP133
PTCD3
CDH3
BCAP29
GANAB
ITGB6
PRPF19
RPS13
HCFC1
KDM3B
FAM98C
CLCN3
PARP1
SSFA2
AKT1
PPIE
CTSE
ACO1
CHMP2B
NOC4L
LXN
EIF3H
GLOD4
MRPS23
RUVBL1
UHRF2
HSPB8
MAOA
RFC1
EIF2B3
MOV10
NCSTN
PARD3
SEPN1
TGFB1I1
KIAA1244
MKI67IP
HM13
PDAP1
MCTP2
TMX3
RBM19
TBCB
HIST2H2AB
TUBGCP2
SLC25A20
ADH5
SNX3
PGM3
TSC22D1
POLR1B
RTCA
ATP2B1
FBLN5
RPRD1A
LARP7
BTAF1
SMARCAD1
ARHGEF12
COL7A1
BLOC1S6
PALLD
EXOG
MRPS7
RAB18
PDCD6
ATP6V1D
FAM110A
NIPSNAP3A
TAF4
RAD50
PROCR
CACYBP
SLC1A5
PGAM1
GPX1
FOXK2
IFI16
PARD6G
CUL4A
PRKCSH
TRMT1L
GNB1
C1orf198
USP39
PSME1
CDC42EP5
CAMK1D
EPB41L2
PRKCA
NBEAL1
PLAT
CLIC2
PARK7
DAAM1
SARS2
TYMP
RPL10
SNX4
S100A10
OSBPL3
TRA2B
SUCLG2
CISD2
CCT7
ZNF800
CDC5L
ERGIC1
COQ7
PIGK
FAM84A
AVL9
KIF13A
MBOAT7
EIF3A
LGALS4
TMEM40
DDAH2
LSM14A
NDUFAF3
ARL6IP5
TPP2
PPP2R5C
BLMH
TRIM29
RECQL
TFB2M
TBC1D1
DHCR24
HEATR2
TXNDC9
PLCD3
SSR4
PKP3
PSIP1
CNOT3
NPLOC4
EIF3I
GDI2
OXA1L
PIGG
TMEM51
OSTF1
MRPL40
INO80C
WDR43
GFPT1
EXOSC2
STS
ANAPC13
RREB1
RDH10
PACSIN3
CDC42BPA
CAPZA2
CCT8
PRUNE
ZC3H7A
NDNL2
PFDN5
RRM2B
GRB7
NUP93
EIF2B2
C7orf50
CDK18
TMX2
APOA1
EHD1
CDV3
TRAF6
NDC1
TCF25
ATXN3
BIRC6
PLXNA2
WDR3
GBP4
PLEK2
HNRNPA3
BLOC1S2
TAGLN3
TWF1
NUBPL
ACAP2
ASNS
GSR
PRR11
TP53BP2
AQR
CASP8
CCDC132
ILKAP
MED30
KRT23
NAGA
ACOT9
RAB3GAP2
CYB5R2
CHORDC1
MAGOH
UTRN
JAGN1
TRIQK
C9orf116
SUPT16H
BAZ1A
EIF3K
AZGP1
CHMP4A
TRIOBP
HPGD
SLC4A7
TCN1
UBE2N
VWA8
MAMDC2
PRPF4B
NPEPL1
GRAMD4
PLD2
FBXO6
TPD52L1
INPP1
MCM7
RBL2
HMG20A
PHLDA2
FBXL20
AFTPH
SS18L2
ELP5
CD9
SDCBP2
S100A14
SLIRP
PNPO
PLBD1
ALDH2
CAPRIN1
RAB3D
ADSL
UBAC1
PACS1
BMS1
MACF1
NUP98
SMAP2
SH3GLB1
CBX3
H6PD
SEC24B
DCTN6
ACADSB
ATM
RABL6
DUSP11
DDX5
UFL1
ADK
NUBP2
TBCE
DDX19B
ACSL1
LYRM4
GNA15
CRYM
UBE2Q1
VARS2
RPUSD2
BRIX1
PAN2
SLC30A7
CCT4
PCYOX1L
ZFYVE16
ZNHIT2
PSMB8
CDC42
CASC4
METTL7A
GOT2
SLC39A7
UQCRC2
HADHB
GPAA1
KRT19
HNRNPU
CNNM3
CARM1
SRPK2
LARS
ITPA
SHROOM1
ACBD6
MTHFD1L
KMT2C
OGFR
EIF4ENIF1
HLCS
CYBA
NIP7
FAM96A
U2SURP
FASTKD5
CTAGE5
PSMB2
KIAA1429
SSB
LAMC2
PABPN1
DCTN3
FBXO45
ARAP3
AEBP1
C6
A2M
STXBP5
EVPL
XPNPEP3
NAMPT
GTF2E2
FAM89B
RAB3A
LIMCH1
CCDC124
BRAT1
AKAP11
FAM105B
C9
MSI2
HBG2
GSTM4
MYO19
TCEB1
UFM1
NUBP1
RANBP9
PIP4K2B
FSCN1
FDPS
DCUN1D1
CDKAL1
FN3KRP
CTSA
PCID2
PARS2
LZTFL1
PRKAB1
PSMA2
MDH2
SEC22A
PDIA5
APOA2
COL18A1
COBLL1
DDX51
SBDS
RIOK2
SGTA
UBXN2A
PDZD8
CAP1
NACC1
PPFIBP1
SPTBN1
EXOSC1
TLK2
ADCK4
NFKB2
CLTB
GNG5
C6orf89
CSTF1
CHP1
NARS2
UBFD1
UBQLN4
RBM27
BLOC1S5
PTPN6
MVD
STAG2
NAA38
TRMT61B
GLO1
BPHL
C14orf166
TOLLIP
MBD3
LDHAL6B
TIAL1
C12orf43
SURF4
KPNA3
DUS3L
ARHGEF6
WASL
TAPBPL
WDR73
DARS2
TSR3
NFRKB
GCLM
FBLIM1
ARHGEF7
ENDOG
IFI35
NTAN1
TMEM63A
FERMT3
STK11IP
IGLL5
DCTN4
ARHGEF2
AP1S3
STAT3
NCCRP1
RPS6KB2
TXNL1
PGM1
COA3
CARD6
KDM5B
TPM2
GPHN
HLA-DQA1
RCOR1
CHMP3
PEAK1
UPF1
STARD5
ARRB1
RPS12
TRAPPC12
ASCC1
TRIM5
SMARCAL1
STAT5B
MIEN1
GOLGA1
ZYX
SNRPD1
AP1M2
TGFBR3
RDH14
KLF3
PVRL1
TTC9C
PDS5B
NUP153
USP14
AVEN
SENP1
ACACA
TNIP1
SMPD1
MRPL24
HINT3
AP3B1
SPECC1
C10orf76
ESRP2
MRPS18B
PON1
PLEKHF2
HSPE1
MYH11
WDR12
SERPINA5
CD68
TRIM47
WDR11
OGN
NDUFS3
SMG9
LSM14B
ARF6
IGFBP4
LONP2
TFAM
NDUFV2
GNG12
ALDH6A1
PHF23
SLK
HIST1H1E
POP4
CCDC90B
LMNA
COL6A3
SELENBP1
RPL13
HIST1H1A
DDX56
WNK1
EIF2S2
BNIP1
TTI2
STT3B
NDUFA12
POLD4
AGL
CARS2
RB1CC1
CRYZ
ZMYND11
IP6K1
MGST3
EIF4A2
PSMC3
C6orf211
MPG
ILK
FRG1
CPT1A
MATR3
PAAF1
PUF60
DHX32
LCMT1
NCOA3
PLCH2
MTFMT
C1S
ALG2
PHPT1
EGLN1
ANKRD27
PPP1R37
ATP6V1A
PKLR
MRC1
MON1B
ABHD17C
TMEM97
COLGALT1
NIT2
CSNK2B
CWC22
HMOX1
FAM65A
KTN1
APP
ASPSCR1
TMED1
RNF220
PYCRL
GRSF1
DUT
P4HTM
ANAPC7
SBNO1
ABHD10
CNP
RAB27B
DCPS
CLN6
GCC1
CPSF6
ATP6V1G1
CAMSAP3
SDF2
RNPS1
RAB38
IRF6
CHCHD3
CDC16
MIPEP
NT5C3B
NCK2
PDXK
TAF9
IPO5
SDHAF2
UBE4A
TBL2
SRPX2
PNO1
ATG4C
TMSB10
DAPP1
TMBIM6
ARHGAP1
TTLL12
FES
QTRTD1
TAOK3
DDHD1
PPP3CA
SNIP1
NUDT8
PLEKHA7
TARBP2
CALU
MTMR12
GAREM
BLVRA
STX4
DHX40
TENC1
FCHSD1
MTMR14
PTPMT1
ETFDH
EIF2S3
DPH2
OSBPL5
PSAP
FHL1
IGBP1
DOCK6
SNAPIN
RSRC2
COX15
AGRN
THOC1
EIF3E
EBNA1BP2
HDAC6
GIT2
ATPAF1
NUDCD3
DLG5
FMOD
LAMA3
FAM115C
MARVELD2
PFN1
RAN
MPST
TMPO
PTPRK
SF3A1
METTL1
PRDM10
HARS
GDPD1
NOL6
ACTR10
PLEKHA1
NAPRT1
RHEB
PRELP
DPYSL3
GLS
ZNF622
TIMM13
TOM1L2
C21orf59
NAGLU
PIK3C2B
ACTB
CRMP1
RNF214
C2CD5
CCDC25
SARS
TMUB1
DFFA
PHB
CTCF
ZFAND2B
ASAH1
ARFGAP2
LRRC14
EFEMP1
RNF40
LSM5
FAM3D
UBA7
SLC27A4
ESF1
GMDS
ALDH3A2
TRIP4
KPNA6
MKRN2
ILF2
KIAA0319L
CLPX
SLC27A2
RNH1
EIF4G2
C10orf35
ZDHHC3
PGD
EPN3
SPAG9
ZC2HC1A
POLR1D
SNAP23
TBPL1
ATP5A1
ATP1B3
PRKAR2A
CTBP1
RAB9A
FAM45A
DPY19L1
AKAP9
NDUFA5
CFH
UGP2
NAA40
FAM207A
DYNLL1
GHITM
EDARADD
DGKA
RPL30
ERBB2
USMG5
LPCAT3
CRELD1
POLD1
PELP1
C1orf116
EEF1B2
ABRACL
CAD
ENG
DNAJC13
MRPS31
IKBKB
MYO1E
RNF2
ARSD
SERPINC1
RPL35
KRT5
TCEB2
YWHAQ
IL4I1
WDR77
RARRES2
ND2
NUP214
KIAA0020
CCDC127
MRPL2
LOC101059922
PSMD3
ITGA2
TSSC1
DNAJC17
SACM1L
SAP18
EIF3B
EEF1E1
SLC25A6
COPG1
ZC3HC1
MAN2B2
PACSIN2
CARD11
GOLIM4
RRP15
SETD1A
GNE
PSMD10
ARFIP2
BHMT
PMM2
IQGAP2
TECPR1
ANXA7
USP3
EIF1
TSC22D2
TTF2
PTGES3
HSD17B12
TUBB3
AMFR
DYNC1LI1
GDPD3
ECHS1
DHX34
TMEM50A
FXR2
PPWD1
FNDC3A
GPNMB
BCAR1
RPS3A
FUCA1
TMEM50B
RPS15A
ATP6V1F
C11orf58
NAT1
ATL2
UPK2
NDUFAF5
SPCS3
CLCA4
TBC1D4
RBM39
MYCBP2
POLB
PPCS
NDUFB6
TNFRSF21
KLC2
PLXNA1
SIN3A
PEX11G
COMMD6
NBN
DIEXF
OTUB1
ST3GAL4
PIAS1
RPS16
SNUPN
HEXIM1
GSTM3
ME1
EXOC2
RER1
TFG
FKBP4
CLASP1
TBC1D8
U2AF2
GSTZ1
NONO
TMEM68
ALDH1L2
RRP1B
DDX20
TNS1
GALNT7
SLC17A5
FOXRED1
KDSR
DDI2
PTER
AIF1
VPS13D
DHTKD1
SSR3
TBC1D5
SPG20
DLAT
MAPRE1
ANKRD17
CCDC53
CHTF18
ADO
B3GAT3
COPG2
HSPA14
MECOM
FKBP1A
PALM3
ATIC
RBM12
TP63
CTSD
LPCAT1
CDK2AP1
TUBGCP3
ROCK2
NTMT1
PRPS1
UHRF1
ASF1A
HYPK
EEF1D
SMS
DDB2
DDX28
PMPCB
PIP4K2C
RIT1
CYFIP2
CDC26
KANSL3
SF3A2
FAM162A
ARIH2
TUSC3
GMPR2
AFF4
SPTA1
CSNK1G1
D2HGDH
DCAF11
NDUFAF4
GSPT1
TCOF1
ACADVL
KRT18
GRAMD3
LRG1
MAP2K4
PLEKHG3
RWDD1
TRIP10
UPK1A
S100A11
BPTF
SF3B1
IQGAP1
OLA1
CHUK
BBS7
GNB2
TMPRSS4
PTGR2
CHD7
APLP2
MMS19
ADI1
KDM2A
CHD8
ELF1
TALDO1
PHKA2
GPX4
RFC4
PRRC2C
ATP13A1
LRPAP1
PUM1
EPB41L1
HSCB
CUL3
PSMB9
NSA2
MRPL28
JAK1
MRPL55
U2AF1
RAB7L1
MDN1
CSNK1D
ELMSAN1
PRPF8
NCOR2
ANKRD13D
PKP4
BABAM1
MLH1
IKBKAP
NEDD4
TMCC3
GTF2F1
GDI1
PTRF
OXCT1
RINT1
SULT1A1
MGAT1
AHSA1
UPF2
SLC38A10
EXOSC4
HAT1
ITGA1
URGCP
CNOT6L
LARP4B
UBE2M
MPHOSPH6
TMEM160
PCCB
SHMT1
DENND4C
RPL7
ILF3
VAMP3
PTK2
OSBPL10
LRRC1
RHOT1
MMAA
ECH1
SAR1B
NUCB1
FBXO21
MPDU1
PRDX3
PFDN4
AGT
CLDN12
SLC25A40
DICER1
CSTF2
ASNA1
DHX36
ACTBL2
MTFP1
OCLN
TRMT61A
SLC37A3
MVK
NOP2
ADIRF
UBE2Z
PLOD1
TAF6L
ABAT
PRMT6
SH3KBP1
MRPS30
ABCD4
SMARCB1
MAGOHB
TUBB4A
METTL14
IMPAD1
TSPAN6
RBM6
NFKB1
SRI
TBC1D24
RAB20
CNIH4
TRIM14
PRKACB
ITSN1
ATP6AP2
HPS6
CMIP
SLC38A1
CAPN5
RRM2
ARMC1
UTP11L
ABHD5
MDK
PAF1
EPN2
IST1
CLTC
PQBP1
ATXN2L
ACTN4
CPPED1
RBFA
RPS15
AK2
ACTR1B
GPRC5C
LRRFIP2
SEC24D
PEX6
LAMC3
XPO7
XPO4
ETFB
CLIC3
MCM3AP
NUP88
C16orf62
ATXN2
TXNDC17
RPS11
GLTP
POLR1E
CPSF3L
KIAA1191
BCR
ABCE1
EPT1
RMND1
BUB3
UBXN6
THNSL1
PIK3C2A
ISG15
CAND1
MNAT1
OARD1
RAI14
PTRH2
NANP
SMEK1
RBBP4
SMARCD1
WASF2
MPHOSPH8
PLEKHA5
HNRNPUL2
DDX39B
VPS13A
MDC1
IMPACT
HDHD1
GBF1
PISD
MEAF6
SMCR7L
VPS18
SS18
KHNYN
UNC13B
FRYL
SLITRK6
RAB34
PARL
GOT1
STEAP3
APIP
CPSF3
CHTOP
TMEM87A
ABI1
AGAP3
PHLDB2
COQ5
VBP1
POTEI
SFSWAP
SELO
PSMB7
RPL18A
TPD52
CD14
ERBB2IP
HNRNPUL1
PEF1
PUSL1
RAB10
WARS
TOMM5
COPS5
PTGIS
WDR59
RAB43
SNX5
SORT1
DNAJA4
POGLUT1
AGO1
FRMD6
MRPS26
LETMD1
ARPC4
TMEM30B
ADPRH
RPL34
MRPS11
HBB
LOC100996300
OAS2
MLPH
EEF1A2
RPL27
BRD7
MRPL11
RAB3B
CENPC1
WDR81
MEN1
NUDT2
AKR1C3
CD74
MFN2
ALG5
DNASE1L1
TMEM214
PDE12
MPP7
KRT82
SHH
NFIC
FAM83B
SRSF3
NR2F6
TATDN1
IDH3B
PCYT1A
GBE1
EPG5
FUK
HAX1
MAPRE3
PSMA3
NAA15
NPM1
CTBP2
RASIP1
RPL7L1
RPL23A
DPCD
USF1
RAP2A
AP1M1
RPS21
TMED9
GTF2I
LRRC59
ARHGAP8
MRP63
ZGPAT
BAK1
SMIM20
COA6
DSTN
OSGEP
NUTF2
SIRT3
PLCG1
ZFYVE20
PDRG1
DARS
SYNGR2
RBM45
HDAC1
SZT2
RUNX1
APOA4
G3BP1
CRTC1
PDCD4
TRIM56
EPM2AIP1
KIAA0100
GALT
POLG
CRTC3
AIFM1
PBDC1
RAI1
ARMC10
YIPF6
COX6C
PSMD9
COPB2
FLRT3
RBM34
TSPO
RANBP1
PCYOX1
AAMP
LMAN2
MRPL21
CPSF4
C14orf2
ZNF385A
IER3IP1
HSD17B8
ALG6
SFT2D3
BCKDHB
MAPKAPK3
SHARPIN
ERO1L
POLDIP2
MTX1
TGFBI
SRA1
PFKM
STUB1
RPL28
APMAP
LSM3
GCFC2
STK39
GNAQ
TMEM159
ZNF830
NUPL1
MRPL3
GALE
SDSL
NQO1
SCAMP1
ANK3
APOO
NUP43
GLRX3
STMN1
REPS1
RCN1
ESAM
XYLT2
LAMTOR2
PSMD14
TRAPPC4
MICU2
RICTOR
CPNE1
COL6A2
PHIP
LIMS1
GAPDH
CP
POLR2L
PFKFB2
EIF3J
SMARCA1
CRNKL1
CIRBP
TOR2A
CCNDBP1
RAB1A
GIGYF1
ATL3
PPP2CA
ENTPD1
GRHPR
HEATR6
ARHGAP21
NME1
MISP
RPS7
LSM6
LAMB1
PNPLA6
SKP1
MAU2
SNRPG
ISOC1
RRP12
TRAF2
MKL1
DHODH
TRIM22
PMVK
IFT27
EED
LAMTOR5
RPA2
PSMD2
CLIC4
ARHGEF1
XRN2
AIMP2
ENOPH1
FUNDC1
VPS37A
LSM12
ABCB7
PPIP5K2
SMARCC2
OXSR1
UTP20
SRCAP
FKBP15
ACAD9
SSNA1
CBR3
AFMID
ATP2B4
ILDR1
DFFB
WDR13
STX7
DNAJB11
GALM
GLUL
MAP2K3
PHF5A
CTNNB1
ACSS2
ARL1
INTS1
POP7
C2orf54
BGN
ENO1
EIF4E
DSC3
RPP25
MICAL1
PPARG
HSPA5
CCBL2
NUDCD2
KRTCAP2
LSG1
C1orf122
SPNS1
DNAJC21
PRPF4
SNX33
STAP2
CCDC137
RMND5A
DNAJB2
SLC41A3
RAB6A
DNAJB1
ACIN1
CHMP1A
RPL23
UBE2L6
FPGS
ARL6IP1
GAN
SLC9A1
CTR9
ITIH4
VGLL4
OCIAD2
CKAP4
POLR3F
CASZ1
PLEKHA6
LDB1
ARL8B
BET1
BCL2L13
IRF5
C18orf8
TBC1D2
RPL36
THOC2
LAMTOR4
FAM122A
FGA
COL4A6
CALML3
POLD2
RAD21
MPI
SART1
HTRA1
DYNLT3
OSBPL9
RPS29
LAGE3
RRAGC
RIPK1
GDA
ITSN2
PFDN6
URB1
PGLYRP2
SYTL2
UXS1
UBA2
FAM175B
PIN1
PPME1
RPAP1
NOTCH3
C2
LMAN1
C17orf49
GPC1
NIF3L1
CTSG
TLCD1
ARHGAP17
ERLEC1
PGLS
POLR2G
PPT1
GBA2
DNAJC19
DAG1
BNIP2
MLLT4
TAPBP
SYAP1
PAFAH1B3
OTUD7B
PEPD
INTS9
PTPRS
SPRYD4
MED20
FAHD1
ANKFY1
NADSYN1
CMAS
PLK1S1
AUH
AGO2
GDF15
POGZ
PPP1CC
TF
LBR
AIP
WDR70
CDC42BPG
SLC9A3R1
SPARC
CPB2
TRIM21
HMGCL
C12orf4
UBE2G2
YTHDC1
CSRP1
MOSPD2
MTHFSD
GUSB
CRIP2
ABCF2
DERA
PNPLA8
KRT78
API5
RNPEP
SMPDL3B
BCL10
CNOT2
DDAH1
NOP14
HNRNPK
RBM26
KIF1B
GOLGB1
RNF123
PLBD2
LUZP1
VANGL1
ADAM10
CXXC1
VAMP8
AP3M2
CUL1
KNG1
GYG1
OAT
GCDH
IGFALS
FHOD1
EXOC1
PA2G4
AMBP
RPS6
PIK3CA
AP2B1
TACSTD2
LAD1
CHD2
OXSM
SLC26A2
MYCBP
METAP2
PDHA1
SRP72
GLRX5
C2orf76
LACTB
DDX60
TDP2
POR
GNAI1
RPL35A
RPS14
LUC7L3
PPP2R4
CYP3A5
XPNPEP1
APOBR
NMD3
DHRS7B
DRG1
COX5B
DNAJC5
USP4
MRPS17
JUP
SCOC
POLR2K
PRPF31
VAV2
PRKAA1
DLGAP4
SNF8
AKAP17A
ZNF143
PRPF39
S100A2
PDCD5
PSEN1
EPC1
MESDC2
DPH5
CALR
RPN1
ZNRF2
DAPK1
MGEA5
RNMTL1
RTFDC1
AKR7A2
DHRS7
GID8
ANKRD52
PIGT
CSTF3
CPA3
WDR1
LPGAT1
PCCA
C1orf35
ARID1A
NELFA
FXR1
MAP2K2
NDUFB10
TWISTNB
MTO1
XRCC5
SEC31A
CAT
FAAH
SPEN
FN3K
SCRN3
ARAP1
ZCCHC6
DIMT1
GPI
CNDP2
ESRRA
SLFN5
HOOK1
SMYD3
UBR3
TP53RK
RAB11B
ARHGAP25
ST14
NDRG1
UROD
FTH1
CHURC1
HCCS
RPS19BP1
NOP56
NUDT19
CD46
BRD8
STRN
PPID
RALB
PLP2
KLHL36
PLIN4
EPHB4
NUDCD1
ANKLE2
COG2
ENY2
VDAC2
PCMT1
GNL1
ITPR3
RSU1
ZMPSTE24
LAMTOR1
ANKZF1
C6orf203
DDOST
RAB24
FAM210B
DCXR
G6PD
XRCC6
C8A
BEND3
CYGB
MID1
STON2
PRKAR1A
SEC13
DMD
ACE
TKT
IBA57
NES
ARGLU1
LANCL1
OPA1
RPS6KA5
APOB
FAM8A1
PPIA
HLA-A
CKAP5
ZYG11B
MRGBP
VPS51
FUT8
RMDN2
BTF3L4
SMCHD1
CTSH
MSH6
PDLIM2
MED23
GSTM2
FOCAD
PSAT1
APEX1
INTS4
RPL21
YES1
UCHL3
GRTP1
SLC23A2
TRAPPC2L
CDK5RAP1
C8G
CLIP1
RETSAT
[truncated: 4,716 more rows]

## Sheet: Table S3B
Up in papillary urothelial cancer (PUC)	Gene Symbol	FC	BH-adjusted p		Down in papillary urothelial cancer (PUC)	Gene Symbol	FC	BH-adjusted p
	THOC5	3.56115	0.00929569			KIAA1217	0.467175	0.000416038
	DPH1	4.98637	0.000906585			MPV17	0.468325	0.0119931
	NAT10	2.23647	0.0140935			NDUFB3	0.37799	0.00245842
	HMOX2	2.41355	0.00459611			NDUFA9	0.474134	0.000107531
	CIAPIN1	3.02137	0.000278969			ERMP1	0.48009	0.0265365
	ZC3H15	2.37058	0.00390744			TMEM119	0.114482	0.000174458
	GBP2	2.11136	0.00095052			ABHD14B	0.46759	0.00171389
	COG3	3.912	0.00425101			GLRX	0.13966	4.28617e-05
	LRCH3	5.22826	0.0070944			NDRG2	0.37063	0.00128158
	BRPF1	801.733	0.0127726			USP40	0.243676	0.0178851
	TBC1D2B	2.37453	0.0140935			FXYD3	0.425542	0.00709549
	UXT	3.52512	0.0188406			PDK3	0.35662	0.00220051
	GABARAPL2	27.1231	0.000357839			EML2	0.254371	6.48256e-06
	GRWD1	2.69946	0.000863183			BAIAP2	0.387121	0.0055124
	EPHA2	2.85484	0.0176671			CDH3	0.291088	0.0178375
	DR1	2.81093	0.000641043			FAM98C	0.445885	0.00271353
	PIK3R4	5.05775	4.28617e-05			GLOD4	0.424943	0.000416038
	PDXP	235.952	0.00011402			HSPB8	0.376235	0.00397432
	FRY	11.3383	0.000416038			MAOA	0.4113	0.00156665
	DHX37	2.6141	0.0352581			COL7A1	0.0948337	0.00115834
	TNPO3	3.30884	4.28617e-05			GPX1	0.384217	2.77488e-05
	MED12	4.2897	0.0314938			S100A10	0.263886	0.000248508
	GEMIN4	34.0585	0.000278969			SUCLG2	0.431726	0.000202078
	GATAD2B	2.45057	0.0170641			LGALS4	0.106717	0.00319134
	IPO8	11.0009	0.0106157			TRIM29	0.23845	0.000576447
	RAPH1	8.39402	0.011049			PKP3	0.348424	0.00140109
	VPS41	2.74435	0.0153283			APOA1	0.395801	0.000163186
	TARBP1	4.3903	0.0070944			GSR	0.255934	1.00115e-05
	NSUN5	4.73604	0.00600257			UTRN	0.249668	0.00934503
	MED17	5.4785	0.0155251			AZGP1	0.201002	0.00459611
	WIPI2	3.72444	0.0230227			INPP1	0.351556	0.000460165
	PPAP2A	23733.5	0.0321812			CD9	0.451321	0.00390744
	ABCD3	4.16499	0.000641043			SDCBP2	0.339486	0.0170641
	GMEB1	31.5606	0.00825567			S100A14	0.291794	0.046962
	SNX8	8.73321	0.000626332			ALDH2	0.198142	0.0140935
	PTPN9	4.44376	0.00965954			RAB3D	0.279605	0.000699873
	HSP90AB1	2.19144	2.62495e-05			GNA15	0.354489	0.0121013
	MEF2D	18192.2	0.0357406			CRYM	0.0394051	4.28617e-05
	DNAJB14	3638.03	0.0213616			GOT2	0.423797	0.000641043
	ACAT2	3.81938	2.23377e-05			LAMC2	0.237661	0.006402
	WFS1	3.13619	0.00189148			COBLL1	0.425397	0.00357384
	TUBB	2.49285	5.87563e-06			IGLL5	0.37124	0.0470638
	MORC2	27.4903	0.0083568			PVRL1	0.499688	0.030439
	ESRP1	2.14677	0.0164171			SMPD1	0.168626	0.00324096
	ATG2B	5.67476	0.0346679			NDUFS3	0.495563	0.000278969
	POLR3D	3.1704	0.0354401			NDUFV2	0.430436	0.000126451
	HMGCS1	34.8555	0.000501963			GNG12	0.180879	9.70989e-07
	HUWE1	2.1699	0.000310454			ALDH6A1	0.439931	0.0152037
	NAA50	3.68791	4.28617e-05			HIST1H1E	0.410426	0.0164171
	LTN1	6.90516	0.00131781			LMNA	0.40424	2.77488e-05
	UBE3B	4.5904	0.045461			SELENBP1	0.141345	0.00459611
	ZFP36L2	14.897	0.031538			CRYZ	0.454635	0.00117341
	ACBD5	14.4962	0.00162741			PHPT1	0.485485	0.029765
	STAU1	2.41852	0.00390744			DLG5	0.179626	0.00709707
	DDX24	14.1618	0.000386012			LAMA3	0.165966	0.000948494
	FKBP7	29.9542	0.00369425			PTPRK	0.37501	0.00761872
	SLC35B3	6.47083	0.0122915			DPYSL3	0.397113	0.0354401
	PLA2G15	13192.5	0.00135391			ASAH1	0.332723	0.000146659
	FBXO30	5.94814	0.0230025			RNH1	0.401363	3.30305e-05
	ACOT7	4.67631	0.0152037			ATP5A1	0.46944	4.98083e-05
	EPAS1	1312.83	0.0140646			SERPINC1	0.365816	0.00390744
	SF3B5	5.18993	0.00357384			FUCA1	0.468557	0.00897752
	RAB8A	2.0932	0.00128158			TBC1D4	0.483176	0.0368586
	NUP210	2.72114	0.00298291			NDUFB6	0.48605	0.0164171
	MARK1	4928.07	0.00507012			ALDH1L2	0.247826	0.00189067
	CDK4	10.4694	0.0217688			LPCAT1	0.365792	0.000553
	HOOK3	2.17432	0.0231816			DDB2	0.17886	0.000606467
	UTP3	6.44996	0.00371778			IQGAP1	0.408749	6.06233e-05
	PBRM1	3.34072	0.0387438			PTGR2	0.33536	0.00549785
	EIF4G1	2.40277	2.77488e-05			PKP4	0.294222	0.000512461
	PSMD7	2.69578	0.000641043			PCCB	0.259785	2.77488e-05
	C1orf52	28.7691	0.00160711			PRDX3	0.41473	0.000163186
	PFN2	2.13232	0.00652358			TRIM14	0.331646	0.00925194
	CCS	17.6894	0.002044			GOT1	0.37521	0.00128158
	GLMN	14.2212	0.000167514			TMEM30B	0.37302	0.000416038
	GALNT1	15.626	0.000202078			SHH	0.00623063	0.00033575
	CBX8	3.74447	0.00254971			NFIC	0.241783	0.010246
	CLUH	2.93664	2.23377e-05			MAPRE3	0.30712	0.0020461
	ADCY6	791.091	0.0213616			SIRT3	0.232297	0.00298291
	MRPL48	2.3793	0.00390744			PDCD4	0.439227	0.00271353
	NSDHL	5.76867	0.0445388			PCYOX1	0.489474	0.0164171
	CYB5B	2.56157	0.0164171			APOO	0.452992	0.00761872
	RXRB	4.49735	0.00156665			CBR3	0.476638	0.00320389
	GALNT2	5.04937	0.000699873			DSC3	0.0956961	0.00134713
	ZMYND8	2.85125	0.0264496			SLC41A3	0.383482	0.0070944
	CDAN1	158.452	0.0420402			COL4A6	0.0903953	0.000212842
	PAPD4	5.26431	0.0199178			GPC1	0.0989445	0.000416038
	SLC2A1	10.3615	0.000107531			TF	0.457184	0.000772353
	CLCN3	496.911	0.00782532			CRIP2	0.42243	0.00825567
	PPIE	3.88471	0.00344359			TACSTD2	0.41359	0.00171389
	CTSE	47.2221	0.026407			PDHA1	0.462397	0.000699873
	NOC4L	2.58967	0.0055124			PPP2R4	0.488512	0.000863183
	UHRF2	24.6971	0.0169176			COX5B	0.496052	0.000416038
	RFC1	6.67773	0.00163507			JUP	0.403876	0.000416038
	MOV10	3.19854	0.0103716			PCCA	0.248595	3.30305e-05
	NCSTN	2.41319	0.000222595			FAAH	0.439274	0.00602759
	PARD3	2.47759	0.0112788			FTH1	0.262272	0.000248508
	TGFB1I1	6.26813	0.00298291			PLIN4	0.406328	0.00602759
	MKI67IP	6.33347	8.4657e-06			EPHB4	0.195788	0.0148297
	HM13	3.62163	1.99812e-05			FAM210B	0.171093	0.000258067
	PGM3	3.08054	4.98083e-05			DMD	0.00901834	0.0470638
	POLR1B	4.36647	0.030439			ACE	0.0630997	0.0182848
	SMARCAD1	184.301	0.000481547			LANCL1	0.387385	0.000310454
	MRPS7	2.39261	0.00095052			RMDN2	0.253801	0.00496189
	CACYBP	6.99567	2.62495e-05			DFNA5	0.456739	0.0294956
	SNX4	2.66468	0.00140109			GSN	0.455919	0.000163186
	FAM84A	47.3769	0.000738382			ELMO3	0.440149	0.000530215
	AVL9	3.21783	0.00371778			HSPA4L	0.353069	0.00963297
	TPP2	2.26682	0.00506998			H2AFY	0.384239	6.48256e-06
	TFB2M	8.80703	0.00371778			CHP2	0.153226	0.00298291
	TBC1D1	4.17088	0.00602759			SH3BGRL	0.440322	0.000460165
	DHCR24	54376.9	0.00115834			PRDX5	0.333694	4.03761e-05
	HEATR2	2.54785	0.0316884			CAPNS2	0.289881	0.000386012
	TXNDC9	9.34131	0.00719171			CWH43	0.095478	0.0294188
	CNOT3	2.02569	0.0284624			CKB	0.13617	0.0103716
	PIGG	8.05954	0.0359948			SCARB2	0.478893	0.00117341
	MRPL40	2.97138	0.00205569			ARL6IP6	0.367273	0.00095052
	WDR43	4.25784	0.00426078			SYNE2	0.37327	0.00965954
	GFPT1	3.44544	0.000460165			GSTP1	0.424191	0.000202078
	ANAPC13	4.95815	0.00766113			HDGFRP3	0.27233	0.000167514
	RDH10	89.4253	0.00128591			SDC1	0.258552	0.000512461
	ZC3H7A	49.6034	0.0319056			CMBL	0.299766	0.00965954
	PFDN5	2.16137	0.000386012			MBP	0.34668	0.0394044
	EIF2B2	4.09328	0.00107193			ATP5D	0.45063	0.000386012
	C7orf50	7.05685	0.000281206			C14orf159	0.282538	0.000416038
	CDK18	30.4068	0.0215283			PPL	0.31561	0.000174458
	TMX2	2.27252	0.00965954			FAH	0.399957	0.00298291
	BIRC6	4.76578	0.000163186			MPC2	0.485436	0.0368586
	WDR3	7.76173	0.000248508			SERPINA1	0.479703	0.0326723
	GBP4	9.55495	0.00434172			GAA	0.428286	0.0070944
	ACAP2	2.50394	0.0368586			FAM129B	0.385889	3.41626e-06
	ASNS	48877.4	0.000407696			NCS1	0.203642	0.0225408
	KRT23	13.5344	0.0361071			SLC22A18	0.285638	0.000466693
	RAB3GAP2	2.16114	0.0284624			UQCRH	0.471515	0.00298291
	CHORDC1	5.24964	0.000576447			UNC5B	0.424669	0.0234743
	MAGOH	2.30303	0.00128158			CELSR1	0.0779971	0.000167514
	BAZ1A	40625.7	0.000267044			SCLY	0.420166	0.023438
	SLC4A7	9214.88	0.0134728			NUDT14	0.199195	0.0291379
	PRPF4B	2.48271	0.00298291			SERPINB5	0.150628	0.00189067
	MCM7	17.5926	0.000641043			TMEM238	0.220702	0.000248508
	AFTPH	2.82039	0.0394335			NDUFB9	0.483103	0.00189067
	PLBD1	2.54254	0.0070944			FAM107B	0.438925	0.0368586
	ADSL	4.37333	2.77488e-05			NMNAT1	0.41061	0.0390531
	BMS1	2.60921	0.00171389			HAAO	0.254941	0.0136192
	TBCE	3.74712	0.00128158			DHRS1	0.473202	0.00761872
	DDX19B	2.10267	0.00898355			HIST1H1C	0.433094	0.00390744
	UBE2Q1	4.8604	0.00425514			FAT2	0.180695	0.000481547
	VARS2	12.8118	0.00824795			PRCP	0.323935	0.0121372
	BRIX1	3.95468	1.25533e-05			COX5A	0.441432	0.00326088
	PAN2	21.9725	0.0132734			ARHGEF35	0.312719	0.0280368
	PCYOX1L	18.2364	0.00451299			UQCR11	0.29262	0.00271353
	ZFYVE16	6.85423	0.0265365			TMEM173	0.289859	0.0194234
	ZNHIT2	15.7762	0.013778			ABCB6	0.403318	0.019187
	CASC4	6.84369	0.00413547			TAX1BP3	0.333758	7.00197e-05
	GPAA1	2.56487	0.0470638			SERPINA3	0.466643	0.00357384
	SRPK2	93.9439	8.73496e-05			THUMPD1	0.479214	0.00117341
	ITPA	3.21463	0.0121372			SDC4	0.204666	0.000167514
	MTHFD1L	34.9862	0.000174458			FLOT1	0.26529	2.23377e-05
	FAM96A	3.67676	0.00401853			ANXA5	0.441791	0.00140109
	FASTKD5	27.7341	0.00229005			PTGS1	0.0356992	0.00670899
	AEBP1	4.50349	0.00526707			TRPM4	0.407145	0.00549623
	XPNPEP3	2.73763	0.0249787			HEBP2	0.361566	0.000174458
	NAMPT	2.91012	0.000248508			ANXA1	0.194984	0.000416038
	GTF2E2	5.6275	0.00491411			SLC9A3R2	0.497459	0.00874113
	FAM89B	25.4036	0.00175707			ETFA	0.447276	0.000386012
	CCDC124	2.17004	0.00652358			ALDH4A1	0.271017	3.41626e-06
	FAM105B	4.58184	0.0112834			TACC2	0.294419	0.00513168
	TCEB1	9.20826	1.25533e-05			LAMB3	0.438091	0.0375049
	RANBP9	3.57872	0.00113596			ALDH7A1	0.294146	0.00117341
	FDPS	4.41408	0.00298291			NDUFB8	0.480036	0.000174458
	CDKAL1	34.0678	0.00657805			ACADS	0.478698	0.00459611
	PCID2	4.04348	0.00399005			HIST1H1D	0.42311	0.00965954
	SEC22A	22270.2	0.00202133			KRT1	0.269784	0.00425101
	PDIA5	6.47627	2.77488e-05			ABLIM1	0.185708	0.000386012
	DDX51	2.20879	0.0304244			TSSC4	0.494117	0.013163
	SBDS	2.13895	0.00156665			ATP1B1	0.285013	2.23377e-05
	PDZD8	14.8051	0.00298291			MECP2	0.290107	5.87563e-06
	CLTB	6.28697	0.0135338			PURA	0.475123	0.000416038
	GNG5	2.22774	0.00710305			IVD	0.494876	0.000512461
	CSTF1	3.40964	0.000310454			PDLIM4	0.303117	0.0380374
	UBQLN4	2.02314	0.0103716			PALM	0.0632489	0.000386012
	RBM27	2.01435	0.042169			H2AFY2	0.421398	4.98083e-05
	BLOC1S5	3.81395	0.0407977			DPP7	0.303317	0.00128158
	PTPN6	5.94669	0.000641043			PLCD1	0.377474	0.00140109
	MVD	6.49425	0.00195657			ANPEP	0.379904	0.0368586
	BPHL	2.6444	0.0152037			C6orf132	0.119531	0.000374244
	LDHAL6B	2.83074	0.0461056			HRAS	0.443767	0.0030646
	C12orf43	27.595	0.0103133			DNPEP	0.368313	1.99812e-05
	KPNA3	3.24276	0.000107531			EFCAB4A	0.0556934	0.0363986
	DUS3L	5.89148	0.0226898			NT5C	0.394387	0.00171389
	ARHGEF6	3.39761	0.0191153			PTPLAD1	0.399155	0.000460165
	NFRKB	75.5858	0.0452141			TNRC6C	0.288361	0.0239732
	GCLM	3.87551	0.0020461			CAPN2	0.335545	0.000174458
	NTAN1	6.27123	0.0263541			NRM	0.435542	0.00929569
	ARHGEF2	7.36201	0.000248508			CORO2A	0.368675	0.000202078
	AP1S3	3.21591	0.0188729			H1F0	0.235422	0.000416038
	RPS6KB2	99.1988	0.00766113			KBTBD11	0.196712	0.0114699
	COA3	3.29097	0.0263541			HIBCH	0.482417	0.00095052
	CARD6	4.35626	0.031538			DUOX1	0.320353	0.00670682
	KDM5B	37.2805	0.0017297			ATP1A1	0.370337	0.000202078
	TPM2	3.33196	0.00176038			CD44	0.224704	4.03761e-05
	RCOR1	2.04094	0.0384657			SNTB2	0.377753	0.00246976
	PEAK1	55.4643	0.0410148			GPX2	0.427744	0.00602759
	UPF1	2.29166	0.000174458			PKP1	0.278854	0.00734018
	TRAPPC12	3.23513	0.000530215			DAB2IP	0.441503	0.0153283
	ASCC1	4.17098	0.0421344			VILL	0.455704	0.0296353
	TTC9C	42.6524	0.000303258			ANXA2	0.338989	0.000416038
	PDS5B	4.1584	0.00399005			SLC25A12	0.384995	0.00107193
	NUP153	2.14283	0.0103716			NOL3	0.476911	0.0305639
	ACACA	2.27707	0.0417049			ATP8B1	0.46002	0.0070944
	ESRP2	3.73121	0.00874113			PHYKPL	0.48787	0.0346238
	MRPS18B	3.32123	0.0368586			ATP5L	0.392861	0.000386012
	PLEKHF2	3.78731	0.0409145			JMJD7	0.280558	0.000310454
	WDR12	7.1227	0.00208895			SRGAP3	0.302869	0.00531392
	CD68	5.32587	0.0375049			PHYHD1	0.0184885	0.000138632
	LONP2	4.45563	0.000416038			RCSD1	0.403557	0.0136927
	POP4	9.94255	0.00174756			USP54	0.267413	0.0266419
	DDX56	3.66752	0.0070944			HP1BP3	0.466401	4.98083e-05
	BNIP1	2.48842	0.0461056			RRAS	0.355061	0.00459611
	TTI2	1735.37	0.0467494			CES1	0.0774384	0.0102594
	POLD4	77798.4	0.00507012			PROM2	0.192983	0.000576447
	CARS2	108.089	0.00111879			ARHGEF16	0.385469	0.00459611
	RB1CC1	1495.23	0.0263196			STOM	0.496947	0.0112788
	DHX32	17.1229	0.030439			SDR39U1	0.335053	0.0176671
	EGLN1	4.5577	0.00248442			ATP5H	0.475869	0.00156665
	ANKRD27	3278.47	0.010093			CD82	0.417748	0.0132026
	PPP1R37	5.23048	0.0202513			ALDH1L1	0.156068	7.00197e-05
	MRC1	29.8102	0.0266936			COL21A1	0.342056	0.0247636
	MON1B	9.28093	0.013657			DSP	0.25499	0.00326088
	TMEM97	10.9838	0.000363729			HNMT	0.420052	0.00128158
	COLGALT1	3.69443	0.000466693			NXN	0.320861	0.00254616
	CSNK2B	2.64067	0.000460165			ATP6	0.35242	3.30305e-05
	HMOX1	41.2895	0.031538			USP24	0.459488	0.00652358
	FAM65A	10.5403	0.0388363			NHEJ1	0.300792	0.0294902
	APP	8.02504	0.000682881			AAMDC	0.261705	0.000667223
	ASPSCR1	5.30002	0.00127637			SLC44A1	0.387598	0.00117341
	GRSF1	3.46916	0.000163186			FBXL8	0.341071	0.0427975
	ANAPC7	10.5626	0.0104372			CELSR2	0.0195771	0.000285025
	SBNO1	2.67367	0.00755349			GANC	0.353129	0.0080095
	RAB27B	2.20053	0.0390531			LGALS3	0.377578	0.000699873
	CLN6	7.44722	0.00271353			CLIC6	0.453656	0.0321063
	PDXK	2.51654	0.000416038			COX4I1	0.465058	0.000699873
	TAF9	58.4182	0.00612552			PADI3	0.376494	0.0070944
	IPO5	2.49073	0.000576447			TOM1	0.283328	0.00602759
	SDHAF2	72.2152	0.0461384			VANGL2	0.244521	0.00808904
	UBE4A	2.20933	0.00965954			TOR4A	0.496787	0.0170641
	TBL2	2.07231	0.00897752			CTSB	0.454273	0.00271353
	TMBIM6	6.17955	0.00168961			TPPP3	0.498885	0.0364917
	QTRTD1	8.10444	0.000761741			SYK	0.402173	0.0121372
	DDHD1	1053.77	0.0178316			HMGN5	0.331226	0.046962
	PLEKHA7	2.15738	0.0164171			LMNB2	0.346362	3.03854e-06
	CALU	2.55787	0.00107193			CAPS	0.285693	0.000248508
	GAREM	6699.67	0.006402			NANS	0.259081	0.000641043
	MTMR14	3.78675	0.00450255			PIK3IP1	0.361644	0.000863183
	IGBP1	2.34396	4.28617e-05			CPQ	0.489655	0.0103716
	THOC1	4.46873	0.000460165			TSPAN1	0.445821	0.00707624
	FAM115C	16.2815	0.000146659			FLOT2	0.329118	0.000863183
	METTL1	2.29353	0.0366419			MYOF	0.493547	0.00225212
	RHEB	2.99817	0.00135391			PTPN13	0.346969	0.00095052
	GLS	3.80187	0.0338377			PYGB	0.282936	1.99812e-05
	ZNF622	6.7541	0.00537176			NDUFS5	0.443256	0.0417049
	C21orf59	14.0916	0.00774823			ECI1	0.384184	0.00298291
	NAGLU	4.10375	0.00825567			CTNNA1	0.391135	4.28617e-05
	PIK3C2B	11.0217	4.98083e-05			ERLIN1	0.443979	0.000460165
	RNF214	3.16459	0.0199044			SHROOM2	0.147306	0.00115834
	CCDC25	10.3459	0.00460019			SOD2	0.362747	7.00197e-05
	DFFA	2.31849	0.00602759			PTPRU	0.0952513	0.00549785
	ZFAND2B	3078.28	0.0095414			PIGR	0.00675338	0.00189067
	RNF40	5.09162	0.00033575			ALDH1A3	0.370621	0.00672853
	SLC27A4	11.2333	0.000416038			COMT	0.454111	0.0070944
	ESF1	313.726	0.0142621			EPHX1	0.334046	0.000386012
	TRIP4	3.89776	0.00287131			PKP2	0.159388	0.00064268
	KPNA6	2.90588	0.00189067			ME3	0.371461	0.00898355
	MKRN2	4.06826	0.00898355			CLYBL	0.12814	0.00855922
	KIAA0319L	5106.53	0.00135391			KRT13	0.407434	0.00298291
	CLPX	3.84742	0.000512461			HMGA1	0.450552	0.000699873
	SLC27A2	7.67116	0.00322657			ASS1	0.167827	0.00761872
	SPAG9	2.82189	0.00549623			AMT	0.24752	0.00270349
	ZC2HC1A	9.43704	0.0245477			COQ10B	0.253489	0.00171389
	DPY19L1	5.81655	0.0121013			CROCC	0.0983158	7.00197e-05
	AKAP9	3.6224	0.0106157			ECHDC2	0.3305	0.000304573
	CFH	3.06975	0.00271353			KRT9	0.325726	0.0390531
	FAM207A	4.607	0.0121997			ESD	0.460501	0.000772353
	CRELD1	12.0465	0.0103716			SCRN2	0.438149	0.000460165
	POLD1	9.65025	0.0020461			NDUFA4	0.484845	0.000174458
	CAD	3.71298	0.000163186			ATP5I	0.346097	0.000107531
	ENG	3.90808	0.00322657			SLC27A1	0.208159	0.00342332
	MRPS31	2.94259	0.00189067			LGALS3BP	0.354592	0.00095052
	KIAA0020	6.90342	0.000386012			TTC37	0.480526	0.0188729
	SAP18	2.10918	0.00271353			SLC44A2	0.276918	0.000761741
	CARD11	12.8764	0.00830458			C21orf2	0.36929	0.00823866
	GOLIM4	4.97998	0.0106034			FLG2	0.140258	0.00206114
	RRP15	3.82945	0.000466693			CAPG	0.235255	3.03854e-06
	GNE	7041.6	0.00298291			TXNRD2	0.402854	0.0203135
	BHMT	69.1678	0.000598245			EPHX2	0.226057	0.00113596
	TSC22D2	23412.2	0.00202133			TSPAN14	0.312608	0.00498079
	TTF2	7.95705	0.0170337			SLC25A11	0.465716	0.000107531
	PTGES3	2.036	0.00459611			DGKZ	0.303286	0.043475
	TUBB3	6.39317	0.000357839			DSG2	0.412832	0.00761872
	GDPD3	2.62904	0.0151208			ATP5J2	0.320796	0.00285379
	TMEM50A	27047.9	0.00115834			DPH6	0.0673084	0.0264496
	FXR2	3.53108	0.00095052			ARHGAP6	0.331187	0.0155251
	TMEM50B	33023.3	0.00243837			NAAA	0.204505	0.0188494
	ATP6V1F	2.2319	0.00271353			SP3	0.281662	0.0460239
	ATL2	6.19782	0.00426646			LDHD	0.372819	0.0192957
	TNFRSF21	12.0528	0.00840745			MME	0.140812	0.0147366
	KLC2	3.46895	0.00205569			PIGN	0.488974	0.0374122
	PLXNA1	5082.57	0.000770057			NFIB	0.220746	0.00697239
	DIEXF	11.8333	0.000606467			ALCAM	0.494349	0.0105672
	ST3GAL4	7.81241	0.00258142			AASS	0.231934	0.00320389
	HEXIM1	2.13268	0.00965954			ACOX2	0.0852542	0.0198129
	FKBP4	2.4161	0.00652358			ECI2	0.454615	0.0461325
	RRP1B	17.2369	0.000174458			CD47	0.199938	0.00128158
	DDX20	9.07402	0.00033575			OLFM4	0.00255893	7.00197e-05
	GALNT7	3.76902	0.00817071			SPON1	0.0136699	0.000835897
	ANKRD17	2.88093	0.0139689			MYO5A	0.443646	0.0397197
	CCDC53	6.92799	0.0121829			RTN2	0.00981229	0.000212842
	CHTF18	9359.33	0.0343688			BCL2	0.043639	0.000530548
	COPG2	2.34855	0.000699873			NDUFA1	0.308121	0.0482478
	HSPA14	3.38224	0.000248508			USP6NL	0.271991	0.00189094
	NTMT1	7.20426	0.00425984			CD8A	0.122844	0.000146659
	PRPS1	2.63094	0.00572584			AJUBA	0.167675	0.0351635
	UHRF1	17559.9	0.000512461			VWA3B	0.160562	0.0263196
	HYPK	2.7474	0.00357384			NFIX	0.102206	0.000641043
	PIP4K2C	7.19365	0.0176671			FCGBP	0.0247309	0.00095052
	RIT1	2166.2	0.019187			CBX7	0.193524	0.00965954
	KANSL3	98.7356	0.0412354			ROBO1	0.0253129	0.000210607
	TUSC3	5.39549	0.00717658			CLSTN1	0.255328	0.00602759
	AFF4	5.64828	0.00897752			PYROXD2	0.332228	0.0157868
	CSNK1G1	41.7203	0.0141703			AGR3	0.245375	0.00209912
	DCAF11	8.82721	0.00152143			GAMT	0.193126	0.00546749
	CHD7	844.533	0.019187			NMNAT3	0.197566	0.00898355
	APLP2	28.2755	0.0213038			DUOXA1	0.173951	0.000308269
	MMS19	3.19632	0.00107193			WWOX	0.445985	0.0407977
	ADI1	7.53974	0.00104456			CKM	0.0459015	0.00698302
	KDM2A	12.6974	0.00320389			MEIS1	0.17586	0.00202133
	CHD8	1038.17	0.0140646			CTDSP1	0.424134	0.00212394
	RFC4	3.40809	0.00761872			PLLP	0.438903	0.0144097
	PRRC2C	2.24178	0.0445388			CTNNA2	0.367785	0.00958998
	LRPAP1	4.45183	0.000863183			CAPN13	0.0576092	0.00412891
	PUM1	4.6668	0.000310454			GCHFR	0.470608	0.0375576
	NSA2	5.02739	0.00963297			PBX1	0.142448	0.00229005
	RAB7L1	62287.6	0.0263196			ANXA8L2	0.371267	0.0120048
	MDN1	11.7008	0.0217688			GNG7	0.125651	0.0250162
	ANKRD13D	12816.7	0.00243837			ATP1A2	0.385028	0.0334638
	NEDD4	6.23941	0.00200772			BIN1	0.110775	0.00231726
	RINT1	3.05031	0.0375049			KIAA1671	0.130572	0.000363729
	SULT1A1	376.164	0.0191485			NMT2	0.119813	0.00494935
	MGAT1	2.14616	0.0284624			OLFML1	0.14487	0.0385476
	AHSA1	2.3841	4.98083e-05			TP53I11	0.290372	0.0172974
	UPF2	6.9351	0.000699873			ALDH3B1	0.285729	0.0112788
	HAT1	3.51125	0.0112788			PPP1R1B	0.0649003	0.000360904
	ITGA1	3.26689	0.00898355			VSNL1	0.00882934	6.0435e-06
	URGCP	51.4614	0.00234049			FBXO2	0.273726	0.0183648
	LARP4B	4.25222	2.62495e-05			BAD	0.101974	0.0019403
	PFDN4	2.20149	0.00549623			DAPL1	0.117762	0.000447667
	DICER1	5.49805	0.000878768
	CSTF2	2.257	3.30305e-05
	TRMT61A	5.47399	0.00121457
	MVK	4.26487	0.0112788
	NOP2	3.21754	2.62495e-05
	PLOD1	14.792	8.58639e-05
	SH3KBP1	4.28701	0.0353159
	SMARCB1	2.27521	0.00254971
	MAGOHB	2.89982	0.00095052
	IMPAD1	4.96765	0.000772353
	TBC1D24	3.67613	0.0174915
	CNIH4	3.65908	0.00371778
	HPS6	4.7838	0.00156665
	RRM2	47463.9	0.00115834
	UTP11L	21.7307	0.0234186
	ABHD5	10.2452	0.000281206
	PAF1	2.58665	0.0348342
	PQBP1	33.2234	0.00288356
	ATXN2L	2.50812	0.000699873
	SEC24D	2.48751	0.0121579
	PEX6	3.00826	0.0445388
	XPO4	4.10823	0.00246976
	POLR1E	14.9054	0.0199178
	CPSF3L	12.6042	0.000416038
	RMND1	19.0659	0.00010724
	BUB3	2.95762	0.000222595
	PIK3C2A	4.82263	0.00271573
	ISG15	13.6964	4.28617e-05
	MNAT1	6.53561	0.00830295
	RAI14	2.19272	0.0249787
	PTRH2	3.25448	9.73931e-05
	SMEK1	2.02034	0.0284624
	SMARCD1	2.40649	0.0485652
	MEAF6	2.44085	0.0397279
	FRYL	2.65935	0.00840745
	SLITRK6	7.57239	0.00215494
	PARL	5.00183	0.0375049
	CPSF3	3.27175	0.000222595
	PHLDB2	9.07289	0.0263304
	SFSWAP	96.1639	0.000699873
	RPL18A	2.11397	0.000278969
	PUSL1	11992.3	0.00168961
	RAB43	2.92497	0.00399005
	MRPS26	2.76706	0.0216749
	ALG5	3.46833	0.00817071
	DNASE1L1	28.7932	0.0199178
	TMEM214	2.01188	0.030439
	NR2F6	26.443	0.0121372
	TATDN1	3.16601	0.0112788
	HAX1	3.91385	0.000878768
	NAA15	2.92188	0.000126451
	RASIP1	9.32525	0.0106157
	RPL7L1	3.36739	0.000512461
	DPCD	11.4516	0.00174756
	USF1	7.90136	0.0196372
	LRRC59	3.06782	2.23377e-05
	MRP63	4.83489	0.0328342
	OSGEP	3.04721	0.00326088
	PLCG1	5.042	0.00135076
	RBM45	6.5674	0.00220977
	KIAA0100	8.76277	0.0471378
	POLG	47.9256	0.0249953
	CRTC3	11.0809	0.0196372
	RBM34	38.1449	0.00397432
	CPSF4	5.12648	0.00425101
	ERO1L	2.70146	0.00107193
	GCFC2	28.0152	0.0229129
	MRPL3	2.57239	0.00601973
	NQO1	5.97083	0.0321063
	STMN1	6.2187	0.000699873
	XYLT2	40.0679	0.00763892
	PSMD14	2.34187	0.0140935
	RICTOR	34.8354	0.0070944
	PFKFB2	26.3946	0.000386012
	SMARCA1	3.3606	0.000466693
	ENTPD1	4.44144	0.00171389
	NME1	2.16399	0.0170337
	LAMB1	3.87469	0.000163186
	MAU2	40.0835	0.000641043
	RRP12	2.77865	0.00425101
	EED	4.12662	0.02162
	CLIC4	4.44872	0.00357384
	ARHGEF1	2.78064	0.00425101
	XRN2	2.21522	0.00140109
	AIMP2	2.51635	0.000202078
	LSM12	2.18569	0.00357384
	PPIP5K2	12.6705	0.000863183
	SRCAP	3.81762	0.00120136
	ACAD9	3.27051	0.00357384
	ILDR1	1190.73	0.00507012
	DFFB	6.20409	0.00562599
	ACSS2	13.5595	0.0216851
	INTS1	2.07277	0.00205569
	RPP25	7.43879	0.0112306
	MICAL1	7.17424	0.00438942
	PPARG	5.56955	0.00897752
	LSG1	2.7702	0.0231816
	SNX33	4.95822	0.0118834
	STAP2	6.50477	0.00621877
	RMND5A	18.964	0.00033575
	CHMP1A	5.5182	0.00064268
	GAN	7.6516	0.00390744
	VGLL4	127.301	0.00325589
	POLR3F	2.30706	0.02409
	THOC2	2.38584	0.000281206
	FGA	4.63481	0.000416038
	POLD2	5.5688	0.0315191
	HTRA1	5399.13	0.000601457
	RRAGC	5.92936	0.0153283
	RIPK1	2.22732	0.0390531
	ITSN2	3.52105	0.00600415
	PFDN6	2.13669	0.000174458
	URB1	21.0207	0.0221585
	UBA2	2.19051	0.000163186
	PIN1	2.07646	0.00965954
	RPAP1	6.9348	0.000726673
	C2	6.73884	0.0336948
	CTSG	25.1248	0.000522456
	TLCD1	11.8125	0.0219349
	BNIP2	7.74884	0.00128158
	SYAP1	6.25913	0.0153256
	OTUD7B	5.87721	0.0417049
	AGO2	2.99138	6.06233e-05
	POGZ	5.44761	9.59286e-05
	AIP	2.33176	0.000460165
	WDR70	4.43772	0.0471378
	SPARC	17.6751	0.000386012
	TRIM21	2.78946	0.046051
	YTHDC1	4.61033	0.0351622
	MOSPD2	4426.4	0.0127726
	ABCF2	2.2086	0.00652358
	PNPLA8	3353.53	0.00135391
	NOP14	6.09466	0.000210607
	KIF1B	2.90127	0.0443916
	GOLGB1	2.68314	0.00549623
	LUZP1	2.80026	0.0284624
	FHOD1	29.8639	0.0469384
	PA2G4	2.01598	0.00965954
	PIK3CA	26.9876	0.0296353
	CHD2	3.01539	0.00934503
	MYCBP	5.03702	0.0070944
	SRP72	2.04147	0.00506998
	LACTB	7.3446	0.00236322
	POR	2.25994	0.00140109
	NMD3	5.70898	2.08165e-06
	DRG1	2.84205	0.00549623
	USP4	2.17081	0.0231816
	VAV2	2.72984	0.014037
	AKAP17A	6052.23	0.000770057
	ZNF143	1731.4	0.00507012
	PSEN1	52.3012	0.000642742
	DPH5	13.9091	0.0277706
	RTFDC1	4.46933	0.0175355
	GID8	2.72552	0.0390531
	PIGT	3.37386	0.00220051
	CPA3	20.9565	0.00969684
	ARID1A	2.1036	0.0470638
	FXR1	2.08937	0.00390744
	TWISTNB	4.92541	0.0030646
	DIMT1	2.98905	0.0288165
	HOOK1	2.58047	0.0375049
	SMYD3	6.92244	0.00965954
	TP53RK	3.07546	0.0073496
	UROD	2.76935	0.00205569
	CHURC1	13418.1	0.0127726
	NUDT19	2.55417	0.0152037
	STRN	3.53519	0.000107531
	PPID	2.59469	0.000310454
	NUDCD1	2.85135	0.00459611
	ANKLE2	13.7431	0.0300512
	COG2	3.82025	0.00693238
	ZMPSTE24	7.37764	1.65697e-05
	ANKZF1	20.3136	0.000863183
	RAB24	27.7309	0.0461384
	MID1	7.74097	0.00218957
	NES	4.82108	0.00140109
	ARGLU1	3.99555	0.00535487
	APOB	3.18177	0.0202359
	FUT8	29.4157	0.00174756
	SMCHD1	4.40539	0.00171389
	MSH6	11.8561	0.000310454
	MED23	5.15138	0.00254901
	INTS4	3.64301	0.00163513
	YES1	2.71536	0.00205569
	CDK5RAP1	2625.43	0.0072183
	CDC34	8.52128	0.0230227
	SVIL	12.5596	0.00397432
	LARP1	5.30648	0.00117341
	ABCB10	3.47698	0.0170641
	ERP29	2.35463	0.0121372
	UBXN1	2.70981	0.00095052
	TRMT1	6.70332	0.00965954
	RRP8	3.50032	0.0347542
	SLC12A2	8.20545	0.00120255
	STX5	4.59035	0.00140109
	VWA1	5.16505	0.00140109
	EXOC6	7.22761	0.00980227
	PDS5A	2.51576	0.000146659
	POP1	4.25912	0.00326088
	COG4	2.4482	0.0121372
	PRCC	7.48202	0.00262817
	DDX55	20.4521	0.00778657
	TBCK	14.5576	0.00163513
	APOL2	2.65216	0.0247636
	KIAA1279	6.28014	0.00217417
	MPHOSPH10	4.34607	0.00293967
	GMIP	8.99952	0.00140109
	PTBP3	2.10129	0.0103716
	BRD9	11.8754	0.0155251
	TMEM33	2.01805	0.00825567
	SUPT6H	2.01066	0.000772353
	SH3D19	5.99668	0.0390531
	SCYL1	3.73838	0.00128158
	SOWAHC	4.39322	0.0351635
	RAB3GAP1	2.8217	0.000460165
	WDR26	2.45359	0.00390744
	ATF7IP	32.7349	0.0412354
	MYO9B	3.01775	0.00095052
	INTS8	2.7033	0.00245155
	SPPL2A	2044.22	0.0120958
	TOP2A	138046	0.000163186
	RBM22	3.0452	0.00205569
	DIS3	2.2367	0.011049
	TOMM70A	2.22831	0.000222595
	ATP11C	5.74333	0.0475947
	EIF2B4	2.65256	0.00897752
	NDRG3	5.80897	0.00140109
	EIF5B	2.36255	0.0121372
	MTMR3	8.77876	0.016935
	ICA1	3.10394	0.0265365
	RFC5	5.83729	0.00329341
	AHR	13.4746	0.000174458
	MRPS15	3.0445	0.0152075
	DHX8	8.82428	2.23377e-05
	PABPC4	2.16787	0.000248508
	CDK5	4.30934	0.000416038
	RCN2	4.81612	0.000107531
	USP9X	2.1974	0.00225212
	HSD17B11	5.70389	0.00205569
	VIPAS39	4.71646	0.000878768
	ITIH1	2.77595	0.00357384
	ELF3	9.08814	0.00766113
	INTS7	3.25627	0.00965954
	EMC10	5.20415	0.00320389
	RPS23	2.0162	0.00825567
	TIMM8B	5.07095	0.0112788
	GTF2H3	21118.6	0.00253602
	TMF1	7.3575	0.00310987
	C1R	5.2677	0.00816187
	IMPDH2	2.25787	0.000357839
	MEST	14.8246	0.0298546
	ABCF1	2.4473	0.000174458
	CCDC134	3.82339	0.00723638
	GNPTG	4.10678	0.0106278
	GTF2A1	2.39572	0.0112788
	SENP3	4.46236	0.000386012
	DDX54	22.1786	0.000210607
	CCDC101	33.4555	0.00225212
	CSRP2	8.73535	0.000761741
	COG5	5.17594	4.03761e-05
	DIP2B	2.65526	0.0188729
	TUBB6	2.50642	4.98083e-05
	SAAL1	3.6335	0.043833
	RBM15	2.94468	0.0326723
	CYBB	7.60444	0.0353832
	GARS	2.18701	0.000863183
	ASUN	2.59733	0.000699873
	DGCR14	5445.3	0.00433834
	MRPL14	2.59753	0.000416038
	RCN3	60.7298	0.000227912
	COIL	13.332	0.000407696
	GALK1	3.09581	0.000576447
	ADA	8.56478	0.020564
	UTP6	4.05563	0.00874113
	IRAK1	5.59715	0.0389179
	EMC3	2.84105	0.00113596
	FAM3B	4.88943	0.0496326
	PIK3C3	5.32628	0.00152143
	SLC35A2	18.0732	0.0221558
	HYOU1	2.28644	0.000460165
	OGFOD1	4975.6	0.00128158
	NRD1	7.90888	9.59286e-05
	DDX49	79.7489	0.000237564
	TOE1	7.2198	0.0017297
	FGB	5.57511	0.000460165
	THOP1	2.60703	0.0188494
	TFIP11	3.27143	0.00246976
	UGGT2	6854.83	0.000360904
	PCNA	4.60773	0.000107531
	DDHD2	7.50735	0.0171808
	PPCDC	9.82473	0.00298291
	STX16	2.43954	0.00189067
	CDK1	578795	0.000101482
	CHRAC1	8.935	0.0215687
	PLCH1	5.77654	0.00549623
	OSGEPL1	2572.17	0.0339298
	CSTF2T	3.99682	0.00246976
	FNDC3B	16.9005	0.00194857
	DHRS3	8.97145	0.00113596
	C3orf38	70.3016	0.0374122
	URI1	13.0173	0.000606467
	ALDH18A1	2.43957	0.0121372
	ABCC1	6.35413	0.00117271
	TRAPPC9	5.79362	0.0121372
	DPP3	2.62256	0.00425101
	RTF1	2.53059	0.0106157
	NFATC2IP	2.91715	0.0140935
	HSD17B4	2.17539	0.0470638
	IMP3	3.84272	0.000278969
	VAC14	2.22227	0.00761872
	MAPKAPK2	3.34999	0.00346914
	HMBS	2.84526	0.00965954
	TMEM120A	4.09219	0.00898355
	SDF4	11.8225	0.000386012
	PLCG2	3.82356	0.0103395
	SEC24A	3.75777	0.000281206
	FASTKD2	2.66749	0.0116502
	TMEM57	430.659	0.00126221
	TOMM6	4.45187	0.00652358
	ZNF318	123.802	0.00996797
	RIPK4	7.91878	0.0347786
	SPCS2	2.68587	0.000174458
	DSE	7402.17	0.0140646
	TFRC	19.7951	6.07708e-07
	SH3PXD2B	3.21442	0.0345119
	PEX19	3.9686	0.0149928
	PPP1R3D	3.05208	0.045461
	PRDX4	2.0774	0.000107531
	KPNA4	2.21965	0.00095052
	ZBTB8OS	3.63396	0.0121372
	RAD9A	15.5918	0.0281347
	GATA3	117.713	0.00289964
	MED6	3.36133	0.00506998
	IKBIP	24.8614	0.00095052
	AARS	2.08127	0.000460165
	UBR5	9.04484	2.08165e-06
	PAK1IP1	140.685	0.00137729
	TRAPPC2	13.244	0.00706247
	DNMT1	8.77441	0.000512461
	ZHX2	46.307	0.0148252
	RNF213	2.04093	0.0140935
	TCEB3	5.19898	0.00784109
	SLC4A1AP	18.4917	0.000248508
	IPO9	2.42939	0.0114022
	WDR75	3.28103	0.0181007
	EHHADH	2.35606	0.00652358
	METTL17	26.8986	0.0109806
	PPIC	4.52624	0.000772353
	TBC1D8B	13.8183	0.000363729
	NOA1	21.908	0.00271353
	ERGIC3	2.64172	0.0103716
	YY1	3.63118	0.0263196
	SPAST	7.00888	0.0020461
	ARMCX3	9.12985	6.48256e-06
	ADPGK	2.18844	0.00156665
	PAIP2	16743.2	0.00202133
	PLEK	13.2094	0.00299348
	MRPL49	2.01453	0.00225212
	ATXN10	2.03248	0.0121372
	ADAR	2.22469	0.000202078
	SERPINH1	2.96014	0.000107531
	NAA35	2.54146	0.0276895
	MTIF2	2.54612	0.0103561
	PNN	2.08435	0.00107193
	XPOT	7.72752	2.88745e-06
	STAT1	5.22987	0.00602759
	NOLC1	2.85281	0.00271353
	THOC3	4.84473	0.000248508
	MRPS9	3.09291	0.00225212
	BRAP	8.217	0.0304718
	RBM17	2.06761	0.0390531
	PPP1R10	3.38185	0.00459611
	NISCH	8.97098	0.013163
	MRPS12	5.979	0.00446629
	RALGAPA2	7.8866	0.000248508
	PACS2	3.54946	0.0260882
	NEK7	7.12697	0.000481547
	TBRG4	2.21678	0.0390531
	TTC19	7.54787	0.00710305
	CLTA	2.39543	0.000772353
	ARFGEF2	2.2197	0.0249787
	CASP3	3.5689	0.000466693
	SIRT2	6.00679	0.000641043
	ANAPC1	11.507	0.00840745
	VTN	2.93518	0.0249787
	TRIP13	43141.2	0.000512461
	LAMA4	7.05523	0.000441682
	STK17B	2189.13	0.010093
	GEMIN5	2.61382	0.0121579
	SUFU	6.88972	0.0467748
	ERGIC2	4.5107	0.00234203
	GRN	16.1148	0.00425101
	SLC12A7	7.191	0.0495996
	TM9SF4	2.23568	0.0470638
	TIA1	2.03875	0.00897752
	CA2	2.33882	0.00225212
	CTPS2	3.63475	2.62495e-05
	ARHGEF18	3.73255	0.0103716
	IGF2R	7.36826	4.28617e-05
	SPATA5L1	15.5438	0.00426078
	NAP1L1	2.07631	0.0112788
	INTS5	3.84086	0.000310454
	AAGAB	2.51387	0.0410148
	NAA20	17.9311	0.000808852
	C7orf26	3.24611	0.0436854
	NOP9	2.47279	0.00549623
	ANKRD28	2.03253	0.0348342
	CCT5	2.17187	1.00115e-05
	GTF2H4	3.30715	0.0307427
	GTF3C1	5.58225	0.00157009
	EDC4	2.00732	0.0070944
	AP5Z1	2.9777	0.039722
	RCL1	3.73377	0.0143092
	RNF20	3.17524	0.00825567
	REL	4.98438	0.000248508
	GNL2	61.8513	0.00113654
	SHMT2	2.46156	0.000576447
	MRPL15	2.46202	0.0103716
	TXNRD1	2.74419	0.0248912
	TELO2	6.96812	0.00197353
	PATZ1	10.6348	0.006402
	LENG8	9.48338	0.0170337
	ARFGAP1	3.31646	0.0265365
	ATAD2	4401.5	0.000901383
	DHRS2	2.54454	0.0249787
	DHFR	13985.4	0.0296604
	TCF20	8.30672	0.0375576
	HECA	2.37	0.0296604
	FAM160B1	4.38533	0.00962386
	LMOD1	13.3177	0.0164171
	FGG	5.21636	0.000174458
	DPP8	4072.27	0.0376312
	MAEA	3.66253	0.0107209
	C4BPA	3.38644	0.00171389
	FTSJ3	2.91479	0.00095052
	ERCC1	8.86291	0.0132026
	AP4B1	757.236	0.0160068
	MCM2	19.2397	9.59286e-05
	INTS6	2.11467	0.0421863
	SOGA2	2.86145	0.0176671
	MED14	32.4801	0.00121807
	TRIO	16.084	0.0226898
	CDC73	3.91885	4.28617e-05
	PPP6R1	2.04499	0.0113981
	RBM42	3.12104	0.000772353
	WIBG	2.53225	0.00425101
	GTPBP4	4.83717	8.50567e-05
	FASN	5.8448	4.7795e-06
	HIP1	10.9812	0.000906585
	MAP7D1	3.21418	0.0070944
	MARS2	3.81198	0.0498141
	KPNA1	6.83435	6.07708e-07
	WAPAL	6.91484	0.00332328
	RBBP6	32.8859	0.00126335
	EP300	4.80789	0.00584605
	VTI1A	4.89479	0.0252896
	NCAPD2	12911.9	0.00202133
	RBM23	24964.7	0.00507012
	SPG21	3.63621	0.000699873
	MMP14	2.18456	0.0284624
	C1orf172	23.4371	0.000278969
	RPL26L1	2.20432	0.0368586
	FEN1	6.02415	0.00171202
	RIPK2	41.8894	0.000624721
	AGPS	3.53371	0.000386012
	MFN1	3.05018	0.00601973
	MFSD5	14255.8	0.0072183
	GTPBP10	8.66873	0.000576447
	NOP16	4.5075	0.00113596
	GCN1L1	3.29315	4.28617e-05
	ZC3H18	5.00435	0.0439212
	LDHA	3.52411	6.06233e-05
	TPRKB	4.94483	0.000107531
	PARG	8.27208	0.0304908
	ACOX1	4.81702	0.000174458
	WDR45B	4.74346	0.0177547
	TRIM16	3.28437	0.00684228
	FAM129A	2.93567	0.0387438
	CNOT8	108820	0.0351635
	YTHDC2	3.94336	0.00825567
	ARFGEF1	2.5772	0.00140109
	NENF	3.28834	0.00600415
	MRPS6	7.22708	0.0020461
	P4HB	3.16211	2.77488e-05
	NOC2L	3.41123	0.000772353
	TGM2	2.09726	0.0216749
	RPP38	3.11902	0.0135111
	CRYBG3	9.7717	0.0198129
	HPRT1	2.26887	0.000460165
	TEX264	6.77196	0.0129071
	VRK1	3.63322	0.00825567
	NUMB	4.8751	0.0158648
	USP15	5.82217	8.4657e-06
	TNS3	3.6574	0.0093521
	DAB2	2.19049	0.0485748
	SLC25A17	10796.5	0.000360904
	WARS2	11.5232	0.00442988
	TBX2	8999.6	0.0351635
	SH3YL1	5800.33	0.0152037
	OTUD6B	2.16768	0.00537176
	DDX10	8.99985	0.00426599
	ID1	10002.7	0.00507012
	ARID2	13.0315	0.000738382
	STXBP2	2.09201	0.00390744
	LYN	3.89116	0.0194234
	OAS3	3.61636	0.00425101
	PPIF	2.71497	0.0112788
	AKAP8L	5.49116	0.00549623
	DHX16	3.71048	0.000357839
	C17orf62	125.046	0.00128158
	DCAF13	9.94197	0.00126335
	BSG	4.19882	0.000278969
	ARF1	3.91386e+06	0.00168961
	SLC12A9	3.13286	0.00326088
	MORF4L1	2.88057	0.0474071
	TTC1	2.83983	0.0447939
	TMEM161A	3906.05	0.00201291
	CYP4F22	118.765	0.00332632
	JUNB	2.9593	0.0189929
	SLC29A3	2263.77	0.0072183
	SLC35E1	3.89796	0.00273971
	METTL13	7.96839	2.23377e-05
	NKIRAS2	2.96714	0.0326723
	RBM15B	3.64709	0.0057725
	DDX21	6.88106	3.03854e-06
	GGH	60.8802	0.000273765
	POLR3A	7.38122	0.00759817
	TRIM26	2.80518	0.00498622
	DOCK7	2.72794	0.0240293
	NOL10	7.19733	0.000694167
	NR2F2	53.2788	0.0207736
	ARHGAP23	1293.82	0.00452306
	SNX32	6456.1	0.0072183
	SAMD1	6.15839	0.0417897
	AGPAT5	20.4231	0.000204559
	CLNS1A	2.38014	0.0140935
	SASH1	2.01748	0.0299351
	ELN	55.8829	0.00156821
	B4GALT1	3.47823	0.000925418
	FAM136A	7.04366	0.00590469
	TMEM165	6.61012	0.000126451
	WDR48	3.15512	0.0231816
	THBS1	6.59944	0.00140109
	DOPEY2	16.6263	0.00296699
	PPP4R1	2.4911	0.00549623
	MSH2	2.82732	0.0202359
	GCC2	14.5348	0.00742125
	PRIM2	3296.27	0.0376312
	MTR	11.7351	0.0336156
	VCAN	2.9622	0.0445388
	CDKN2A	6.35468	0.0243359
	KLHDC7A	16.2318	0.0383639
	RAF1	15748.4	0.00357384
	COL14A1	8.1726	0.000202078
	RABGAP1	3.03664	0.00390744
	COL4A1	3.32891	0.0103716
	CMPK1	2.85071	0.00156665
	PDE4D	12.0322	0.0375049
	RBM12B	2.9706	0.00271353
	CDK12	4.62736	0.0112834
	KIF1C	2.80085	0.033429
	CBL	4.30282	0.0080033
	ACAD10	9.91302	0.00388261
	WDR47	1069.27	0.00115834
	XRCC4	4.13581	0.0394394
	BRAF	48.163	0.000416038
	CCNK	2.43211	0.00761872
	ABT1	4.35375	0.0309347
	MED1	8.97068	0.000222595
	SOS1	6.19251	0.0100058
	ZC3H11A	3.87982	0.0417049
	TMEM126A	2.39056	0.0445388
	DIAPH2	30.1031	0.000212842
	DDX50	4.09928	0.000576447
	APAF1	23532.1	0.00506998
	IPO4	2.48343	0.00107193
	LETM1	3.4011	2.77488e-05
	PPIL1	2.57696	0.00204657
	MRPL19	2.08342	0.00459611
	SYNM	40.7056	0.0152577
	RPF2	7.59571	4.28617e-05
	NUCKS1	5.2048	0.0118618
	SIRT6	10.7222	0.0230227
	ITCH	3.38111	0.00140109
	MINA	3.55464	0.0170641
	TMEM59	9301.9	0.0263196
	YTHDF2	3.32203	0.00498079
	TMCO1	4.27602	1.99812e-05
	GAK	2.19358	0.000863183
	UBE2O	3.41364	0.0015204
	LYAR	4.21723	0.00189148
	GTF2E1	3.47476	0.00298291
	TRAFD1	4.30277	0.00609463
	SUGP2	5.40742	0.00245842
	GBA	2.19791	0.013163
	MAN1C1	39811.4	0.0072183
	C3orf58	58487.9	0.00115834
	DAPK3	11.6473	0.00435814
	MGAT2	17.099	0.000212842
	PHACTR4	4.73846	0.0133935
	ATAD2B	3055.17	0.0339298
	RAB31	26.6817	0.0298546
	SORBS1	3.56917	0.0230227
	THOC6	2.23495	0.0140935
	SMARCA4	2.46419	0.000146659
	RRN3	2120.6	0.00745903
	FABP6	3.15144	0.00401828
	SOAT1	4.04257	0.0353832
	MRPS35	4.50089	2.77488e-05
	BICD2	6.4659	0.0164171
	LOC101060751	3.9624	0.000278969
	ANP32E	3.04165	0.00652358
	TOR1B	3.53464	0.0198634
	CNPY2	2.75228	0.00117341
	AP3D1	2.00094	0.00663987
	PAWR	2.5476	0.00897752
	PIP4K2A	4.50465	0.0231492
	DUS2L	16.1124	0.00271353
	FMR1	2.89662	0.00357384
	DNMBP	17.6863	0.0364762
	ATP2C1	2.68387	0.00246976
	TUBB1	1.18366e+06	0.0140646
	DAGLB	4.40708	0.00894856
	ZC3H7B	62.6078	9.73931e-05
	FGFR1OP	3.00693	0.0487264
	ASCC2	6.13236	6.06233e-05
	DNAJC3	2.43802	0.0070944
	AGPAT1	4.10459	0.000699873
	NT5C3A	4.51754	0.00298291
	NOL7	2.27782	0.042169
	DDX27	2.63676	0.000416038
	CYP2S1	16.0868	0.0188111
	BOP1	2.32425	0.00425101
	UBL7	30.7648	0.00042219
	LYRM5	5.25908	0.0452141
	UBA52	8.01347	0.00131515
	AATF	3.83093	0.00357384
	ELAC2	5.30527	0.00189148
	DCUN1D5	39.507	0.000155462
	RBM28	4.06172	0.00506998
	NEDD8	17.5349	0.0361195
	MYLK	8.19408	0.000872584
	MCTS1	2.07511	0.000772353
	RSL24D1	19.3098	0.00185175
	SQSTM1	3.77089	0.0447933
	NOC3L	14.4234	6.16785e-05
	FMNL2	86.98	0.0191485
	REPIN1	6.32075	0.0133163
	DNAJC7	2.03191	0.00652358
	DNM1	2.01514	0.0280368
	DMAP1	3.36114	0.018139
	AZI1	3969.53	0.045461
	NCDN	4.31361	0.000699873
	GGCX	4.19123	0.000863183
	HTT	3.22799	0.000310454
	SETD3	2.71128	0.000772353
	ITPR1	4.35835	0.0183246
	VWF	8.7129	0.000146659
	WDR33	2.1048	0.0487576
	MB21D2	14.1243	0.031538
	SMG5	2.2336	0.00357384
	UTP18	4.58855	0.00322657
	MRPL46	6.95549	0.00140109
	ATRIP	3.14139	0.0407977
	DOCK8	12.2146	0.00190139
	STAMBP	2.99746	0.00117341
	NID2	4.54757	0.00156665
	SLC9A6	25.3341	0.00996797
	ANAPC15	10.7525	0.00566273
	ANKS1A	4.35794	0.000512461
	MCM3	17.6108	4.28617e-05
	TAOK2	57.4431	0.00194857
	PARP14	3.53789	0.0176671
	MAN1A2	3.71112	0.00220051
	RSRC1	97.3145	0.00996797
	FAM160A2	14.4394	0.0212676
	EHBP1L1	4.95071	0.00784109
	S100A9	31.1844	0.00220051
	DBR1	2.33215	0.00710305
	PXDN	5.89949	0.0121372
	PSME3	2.42131	0.00128158
	IPO7	2.56044	1.00115e-05
	POLR1A	10.1702	0.000466693
	PGK2	2.75705	0.0152037
	MCMBP	7.94575	0.00128158
	TRAM1	2.45329	0.0204875
	DDX59	85.4038	0.00452161
	FLNC	3.36002	0.00212394
	NFYA	2.86322	0.0447933
	P4HA2	12.4832	0.0127726
	AOC3	12.2973	0.0384657
	ERCC4	8.11905	0.0121372
	PIGU	5.91691	0.0321063
	GTF2H1	12.8139	0.00290268
	TOMM22	2.3995	0.00205569
	CHMP6	2.29564	0.013163
	UTP15	3.79036	0.000699873
	MTIF3	27.4133	0.0170337
	C14orf169	10.3629	0.000374244
	SUPT5H	2.19354	0.0176671
	TRAPPC6B	12.8501	0.000438013
	PWP1	3.54785	0.00271353
	ANKRD44	80.8826	0.0256849
	GFM1	2.00325	0.0188729
	CDC27	28.3502	0.00033002
	COL4A2	3.15831	0.0152037
	YME1L1	15.4067	0.0027428
	WDR55	10.9089	0.000416038
	SLC16A3	3.9808	0.0182848
	MAP2K1	2.33724	0.0159233
	KCNJ15	20789.6	0.00168961
	RSL1D1	2.14488	0.00390744
	FAR1	49.3219	0.00649491
	THEM6	2.47702	0.0390531
	CLPTM1	5.65602	0.00140109
	SNRPB2	2.87488	9.73931e-05
	GLTSCR2	26.7493	0.00625742
	S100A4	6.48602	0.00171389
	MTMR6	4.29378	0.0180467
	AKAP13	3.80979	0.00357384
	ZC3H4	2.25474	0.0216749
	INTS10	4.82976	0.00648088
	TRAPPC10	6.00353	0.0176758
	NKRF	79.5836	0.00052441
	SPIB	10405.8	0.0178316
	OS9	8.05059	0.000428308
	GATAD2A	3.76036	0.00445069
	FAM50A	12.3934	0.00442417
	QKI	4.0983	0.00390744
	PEX14	2.34898	0.00225212
	CAMK2G	2.12139	0.00171389
	IMP4	3.87531	0.0134062
	MLEC	2.62122	8.50567e-05
	PIK3CB	14.9723	0.00342102
	VPS8	2.84685	0.00693238
	CWC15	75.7864	0.00434172
	TMED4	2.20568	0.00549623
	STBD1	5.84498	0.0245477
	MTMR2	5.81399	0.0273189
	SPIN1	3.44334	0.0375049
	TBC1D23	6.49801	0.00113596
	WDR4	32.3136	0.00768281
	SMDT1	15.8762	0.0177004
	POLR2H	3.87226	0.0280368
	HDAC2	2.05139	0.00298291
	HSPH1	2.38251	0.000416038
	TFB1M	9.27257	0.00344172
	RNF149	24.7995	0.0129008
	PI4KB	13.6932	0.000210607
	CTPS1	28.2253	4.28617e-05
	ITPKC	5.6863	0.0369029
	GYS2	4.03121	0.00549623
	PGP	5.14126	0.000310454
	PURB	6.15759	0.00549623
	UMPS	3.94464	2.77488e-05
	GDPGP1	4.21449	0.0110367
	CCDC58	2.41868	0.00652358
	SUZ12	42.032	0.00102917
	FLAD1	5.07294	6.48256e-06
	CDKN1B	35.5806	0.0131316
	TBC1D10B	5.86045	0.000126451
	TAOK1	2.97018	0.00411013
	DHX57	16.2426	0.000263897
	TAMM41	7.5804	0.0203866
	ARL6	8.9281	0.0121372
	PDCD11	4.33783	0.000265477
	SRPK1	3.08738	0.00128158
	SCAMP3	3.2784	2.77488e-05
	TTC27	4.87185	0.0210142
	ARL2	4.11006	0.00326088
	POGK	47.355	0.000641109
	FIBP	2.18198	0.0188729
	YBX3	2.46132	0.00506998
	CNPY3	8.3026	0.00229005
	CSPG4	17.9596	0.000248508
	THBS2	48748.8	0.010093
	WDFY3	3.56986	0.0304303
	C19orf43	2.02039	0.00825567
	MARK2	3.90101	0.013163
	POLR2A	2.26263	0.00211443
	SSSCA1	8.86898	0.00118863
	BYSL	5.29863	0.000146659
	B4GALT7	3.64646	0.0102603
	DDX52	2.6561	0.00095052
	ALKBH5	5.79332	0.0144052
	POLR3B	3916.55	0.00189067
	ITPRIPL2	13.1473	0.00649387
	PTRH1	36.1811	0.000667223
	FABP5	2.15869	0.00652358
	DNAJC1	2.64798	0.0354016
	NUP50	7.58452	0.00825567
	UEVLD	2.74813	0.0435523
	ACTL6A	2.44934	0.00271353
	FABP3	89.6027	0.00407132
	FN1	8.74933	3.41626e-06
	DECR2	8.23292	0.0083568
	AGTRAP	5.72371	0.00310027
	COG7	2.43864	0.00897752
	YKT6	2.9609	0.00171389
	TRIP11	6.31356	0.000163186
	GMPS	2.77175	0.000416038
	EDEM3	4.34306	0.00535487
	WBSCR22	48.0058	0.000584312
	PSMG2	9.1613	0.00128158
	UBAP2	7.38664	0.0113219
	MYBBP1A	3.8076	2.62495e-05
	NFKBIA	2.03595	0.0335853
	HK2	2.85837	0.000815936
	SEC22B	2.07438	0.00140109
	PNPT1	2.33208	0.00761872
	ZNF706	6.79732	0.0140646
	TOMM20	21.9526	0.00652358
	EMG1	5.40713	0.00144635
	TDRKH	32.3958	0.0233974
	WHSC1L1	59.2806	0.00326088
	PUS7	5.04917	0.00761872
	C1QB	4.56718	0.00104456
	CCDC50	88.6637	0.000512461
	TMEM189	6.31667	0.00731087
	PSME4	5.03413	0.00298291
	IL1RN	3.10973	0.00784109
	SCYL3	13.7419	0.000863183
	HN1	2.74886	0.00506998
	VAMP7	9.39691	7.00197e-05
	COL5A2	5.05259	0.014037
	FAM172A	2.17716	0.0398817
	TFCP2	9.3944	0.000441682
	BOLA1	10.4192	0.0140646
	PPIL4	2.8402	0.0445388
	ADNP	2.75392	0.0103716
	RABGEF1	9.70925	0.000386012
	CLASP2	3.32222	0.0306194
	HEATR1	2.24561	0.0445388
	USP11	4.9779	0.00399005
	NSUN6	33.1062	0.000576447
	FAM134A	3.65456	0.00617981
	GART	2.95767	2.23377e-05
	SAMD4B	18.137	0.000699873
	PWP2	3.26527	0.00189067
	SPAG1	5.73021	0.00498079
	CUL2	2.32703	0.00761872
	HIRA	3.65311	0.00908075
	CMTM6	4.85922	0.00233597
	RBM4	64573.2	0.019187
	CDC42EP4	3.05605	0.0306194
	EMC8	3.01745	0.0135338
	KDM5C	36.8304	0.00140109
	APCS	3.09911	0.00621877
	TST	4.5861	0.0284624
	SSU72	2.67491	0.00602759
	FAM114A1	3.09621	0.0164171
	REEP3	12.756	0.000984713
	RNASEL	14.063	0.000804016
	ALDH3A1	2.2844	0.00265426
	FTO	2.5631	0.0445388
	C19orf10	2.89665	9.73931e-05
	SRSF11	2.03222	0.00271353
	C18orf25	25379.2	0.0024404
	ARHGAP10	10176.5	0.00229005
	RUSC1	21.3214	0.027097
	DOCK9	10.3333	0.00426599
	KARS	2.56333	0.000248508
	GPKOW	9.94089	0.00171202
	DHX30	4.06168	0.000386012
	MX1	75.0391	0.00725526
	ULK3	3.85828	0.0037103
	KDM4B	2829.23	0.0263196
	TRMT6	5.89128	0.00271353
	SGPL1	2.42565	0.00189067
	FAM20B	55.1757	0.00390744
	SDAD1	7.34603	0.0265365
	PARP9	7.04477	0.0053498
	RAB8B	2.17295	0.0152037
	C4orf27	149.219	0.000155462
	PLOD2	97280.6	0.000641043
	HERC1	249.168	0.00357384
	DBI	2.66516	0.0188729
	CMPK2	3.60593	0.0199044
	PHAX	3.56995	0.00495912
	STAB1	4.00144	0.0065948
	NLE1	12.2811	0.00866862
	SPTB	2.8579	0.014037
	PAPOLA	2.4186	0.00298291
	MCM4	23.3603	0.000357839
	SRSF2	2.61478	0.000641043
	TMEM258	2.53101	7.00197e-05
	PAPSS1	2.73988	0.0070944
	ACAA2	4.25151	0.0390531
	PSMG1	2.53241	0.00205569
	MARCKSL1	2.11031	0.0049459
	LUC7L	2.20657	0.0133542
	ALG3	5.20161	0.000530215
	LSS	4.7522	0.00965954
	AGPAT2	32.3396	0.0221558
	KPNA2	47.3489	0.000222595
	TTC39C	6.57855	0.0135948
	MNF1	8.47369	0.002044
	FAM208A	17.4645	0.00824795
	FBLN1	8.17376	0.000460165
	DNTTIP2	2.97081	0.00399005
	FBXL18	23.5507	0.0020461
	ARMC8	3.48528	0.00095052
	MTFR1	20.7461	0.0175936
	ANKRD13A	10.2809	0.00128158
	IDI1	18.3025	0.000576447
	STRAP	2.79857	1.25533e-05
	FTSJD2	2.60226	0.030439
	IPO11	2.90704	0.00934503
	IGFBP3	14.2033	0.000386012
	CHMP1B	18.859	0.0277706
	ERAL1	7.2326	0.0270512
	MRPS14	2.24192	0.0410386
	INA	7.49239	0.00421632
	ABHD12	3.36788	0.00459611
	ATG7	3.86074	0.00761872
	ST3GAL1	2.66626	0.00590469
	IK	2.35686	0.00761872
	PI4KA	2.93146	0.00825567
	M6PR	2.69149	0.00965954
	CASC3	69.4671	0.00229005
	CHAMP1	4.7712	0.000146659
	AAR2	14748.1	0.00423856
	ZFR	2.25015	0.00390744
	MRPL4	5.54925	3.41626e-06
	SEC23IP	2.76154	0.000278969
	XPO6	13.7094	0.0016094
	ZSWIM8	6.3302	0.00748571
	HAPLN1	30307	0.00357384
	MAN2A1	2.40492	0.0114022
	GAPVD1	10.1986	7.00197e-05
	HSD17B2	5.68805	0.00128158
	RFC2	2.39894	0.0170641
	CBFB	2.29126	0.00225212
	GDE1	7.04662	0.0135948
	LIMD1	10.4953	0.00115834
	CNBP	2.4376	8.50567e-05
	MX2	24.6111	0.000641043
	PDXDC1	2.54941	0.00271353
	FAM192A	3.4384	0.0427975
	ZNF806	5.43808	0.0100175
	CRYZL1	4.96317	0.013163
	PABPC4L	2.8845	0.0207115
	FDFT1	11.0104	0.00163513
	RALY	2.70773	0.000248508
	GOSR1	2.1964	0.0103716
	PI4K2A	2.41277	0.0470638
	DERL1	4.20191	4.98083e-05
	NT5C2	2.45758	0.00897752
	ASCC3	7.69857	1.00115e-05
	MTHFD2	7842.83	0.0339298
	ZDHHC20	22.2005	0.0122915
	SQLE	11760.7	0.00898355
	SMPD4	5.98524	0.0037315
	SMARCA5	2.60011	0.000107531
	DHCR7	5.55315	0.00113596
	HS2ST1	10.1951	0.00981934
	VMA21	3.41115	0.0188494
	POMP	5.46414	0.0323713
	IGFBP7	11.585	0.000174458
	ARMC6	3.76059	0.00874113
	ALDOC	3.19927	0.000460165
	MRPS27	2.19457	0.00825567
	TMEM199	4.91431	0.0274402
	RBPMS	3.22562	0.0121372
	INADL	12.6989	0.00898355
	HEATR3	6.61214	0.000755604
	EIF2B1	11.2013	8.58639e-05
	RILPL1	4.88865	0.0353651
	LCOR	2989.53	0.045461
	MED21	9.9095	0.0231816
	SSH2	790.9	0.0263196
	HEATR5B	3.32639	0.0103716
	FAM63B	6295.43	0.0072183
	PTPN11	2.63879	4.28617e-05
	RPL19	2.84963	0.000278969
	ERBB3	2422.18	0.0487966
	CELF1	3.07573	0.000699873
	TBC1D9	22.2691	0.0199173
	WTAP	3.72466	0.00535487
	FAM96B	4.71264	4.28617e-05
	MARK3	4.49207	0.00174443
	HCLS1	10.1803	0.00425049
	PRKD2	2.88192	0.00761872
	PPP1R14B	2.76413	0.0471378
	NAA25	5.83221	0.000222595
	GFOD2	6.70263	0.00796076
	ABCF3	2.26583	0.00171389
	PHRF1	8.03803	0.01209
	HECTD4	17.3602	0.00521106
	HCFC2	1449.83	0.0140646
	GDAP2	35.8859	0.000460165
	TAGLN	7.75564	2.77488e-05
	TMEM2	2.47719	0.0159225
	DDX46	2.72576	0.00425101
	BAZ1B	3.10429	0.00271353
	MEX3D	10018.1	0.0072183
	NOB1	2.62342	0.0397287
	LEPRE1	70.2738	4.60154e-05
	RFTN1	9410.84	0.000174458
	XPO5	5.2222	0.000222595
	HEATR5A	8.05532	0.0016094
	WBP11	2.17154	0.00326088
	CXorf38	2.68262	0.00761872
	SAP130	3.67104	0.0457816
	PPP6C	3.28726	0.0015204
	AMACR	20.4979	0.0470638
	CIRH1A	5.53031	0.000441682
	GRHL3	19355.7	0.0296604
	EIF4EBP1	394933	0.0207115
	CEBPZ	5.58802	0.000163186
	DNAJC2	19.3196	0.00163513
	TUBB2A	5.3004	0.0121372
	MRPS34	6.26452	0.000163186
	ITGA2B	148.409	0.00461585
	NOL9	2.70019	0.0121372
	SULT2A1	137655	0.0178316
	B3GALT6	14.6675	0.00234049
	ELOVL5	9.26173	0.0213616
	KDM5A	20.6756	0.0335853
	GALNT14	6194.93	0.00298291
	PLOD3	8.80127	0.00033575
	LENG9	6.64415	0.0170641
	TRIM24	4.37603	0.029765
	WDR74	10.4441	0.00604185
	HLTF	10.7971	0.00379535
	RABGAP1L	72420.2	0.000770057
	ZNF148	3.4365	0.0280368
	GNL3	2.95527	0.000863183
	MCL1	57.8792	0.000107531
	ICMT	4.20539	0.00397432
	RBP1	6.06505	0.0203866
	AAAS	2.19244	0.0231816
	ACOT8	26.3813	0.00095052
	HERC2	365	0.006402
	MRPS2	2.74655	0.0288827
	CYP2J2	28.3941	0.00425514
	PRAF2	2.93201	0.00246976
	KIN	3.38719	0.0205597
	TOP2B	5.13386	0.000163186
	GNS	2.00665	0.000576447
	INPP5K	2.22506	0.0375049
	MSTO1	5.42025	0.0118851
	MCM5	18.2583	4.03761e-05
	APOE	2.34494	0.0326723
	DHX29	2.01508	0.00873983
	PTPRF	3.14114	0.000699873
	OSBPL11	5686.13	0.000237564
	CCDC86	10.2735	0.000416038
	DNM3	7.68579	0.0015204
	TRIM27	3.41654	0.0374136
	BID	3.74327	0.000222595
	STAM	3.46355	0.000386012
	RPP30	3.17467	0.00175517
	DDA1	6.4186	0.0110458
	EMC7	4.8181	0.000772353
	NPM3	3.23639	0.00690532
	MAP4K4	111.579	0.00206455
	GADD45GIP1	2.42936	0.00825567
	CLPB	19.5286	0.00107193
	AP3M1	2.37764	0.00128158
	PES1	6.61216	0.000281206
	INPP4B	2.09079	0.00742125
	P4HA1	12.7301	6.07708e-07
	RBMS1	4.36688	0.0150882
	AKT1S1	2.82044	0.0112788
	PKN1	3.26837	0.0217395
	ANK1	3.45901	0.00663987
	RCC2	2.44052	0.00506998
	GATC	3.93546	0.00998766
	PAICS	2.13936	0.000460165
	COG8	4.01968	0.000863183
	CALD1	3.24288	0.000416038
	PPP1R8	2.73269	0.00140109
	GEMIN6	21.5081	0.0263196
	DCP1A	10.5042	0.000644238
	RNGTT	36.1329	0.000738382
	S100A6	2.66376	0.00189067
	CRTAP	10199.6	0.00202133
	NUDC	2.13909	0.00549623
	USP8	3.94812	0.00140109
	MRPS10	16469.6	0.00115834
	ANAPC4	6.19179	0.010032
	SRM	4.10712	5.87563e-06
	MFGE8	12.74	0.00112411
	TSFM	3.18533	0.00117341
	VKORC1L1	2.28726	0.00537176
	NUFIP2	13.7611	0.00152143
	TRMU	3428.03	0.00898355
	UBAP2L	2.96164	7.00197e-05
	RBKS	9.52031	0.0188729
	MRPL37	2.75862	0.0112788
	CD55	8.97538	0.0452141
	THAP11	2.18197	0.0157868
	BAZ2A	8.23313	0.000772353
	CBLB	14.0584	0.00228614
	INTS3	7.19543	3.30305e-05
	NT5DC2	16.6684	0.000189003
	PEX1	3.67017	0.0265365
	TLDC1	2.50115	0.00140109
	TP53BP1	2.35738	0.0103716
	EEFSEC	3.82108	0.00663987
	PXDC1	29.5096	0.0462423
	RPRD2	2.67306	0.0216749
	SEPHS2	3.08001	0.00425101
	TMEM192	5.26397	0.033429
	MCM6	23.9002	0.000163186
	LIG1	4.41156	0.0204387
	B4GALT4	8.15	0.0277102
	PPFIA1	4.00137	0.00357384
	RAPGEF6	13.3096	0.0201022
	SMEK2	3.51333	0.00986187
	MTERFD1	3374.5	0.0140646
	AMIGO2	55.1876	0.0106157
	PREB	2.33745	0.00390744
	LAMC1	2.23378	0.00652358
	PAXBP1	14.6097	0.000416038
	AACS	2.70651	0.00220977
	MEMO1	2.38827	0.000863183
	UBE4B	7.39153	0.000363729
	PRPS2	2.57987	0.00825567
	LTBP2	4988	0.016256
	ATG4B	2.8335	0.0135338
	TESC	2.49907	0.0101406
	CYB5R4	2864.22	0.00271353
	TNC	5.78944	0.00162741
	KIAA0195	3.53362	0.0176671
	DNAJB6	2.61666	0.0191897
	TRMT10C	3.18712	0.000278969
	CHD4	2.22025	0.000363729
	DDX41	5.30385	0.0118733
	CWF19L1	2.34557	0.0240293
	SCAP	41.3393	0.0371901
	AP2S1	2.16596	0.014037
	GSDMD	2.40045	0.00506998
	MIF4GD	8078.47	0.010093
	LPAR2	2849.77	0.0072183
	CLPTM1L	4.10828	0.0152037
	SUMF1	16.9316	0.00298291
	KIAA2013	16.0725	0.000263897
	PTPN2	16.9886	0.0023915
	SLC1A4	20.1809	0.0372214
	GPATCH8	4054.13	0.0207115
	DDX31	6.91202	0.0138978
	SELT	3.88948	0.049065
	RPAP3	8.79411	0.000167514
	SPINK1	15.531	0.0070944
	SRBD1	3.55109	0.0297698
	SLC30A1	8.5687	0.00362974
	CGN	2.83509	0.00425101
	CRYAB	4.18228	0.00425049
	DDX19A	3.44623	0.0373246
	S100A8	18.7929	0.00761872
	MRPL53	5.78812	0.00225212
	PPP1R3G	5.44438	0.0348342
	VPS52	3.10786	0.0112788
	AKT2	14.4748	0.00420996
	SAP30BP	2.658	0.00459611
	WBSCR16	7.33677	0.031538
	AGPAT6	6830	0.006402
	FAM177A1	8.06105	0.00111879
	STT3A	2.28843	9.73931e-05
	PSMD8	2.08529	0.00549623
	USP9Y	3.58893	0.0134914
	SEMA3C	24.3139	0.0129071
	ANAPC5	2.14916	0.017203
	INPPL1	15.1545	0.00243837
	HLA.E	7.6304	0.01209
	CCDC47	2.19058	3.30305e-05
	MAN2B1	2.0788	0.0188729
	TTC7B	15.1106	0.0118834
	COL3A1	5.08314	0.00157009
	MSMO1	7.0171	0.0441269
	PCYT2	2.13465	0.0164171
	VWA9	3.07392	0.00929569
	MORC3	4.68174	0.0153423
	TERF2	4.22101	0.00265744
	IGSF3	3.13477	0.0375049
	SCAF11	3.17714	0.0264496
	ANKRD50	18.4394	0.0313601
	PTPN12	3.50288	0.013163
	SPATA5	6.47573	0.0170641
	CNN1	27.2949	0.00104353
	STX3	3.72179	0.0140935
	ADSS	2.09615	0.00326088
	KIDINS220	19.2478	0.0031134
	MICU1	120.484	0.00147947
	ACLY	7.29608	6.07708e-07
	CDK2	16.4797	0.000948494
	PDK1	4.11742	0.031538
	MED16	4.346	0.0446473
	GALK2	4.67249	0.000863183
	CDC23	5.74126	0.00459611
	STAT2	3.89795	0.00107193
	GUCY1B3	13435.7	0.0343688
	NAA10	2.26207	0.00445069
	ANO10	2.27297	0.0367301
	COG6	2.80204	0.000641043
	HGS	3.59582	0.00171389
	MYD88	4.33993	0.000699873
	UBQLN2	2.66424	3.03854e-06
	BLOC1S1	2.24546	0.00898355
	THADA	15.4263	0.00256038
	GOLGA3	2.61416	0.00357384
	TDP1	43.1648	0.0191961
	GRPEL1	2.45343	0.0176671
	LARP4	4.19613	0.0149875
	RPP25L	11086.1	0.00128158
	MCAM	24.3292	0.000204559
	BUD31	2.18945	0.00874113
	BCMO1	6520.9	0.000770057
	YBX1	2.50641	0.0164171
	PYCR2	5.1992	0.0077583
	PRPF6	2.40385	0.000699873
	RANBP6	15.8277	0.00225212
	KRT20	7.54082	0.00150866
	KXD1	111.149	0.00147947
	RPF1	11772.6	0.00745903
	PPP2R5B	3604	0.00243837
	BAG4	5.30528	0.0466029
	RRP1	11.6369	0.000167514
	AP5M1	1104.83	0.0339298
	DAP3	2.01144	0.00128158
	ATAD3A	2.80115	2.77488e-05
	CIAO1	4.40454	0.000460165
	GOLPH3L	5.16437	0.00425101
	TOR3A	28.6383	0.014499
	PPHLN1	15.6464	0.00326088
	POMGNT1	21.9419	0.000667223
	UTP23	13005.4	0.0133018
	CTNNBL1	4.53947	1.00115e-05
	RABGGTB	4.82707	0.0347786
	SLC25A1	2.14334	0.00246976
	HMGN1	2.99923	0.013163
	NASP	5.06012	0.00459611
	PRKAR1B	4.84134	0.0336156
	TARS	2.33698	0.00171389
	SNRPA	2.28732	0.000126451
	KIF21A	20.9316	0.0221558
	WDHD1	6938.6	0.0351635
	PYCR1	50209.6	0.00168961
	CEP170	17.1327	0.00876324
	GK	9.09149	0.0374122
	ZWILCH	2432.7	0.0213616
	ZCCHC3	1755.8	0.0247543
	GNB1L	20697	0.0152037
	HIST1H4G	26.9331	0.0219874
	C1orf50	9.77829	0.0246374
	PABPC1L	43479.1	0.010093
	RAB32	3.21483	0.0338227
	KIF11	4106.7	0.00898355
	KIAA0430	7.50695	0.00931483
	IREB2	902.667	0.00243837
	ASF1B	5141.27	0.0351635
	POLRMT	4031.9	0.00202133
	LRP10	1408.69	0.00128158
	CD163	73.7964	0.0151057
	SHKBP1	4733.96	0.00723338
	ERI1	2613.73	0.0127726
	RASSF2	31224.3	0.0351635
	SNTB1	7.80223	0.00869515
	CRLF3	28.7271	0.0126277
	ENPEP	380.533	0.045461
	SIRT1	33.0565	0.0188729
	GINS3	6919	0.00243837
	LTF	3.39363	0.0265365
	MKI67	358.557	0.000354839
	ZNF217	2149.37	0.0213616
	BAG2	12.1279	0.00452161
	ATP6V0A2	5909.07	0.0296604
	CAMP	12581	0.0467494
	MST4	2.88021	0.0266032
	KLHDC4	7472.2	0.0290955
	PGM2L1	12.7368	0.00433098
	SLU7	141.561	0.0230025
	CHD1	2701.53	0.019187
	BUD13	13.226	0.0473732
	GP1BB	49511.9	0.019187
	NKTR	1807.77	0.0404888
	CCDC115	14.8596	0.00326088
	ALKBH4	3.28181	0.0341909
	FANCI	9705.57	0.0263196
	ZNF451	44.8329	0.018139
	CLN3	1651.17	0.0339298
	CDK13	45.8297	0.0351635
	ATXN7L3B	51.6789	0.00217417
	NCAPG	9647.57	0.000770057
	RNASE2	221698	0.010093
	CTDSPL2	79.1846	0.0294606
	ERO1LB	7299.6	0.0351635
	KDM4A	2358.53	0.045461
	SMC2	196.344	0.00217417
	CHRNE	12362.6	0.0263196
	KPNA7	9928.47	0.010093
	RNF181	4.24627	0.000694167
	MEX3A	8884.9	0.0263196
	RACGAP1	3185.83	0.0339298
	IFIT3	93.1452	0.0372214
	MMP9	3296.5	0.0339298
	BSDC1	9.98849	0.023198
	KIFC1	216739	0.0127726
	CRH	72573.9	0.0351635
	PEX13	3973.4	0.0296604
	IFIT1	28.3744	0.0410386
	MLKL	3.56864	0.0351635
	LTBP1	18.994	0.0199178
	CHAF1A	2472.8	0.010093
	SPIRE2	701.933	0.0351635
	FPGT	2.88207	0.0246517
	DCAF16	5784.1	0.0178316
	UBE2T	10392.7	0.00898355
	SMG8	2.86644	0.0206642
	MPO	27.6257	0.0030646
	KNOP1	3253.2	0.019187
	EZH2	3228.53	0.045461
	CTU2	23.503	0.0170654
	AZU1	12167.6	0.0351635
	YIPF3	2.20401	0.00874113
	BBX	8.79106	0.0384164
	HELZ2	113.012	0.00649387
	FAM103A1	3.56089	0.0169176
	HIST3H3	40.8105	0.0114699
	C20orf27	41614	0.00243837
	DUSP12	175.944	0.000163398
	BRMS1	6762.9	0.0263196
	SLC4A2	10165.2	0.00491163
	PGS1	9253.52	0.000701165
	CHAF1B	3051.73	0.00507012
	RNASE3	281.172	0.00334345
	AGMAT	8813.77	0.0178316
	PEX26	8.94521	0.00332428
	MAFF	8.90161	0.0412354
	YTHDF1	216.337	0.000699873
	LOC101060453	3.65055e+06	0.0351635
	VRK2	7.77889	0.0420094
	TANC2	715.153	0.000107531
	KDM3A	3849.1	0.0178316
	GNPAT	26.8994	0.00394797
	DENND4B	1799.45	0.0468635
	KIF22	34324.9	0.019187
	SETDB1	8142.8	0.0015846
	UBE2H	6.229	0.00313975
	LRRC20	8051.23	0.0263196
	HIST1H2BA	2.64594	0.0149928
	MTG1	17.26	0.0277499
	ISG20L2	13.8623	0.0177781
	CXorf57	6201.5	0.0140646
	S100A12	16548.9	0.0351635
	ERCC6L	2093.73	0.0296604
	C8orf33	8.65505	0.0296353
	PRIM1	3446.9	0.0263196
	TYMS	13797.5	0.010093
	GSPT2	4.68583	0.0030646
	NPC2	2.67838	0.0368586
	EPX	494.103	0.00612552
	CD5L	7820.1	0.0178316
	CDC123	3442.57	0.0271292
	HELLS	2049.83	0.0339298
	LYZ	3.10997	0.0231816
	UCK2	27703.4	0.00507012
	PRTN3	70847.3	0.00243837
	RHOB	7.0154	0.00185175
	RAB17	2827.87	0.045461
	EIF2AK3	28.7751	0.0207115
	TK1	56761.3	0.006402
	PHYH	6988.93	0.0351635
	TTI1	102.673	0.00917628
	GEMIN7	32.9826	0.0113219
	MGME1	10.8524	0.0230025
	AHDC1	945.16	0.00549623
	HK3	25673.9	0.0263196
	VRK3	7124.97	0.0106157
	ATG2A	1826.08	0.00590052
	DCK	67375.7	0.000101482
	SMC4	20659.4	0.00357384
	SRGAP2	2005.93	0.0351635
	EDC3	5.64775	0.00779494
	KNTC1	51.6578	0.00549623
	FNBP4	5.07742	0.00363266
	ZMYM4	63.3082	0.0200636
	NEXN	8927.87	0.045461
	MTMR4	667.867	0.019187
	HSPB6	42440.8	0.0404888
	LRRC8E	16.383	0.0386797
	APOC2	22.9949	0.0188729
	PHKA1	11.4873	0.0398817
	KDM1B	5375.93	0.00745903
	GTF3C6	10621.5	0.019187
	MAP4K3	3.51268	0.0369091
	CEP192	413.133	0.010093
	NFKBIE	12.2013	0.0221558
	RPUSD3	4867.53	0.019187
	CCDC104	4965.89	0.0423608
	CCNT1	24.5792	0.0343726
	NEDD9	3996.57	0.0263196
	ASPN	17.8189	0.0127726
	BECN1	15216.5	0.0118851
	TMEM184C	9050.87	0.045461
	SMTN	4238.73	0.0296604
	PROSER1	913.567	0.0263196
	IQGAP3	8.17326	0.00421018
	NCAPH	18362.9	0.0263196
	KIF20A	1703.6	0.0351635
	CASP2	53.0754	0.0127726
	UBE2S	9260.57	0.0263196
	WDR83	5.72278	0.0296353
	PEX16	6.74653	0.021359
	HDAC8	2211.53	0.045461
	EVI5L	2476.25	0.0369455
	ITGA5	30.9294	0.00626954
	MED31	3799.93	0.02079
	MEA1	16284.3	0.00115834
	HOMER1	7.2704	0.021914
	ANKRD10	10053.2	0.045461
	ZNF787	22.0553	0.043067
	LIMD2	6761.8	0.0247543
	CEACAM5	14642.9	0.0351635
	HAUS8	19900.4	0.0072183
	SIL1	10915.3	0.0152037
	DHPS	10585.7	0.0296604
	MZT2A	15345.8	0.0178316
	CAP2	7780.9	0.0263196
	PRR12	21.1748	0.0245477
	EMC9	6213.6	0.0351635
	AURKB	5580.6	0.0351635
	OGFOD3	3784.55	0.0213616
	SPATS2	26.0409	0.0378026
	CD36	98706.6	0.0351635
	RB1	10.596	0.008565
	C5orf15	11930.9	0.0351635
	LOC101060291	10.4981	0.0200636
	MLLT11	7403.53	0.045461
	SPPL2B	680.267	0.0351635
	FGFR3	22099.9	0.0159233
	ATG12	3639.6	0.0351635
	MAGED1	9548.77	0.0072183

## Sheet: Table S3C
Up in papillary urothelial cancer (PUC)	Symbol	FC (PUC/Papilloma)	BH-adjusted p		Down in papillary urothelial cancer (PUC)	Gene symbol	FC (Papillary carcinoma/Papilloma)	BH-adjusted p
	ABI1	4.83084	0.0277443			AAK1	0.424061	0.0140454
	ACBD5	954119	0.0205679			ABCC4	0.064396	0.0222455
	ACIN1	9.56389	0.000512604			ABCF1	0.228805	0.0430191
	ADPRHL2	320298	0.0205679			ABI2	0.219251	0.00188002
	ANLN	385131	0.0407721			ABL2	0.13977	0.000574931
	ANP32B	81.3906	0.0391337			ABLIM1	0.237229	0.000584002
	API5	17.8727	0.0271804			ABLIM3	0.153687	0.00141339
	BCL10	309347	0.0205679			ACD	0.0189053	0.0488892
	BCLAF1	2.97914	0.000268654			ACTG1	0.179837	0.000584002
	BOP1	155080	0.0290849			ADAM17	0.0685733	0.00130213
	CBLB	135894	0.0407721			ADCY6	0.248765	0.00198005
	CDKN2AIP	8.07547	0.022157			ADD3	0.388392	0.0095391
	CHAF1A	18.0456	0.0182058			ADRBK1	0.349727	0.0201402
	DCAF6	223789	0.0407721			AFF4	0.172357	0.00228751
	DDX23	56.1584	0.00417028			AGAP1	0.081812	0.000283958
	EEF1D	15.5924	0.00200022			AGAP3	0.0499212	0.000268654
	EEF2	4.9427	0.0435082			AHNAK2	0.11304	0.0403461
	ERMP1	46.3603	0.0190433			AJUBA	0.062365	0.000268654
	GNAS	11.3228	0.0456293			AKAP13	0.174437	0.00737386
	H1FX	7.66523	0.0229154			AKNA	0.00518281	0.00531378
	HDGF	4.21978	0.0277443			AKT1S1	0.307235	0.0460659
	HIST1H1D	2.36898e+06	0.00208769			ALDOA	0.204293	0.000827478
	HLCS	7.96775	0.049727			ALKBH5	0.106329	0.0129142
	HNRNPA1	24.2419	0.00062626			ALS2	0.0558182	0.0222455
	HNRNPA3	6.42722	0.0230555			AMOT	0.00993245	0.0488892
	HNRNPD	15.5094	0.0117642			AMPD2	0.016874	0.000546448
	HNRNPUL2	4.53302	0.0103002			ANK1	0.380164	0.0017936
	KDM3B	558421	0.00483628			ANK3	0.251242	0.000819117
	KDM5A	19.4934	0.00875912			ANKRD17	0.362383	0.0146403
	KHDRBS1	12.9516	0.0165959			ANKRD6	0.00114464	1.66699e-05
	KRT19	10.7135	0.0196204			ANXA1	0.0128058	0.0234229
	KRT20	1.83268e+07	0.00708045			ANXA2	0.0663806	0.000270706
	LARP4B	2.86628	0.0344979			AP1M1	0.0135883	0.0488892
	LBR	41.2675	0.00943005			AP2M1	0.0281695	0.0139925
	LIN54	96094	0.0407721			APBB2	0.0406726	0.0234229
	LMNA	3.65527	0.0032893			APOA2	0.00397394	0.0488892
	LYAR	679836	0.00708045			APOL1	0.281638	0.0210504
	MLLT1	11.9701	0.0418654			APPL1	0.000579632	0.0196204
	MORC2	2.9045	0.0212646			ARFGEF1	0.201974	0.000450078
	NASP	729478	0.0407721			ARFGEF2	0.137735	0.00301267
	NCL	16.2674	0.016144			ARHGAP12	0.222237	0.0111828
	NOC2L	14.4241	0.0141616			ARHGAP15	0.00520195	0.0196204
	PRPF3	450670	0.0151058			ARHGAP23	0.168331	0.000584002
	PRPF38A	172.961	0.0435082			ARHGAP30	0.0729114	0.00531378
	PRPF38B	24.9378	0.0463264			ARHGAP32	0.0572561	0.000268654
	PTBP1	23.2242	0.0489851			ARHGAP35	0.0806368	0.00207582
	RALY	11.9863	0.00376011			ARHGAP6	0.0803014	0.00200022
	RCC1	4.86149	0.00430265			ARHGEF11	0.292034	0.000698884
	RNPS1	29.5762	0.0329129			ARHGEF12	0.168484	0.000822964
	SLC38A1	14.1276	0.0088965			ARHGEF16	0.159743	0.000515174
	SMC4	340327	0.0290849			ARHGEF17	0.0796771	0.0019046
	SNRNP70	6.61405	0.00155471			ARHGEF26	0.00500449	0.000268654
	SRRM1	5.18409	0.000552238			ARHGEF35	0.160899	0.0095391
	SRRM2	2.02366	0.00200022			ARHGEF40	0.14344	0.00102621
	SRSF2	15.3425	0.00673062			ARID1A	0.398738	0.000512604
	SRSF7	17.3133	0.018329			ARID5A	0.000393904	0.0196204
	SRSF8	267480	0.0407721			ARID5B	0.0206469	0.000312444
	SRSF9	9.17141	0.00836887			ARL6IP4	0.180815	0.0203001
	SSR3	40.0066	0.04505			ARPC1B	0.0646746	0.0162654
	STMN1	1.17085e+06	0.0151058			ARRB1	0.0860554	0.0437629
	TAOK2	405524	0.0407721			ASAP1	0.0458693	0.0488892
	TEX10	329511	0.0407721			ASPSCR1	0.133533	0.000470222
	THRAP3	4.38715	0.000160226			ATAT1	0.00469729	0.000494278
	TOP2A	319615	0.0151058			ATF2	0.23337	0.00871387
	TRA2A	14.6344	0.0152366			ATF7	0.102218	0.0168329
	TRA2B	16.4157	0.00176676			ATF7IP	0.305202	0.0257542
	TRIM28	4.85265	0.0407721			ATG16L1	0.0157879	0.0238847
	TXLNA	19.237	0.00123469			ATG9A	0.0202641	0.000546448
	UBR4	3.30919	0.0406836			ATP1A1	0.0243664	0.00200022
	UGDH	831207	0.0407721			ATP2A2	0.231391	0.00204673
	USP36	3.01495	0.0406775			ATP2B1	0.380621	0.0313732
	X44076	6.128e+07	0.00092414			ATP7A	0.162599	0.000584002
	X44081	217032	0.0205679			ATXN1L	0.130919	0.018329
	X44083	2.10387e+06	0.00316856			AUTS2	0.24876	0.0336931
	LUC7L	560175	0.0407721			BAD	0.418715	0.00891577
	SMARCA5	1.25493e+06	0.0407721			BAG3	0.117461	3.09816e-05
						BAIAP2	0.0451741	0.000268654
						BAIAP2L1	0.0942943	0.00257578
						BAZ1A	0.342341	0.00123312
						BBX	0.240568	0.00632576
						BCAR3	0.141904	0.000484415
						BCAS3	0.00755068	0.00508046
						BCL11A	0.0392085	0.000584002
						BCL2L14	0.0371369	0.00109381
						BCL9L	0.165051	0.000402938
						BCR	0.184692	0.00130213
						BET1	0.00541063	0.00988738
						BIN1	0.0357637	0.000268654
						BIN2	0.115452	0.000509934
						BIVM.ERCC5	0.422812	0.000552238
						BNIPL	0.175591	0.0103002
						BRAT1	0.118722	0.00496858
						BRD8	0.214592	0.0124089
						BTF3	0.0196115	0.0196204
						C10orf116	0.060713	0.00483628
						C11orf30	0.066458	0.000279901
						C11orf52	0.0355229	0.0162654
						C11orf84	0.316092	0.0449349
						C12orf52	0.00235834	0.0117642
						C15orf52	0.387672	0.0079835
						C16orf54	2.26933e-06	0.0203001
						C17orf100	0.00487996	0.00473314
						C1orf116	0.442996	0.00135596
						C1orf21	0.116891	0.00149372
						C20orf112	0.0959508	0.0155205
						C2CD2L	0.0215514	0.0032754
						C2orf49	0.133429	0.000584002
						C6orf132	0.0693533	0.000283958
						C9orf152	0.00690584	0.000320749
						C9orf169	0.00420825	0.00508046
						CADM4	1.06818e-06	0.00525617
						CAMK2D	0.393451	0.0203001
						CAMK2G	0.158429	0.00253998
						CAMSAP1	0.174959	0.00399191
						CAMSAP3	0.409197	0.00430265
						CAPS	0.0801368	0.00119264
						CARD14	0.0105346	0.0117642
						CASKIN1	6.04015e-07	0.0203001
						CASKIN2	0.267284	0.00311692
						CBX7	0.0747986	0.0154266
						CCAR1	0.281527	0.0237747
						CCDC120	0.0792478	0.0111947
						CCDC50	0.0551047	0.0134737
						CCDC61	0.200191	0.000268654
						CCDC88A	0.0760862	0.00475174
						CCDC88B	0.0104119	0.00738226
						CCDC88C	0.103678	0.035332
						CCDC9	0.425337	0.0152366
						CCM2	0.0701952	0.000936694
						CCNL1	0.439863	0.0400764
						CCNT2	0.389918	0.0214396
						CCNY	0.370621	0.00286391
						CD44	0.0387191	0.000819117
						CD46	0.203392	0.0125978
						CDC42BPA	0.0571437	0.0413528
						CDC42EP1	0.054074	0.000711431
						CDC42EP4	0.104327	0.012363
						CDCP1	2.09562e-06	0.00135596
						CDH1	0.0212227	0.000268654
						CDK11B	0.223317	0.00427138
						CDK12	0.437957	0.000552238
						CDK13	0.120492	1.03191e-05
						CDK16	0.0353459	0.0181418
						CDK17	0.0967482	0.00119264
						CDK18	0.142936	0.00174186
						CDR2L	0.0223008	0.035332
						CELSR1	0.00593869	0.0117642
						CELSR2	7.62542e-07	0.00525617
						CENPB	0.0972738	0.000484512
						CEP192	0.0938881	0.00130213
						CHAMP1	0.467041	0.00135596
						CHD3	0.257304	0.00537514
						CHD8	0.180698	0.000494278
						CHP2	0.00131293	0.0196204
						CIC	0.319837	0.000204918
						CIZ1	0.00449924	0.00119054
						CKMT1A	0.00713331	0.0196204
						CLIC1	0.0357226	0.0424821
						CLIP1	0.196698	0.0361764
						CLK1	0.0868703	0.0173901
						CLK3	0.156034	0.00311599
						CLMN	0.0366443	0.0181418
						CNNM3	0.0761251	0.00636916
						CNNM4	0.134683	0.0407721
						CNTNAP4	0.0269953	0.00258717
						COBLL1	0.078659	0.000270706
						COL17A1	0.187504	0.000769381
						CPNE3	0.0830442	0.00769745
						CPSF7	0.499806	0.0242178
						CRIP2	0.199399	0.0007794
						CROCC	0.00804012	0.000711431
						CRTC1	0.174397	0.0160979
						CRTC3	0.165128	0.00809454
						CRYBG3	0.109678	0.00701275
						CSNK1A1	0.20739	0.0268528
						CSNK1D	0.212932	0.000584002
						CSNK1E	0.175447	0.00333381
						CSTF2T	0.426426	0.00616693
						CTAGE5	0.183902	0.00281416
						CUL4A	0.20751	0.000936694
						CUL4B	0.227073	0.0193048
						CUL9	0.0477103	0.00168366
						CXADR	0.484554	0.0165959
						CXCR2	8.49722e-07	0.000462971
						DAB2IP	0.210993	0.00157316
						DCAF10	0.276506	0.0087804
						DCAF5	0.210871	0.00430265
						DCP1A	0.0514608	0.000268654
						DDA1	0.390769	0.0274266
						DDB2	0.348802	0.00732734
						DDR1	1.36436e-06	0.0203001
						DENND1A	0.0665778	0.00135596
						DENND4A	0.145913	0.0200843
						DEPTOR	0.0479996	0.00119264
						DIDO1	0.365172	0.00808915
						DIP2A	0.0513985	0.0488892
						DIP2B	0.19086	0.0059392
						DIP2C	0.0614355	0.0488892
						DLC1	0.0611375	0.0488892
						DLG5	0.0393297	0.000268654
						DNAJC2	0.156505	0.0193048
						DNM1L	0.3764	0.0124299
						DOCK1	0.099356	0.0114467
						DOCK2	0.00892771	0.0006314
						DOCK6	0.154011	0.000819117
						DOCK7	0.117113	0.000270706
						DOCK8	0.203247	0.0315941
						DOCK9	0.0689399	0.000268654
						DPYSL3	0.349112	0.0181418
						DSC3	0.00326498	0.0196204
						DSG2	0.0932124	0.000673439
						DSP	0.314402	0.0074138
						DSTN	0.211391	0.000936694
						DUOX1	0.089999	0.00062626
						DUT	0.00778804	0.00508046
						DVL3	0.0555094	0.0139925
						DYRK2	0.039973	0.0277443
						EEF1A1	0.116005	0.000494278
						EEPD1	0.0304877	0.00310114
						EFHD2	0.437202	0.0413528
						EFNB3	0.00902332	0.00200022
						EFS	0.111171	0.00253998
						EHBP1L1	0.148029	0.00253976
						EHMT2	0.044364	0.00568866
						EIF3C	0.207696	0.0426788
						EIF3J	0.146945	0.0139463
						ELAC2	0.00824985	0.0488892
						ELK3	0.0258775	0.0139925
						ELMSAN1	0.30863	0.0196204
						EMD	0.0865214	0.000270706
						ENO1	0.0807331	0.0111947
						EPB41L2	0.0367278	0.0104149
						EPB41L3	0.00417593	0.0234229
						EPB41L4A	0.050875	0.00310114
						EPB49	0.0378241	0.000268654
						EPHA2	0.137032	0.00228751
						EPHB4	0.0242345	0.00738226
						EPN1	0.172488	0.00062799
						EPS15	0.156401	0.0024478
						EPS15L1	0.358309	0.00092414
						EPS8	0.0820962	0.000450078
						EPS8L1	0.213876	0.000819117
						EPS8L2	0.311898	0.000584002
						ERBB2IP	0.0568087	0.000271978
						ERBB3	0.0780827	0.0136092
						ERCC6	0.0848435	0.0181418
						ERF	0.127664	0.000270706
						ESYT2	0.12747	0.000444965
						ETV3	0.0398192	0.000268654
						EVL	0.118117	0.00182033
						EXOC7	0.0595619	0.000758482
						F11R	0.287905	0.024823
						FAM102B	0.0926198	0.0277443
						FAM110C	0.176307	0.00310114
						FAM117B	0.213994	0.000992185
						FAM120A	0.234555	0.0111947
						FAM122B	0.149567	0.0114467
						FAM126B	0.120025	0.000462971
						FAM13B	1.39092e-06	0.0203001
						FAM195B	0.170584	0.0168329
						FAM21A	0.107036	0.00253998
						FAM53B	0.405454	0.00894307
						FAM63A	0.0688601	0.000546448
						FAM65A	0.0605699	0.00130213
						FAM83E	0.0274695	0.00135596
						FAM83F	0.102457	0.0117642
						FARP2	0.0921929	0.0490986
						FAT2	0.0695049	0.0294659
						FCER1G	3.37944e-06	0.0203001
						FCHSD2	0.0230942	0.0196204
						FLI1	2.30873e-06	0.0203001
						FLII	0.256275	0.0305848
						FLNC	0.123456	0.00123469
						FLOT1	0.0185768	0.00182557
						FNDC3B	0.120664	0.000494278
						FOXA1	0.432294	0.00598147
						FOXK1	0.355325	0.00121046
						FOXN1	1.11827e-06	0.00135596
						FOXP1	0.033423	0.0181418
						FRK	0.106663	0.0292091
						FRMD4A	0.151843	0.00504665
						FRMD6	0.0729822	0.00130213
						FRYL	0.0908551	0.0161426
						FXYD3	0.00905194	0.000406583
						GAB1	0.00472471	0.000160226
						GAPDH	0.0480984	0.00483628
						GATA2	0.146278	0.0116117
						GATAD2A	0.188491	0.0278464
						GATAD2B	0.0747785	0.000371228
						GGA3	0.159547	0.0024478
						GGT7	0.012873	0.0162654
						GIGYF1	0.185632	0.000819117
						GLI4	0.192675	0.00548721
						GNG10	0.125368	0.0146403
						GOLGA4	0.375152	0.00516249
						GOLM1	0.238512	0.0364526
						GPRC5C	0.0595585	0.000268654
						GPSM3	0.182295	0.00063546
						GRAMD3	0.0788623	0.0196204
						GRHL1	0.217992	0.00244942
						GRIP1	0.401605	0.0176827
						GRIPAP1	0.0125755	0.000268654
						GSTP1	0.00506487	0.00200022
						H2AFY	0.230675	0.00198005
						H2AFY2	0.202997	0.00359972
						HABP4	0.0991533	0.0108501
						HCAR3	0.241044	0.0249853
						HDAC6	0.0198005	0.0488892
						HDAC7	0.434462	0.00531378
						HEATR6	0.0403384	0.00240649
						HELZ	0.144793	0.00359972
						HEXIM2	0.192776	0.00316856
						HIST1H4A	0.106934	0.000546448
						HIST2H2BF	0.303826	0.015161
						HIST2H3C	0.153418	0.000546448
						HIVEP1	0.0187712	0.000711431
						HMG20A	0.415934	0.00417028
						HMHA1	0.0198591	0.000484512
						HNRNPA2B1	0.39607	0.0329344
						HNRNPL	0.0929126	0.00106419
						HSPA12B	0.0445017	0.00251783
						HSPA1B	0.0103383	0.00182557
						HSPA2	0.0271827	0.035332
						HSPE1	0.00150943	0.0117642
						IBTK	0.0119199	0.035332
						IFT43	0.032179	0.0117642
						IGSF9	0.00236886	0.000268654
						IKBKG	0.0638417	0.0046268
						IL16	0.204761	0.0238847
						IL6ST	0.0321517	0.0162654
						IMPDH2	0.257567	0.0238847
						INPP5D	0.13519	0.00340697
						INTS10	0.144834	0.0277443
						IQGAP1	0.14684	0.000371228
						IQGAP2	0.0627969	0.035332
						IQSEC1	0.302722	0.0132866
						IQSEC2	0.231914	0.0100395
						IRF2BPL	0.412645	0.00228751
						IRF6	0.15617	0.0162654
						IRS1	0.316683	0.0276546
						IRX5	1.21406e-06	0.000256865
						ISL2	0.0316484	0.0424821
						ITGB4	0.200015	0.000584002
						ITPKB	0.135446	0.00636916
						ITPR3	0.144063	0.000672013
						ITPRIPL2	0.0732159	0.00604983
						ITSN1	0.10062	0.00052275
						JMJD1C	0.0566808	0.0222455
						KANK1	0.083	0.00157316
						KANK2	0.141386	0.0023631
						KANSL1	0.09966	0.00258717
						KAT6A	0.189681	0.00604983
						KAZN	0.00760625	0.0424821
						KBTBD11	0.0943762	0.0187383
						KDM2A	0.209728	0.0108767
						KDM2B	0.165054	0.00316856
						KHSRP	0.351627	0.00161285
						KIAA0195	0.20939	0.018329
						KIAA0284	0.239304	7.72508e-05
						KIAA0528	0.0787511	0.00230097
						KIAA0754	0.0643121	0.000819117
						KIAA0930	0.0417673	0.000268654
						KIAA0947	0.112838	0.000584002
						KIAA1109	0.0629408	0.000268654
						KIAA1211L	0.0613766	0.000283958
						KIAA1217	0.223089	0.000204918
						KIAA1244	0.255728	0.00161285
						KIAA1429	0.406198	0.00228751
						KIAA1462	0.123319	0.000407916
						KIAA1522	0.329017	0.000160226
						KIAA1671	0.17456	0.00492391
						KIF13A	0.0988585	0.00636916
						KIF13B	0.380105	0.0158121
						KIF1C	0.310041	0.0265994
						KLHL22	0.0326912	0.000484512
						KRT15	0.180542	0.0120379
						KRT4	0.0510098	0.000698884
						KRT72	0.00284164	0.00473314
						KRT74	0.0286905	0.0117642
						KRT75	0.0248154	0.0488892
						KSR1	0.0126329	0.0181418
						KTN1	0.388389	0.0344979
						L3MBTL3	0.0869708	0.0122341
						LARP6	0.0155945	0.00182557
						LATS1	0.129576	0.000268654
						LAYN	1.52548e-06	0.000462971
						LDB1	4.60777e-06	0.0203001
						LDLRAP1	1.30184e-06	0.00135596
						LGALS4	3.9155e-07	0.00135596
						LIG3	0.327527	0.0477138
						LIMCH1	0.358322	0.00473417
						LMO7	0.216787	0.000584002
						LMTK2	0.0714564	0.00804247
						LOC100652741	0.20604	0.000494278
						LOC101060316	0.223048	0.000698884
						LOC101060345	2.42859e-06	0.0203001
						LOC101060570	0.132956	0.001252
						LOC101060700	0.140515	0.0007794
						LPAR3	0.0306808	0.000711431
						LPP	0.0946357	0.0488892
						LRBA	0.110898	0.00155471
						LRCH4	0.161325	0.0210476
						LRMP	0.245681	0.00101736
						LRRC16A	0.13394	0.00238376
						LRRC47	0.0728112	0.0488892
						LRWD1	0.154097	0.0037454
						LY75	0.0839872	0.0052396
						LYST	0.0330592	0.0488892
						LZTS2	0.214659	0.0426691
						MACF1	0.129325	0.00170017
						MAGIX	0.021574	0.00200022
						MAP1B	0.0685707	0.000461628
						MAP2	0.152108	0.00161285
						MAP3K1	0.241523	0.00606158
						MAP3K11	0.0259516	0.00240649
						MAP3K2	0.238153	0.0132163
						MAP3K3	0.267666	0.0174665
						MAP3K6	0.0216232	0.00483628
						MAP3K7	0.115657	0.00253998
						MAP4K5	0.0854657	0.0222455
						MAP7D1	0.342925	0.000552238
						MAPK8IP3	0.335231	0.0115276
						MAPKBP1	0.00386982	0.000160226
						MARK3	0.113546	0.000268654
						MARVELD3	0.00398077	0.00112969
						MAST2	0.0413076	0.000936694
						MAST4	0.194797	0.000160226
						MCC	0.30634	0.00673062
						MDC1	0.160949	0.0265994
						MED1	0.143299	0.000892876
						MED13L	0.0198203	0.0488892
						MEF2A	0.114308	0.00359972
						MEF2D	0.0872993	0.000268654
						METTL16	0.00828238	0.0488892
						METTL3	0.120019	0.000517292
						MEX3D	0.170588	0.0276546
						MFF	0.344054	0.00531378
						MGC50722	0.0528182	0.0196204
						MIA3	0.100834	0.0168329
						MICALL1	0.27138	0.000160226
						MICALL2	0.0981056	0.000268654
						MINK1	0.0978223	0.00230097
						MISP	0.265003	0.0196204
						MKNK2	0.00608097	0.0117642
						MLL2	0.0429569	0.000268654
						MLL3	0.00159604	0.0196204
						MLL4	0.272047	0.0344979
						MLLT10	0.130213	0.00253998
						MLLT4	0.218361	1.03191e-05
						MOB1B	0.224445	0.024173
						MON1B	0.0895585	0.0019046
						MPRIP	0.0718793	0.00632576
						MPST	0.225058	0.000698884
						MPZL2	0.0115988	0.00200022
						MRGBP	0.320007	0.00504665
						MSL3	0.0914329	0.00106419
						MTA1	0.228495	0.0149978
						MTFR1L	0.32599	0.016144
						MTMR10	0.00883172	0.000406583
						MTMR3	0.160247	0.00537514
						MTUS1	0.0842432	0.00156481
						MYCBP2	0.232268	0.00451305
						MYCT1	0.00742869	0.0488892
						MYEF2	0.0857736	0.0136092
						MYO18A	0.280917	0.0149978
						MYOF	0.154507	0.000552238
						MYSM1	0.0286905	0.00508046
						N4BP1	0.0860771	0.000268654
						NAB1	0.0373947	0.035332
						NADK	0.0776786	0.00275045
						NBEAL2	0.188095	0.0260488
						NBN	0.214224	0.00537514
						NCK1	0.19166	0.0235792
						NCOA2	0.179615	0.00742549
						NCOR1	0.152564	0.000106212
						NCOR2	0.0587923	0.000268654
						NDE1	0.285156	0.0116705
						NDRG2	0.183639	0.00024395
						NEDD4L	0.0619752	0.00804247
						NEK1	0.0893001	0.000270706
						NES	0.24509	0.0491984
						NF1	0.0364931	0.000268654
						NFATC2	0.150665	0.0117642
						NFIA	0.155691	0.0124089
						NFIC	0.0297811	0.000268654
						NFIX	0.0583989	0.016977
						NFRKB	0.137996	0.000574931
						NGFR	0.00761822	0.0196204
						NHS	0.0408731	0.000268654
						NHSL1	0.13588	0.0260488
						NME1	0.121916	0.00310114
						NRBP1	0.496141	0.0265994
						NRBP2	0.0991565	0.0403461
						NSFL1C	0.344114	0.0274266
						NUP50	0.217141	0.00280305
						OFD1	0.0679598	0.00130213
						OSBPL11	0.142711	0.0235967
						OSBPL1A	0.0643309	0.00988738
						OSBPL3	0.0976407	0.00776421
						OSBPL5	0.0259236	0.00062626
						OSBPL7	0.253746	0.00632576
						OTUD5	0.0734036	0.00919959
						OXR1	0.0891879	0.00568866
						PAFAH1B2	0.0138133	0.0238847
						PAK2	0.113104	0.0216067
						PAK4	0.262833	0.00577847
						PAK6	0.00929448	0.00531378
						PALM	0.00115524	0.00035547
						PANK2	0.270985	0.00076367
						PARD3	0.109834	0.000317595
						PARD3B	0.0263036	0.000412533
						PARP4	0.166599	0.000515174
						PBRM1	0.370449	0.0286819
						PCBP2	0.107352	0.00349379
						PCDH1	0.123529	0.0114467
						PCDH7	0.00140754	0.00258717
						PCIF1	0.0820232	0.0488892
						PCK2	0.0687297	0.0168329
						PCM1	0.410101	0.0117238
						PCNP	0.144806	0.00228751
						PDE4D	0.106913	0.000268654
						PDE8A	0.0247091	0.035332
						PDLIM1	0.100104	0.00250167
						PDLIM2	0.162744	0.000672013
						PDLIM4	0.104742	0.000406583
						PDXDC1	0.11153	0.00369179
						PEAK1	0.0853996	0.00230097
						PEBP1	0.0653249	0.00572537
						PECAM1	0.00989041	0.0117642
						PFKFB2	0.223778	0.025835
						PFKP	0.0983259	0.00525617
						PGM2	0.188019	0.00988738
						PGM2L1	0.112661	0.0104149
						PHACTR2	0.174705	0.0163323
						PHF12	0.0915119	0.00170017
						PHF3	0.0984326	0.000268654
						PHIP	0.256554	0.0329344
						PHLDB1	0.277831	0.00337046
						PHLDB2	0.191322	0.000546448
						PHRF1	0.429569	0.000552238
						PI4KA	0.085556	0.000268654
						PI4KB	0.28219	0.00305738
						PIEZO1	0.232397	0.000462971
						PIK3C2B	0.213855	0.00327421
						PIKFYVE	0.024173	0.000204918
						PITPNM1	0.133724	0.00250543
						PITPNM3	0.0014349	0.00112969
						PKM	0.087655	0.00035547
						PKP1	0.0598462	0.00230097
						PKP2	0.151404	0.000639639
						PKP3	0.0684692	0.00179249
						PKP4	0.082835	0.000268654
						PLA2G4A	0.151435	0.000484415
						PLCH2	0.0460606	0.000270706
						PLEKHA1	0.00504323	0.000964836
						PLEKHA4	0.0235383	0.00531378
						PLEKHA5	0.131129	0.00366258
						PLEKHB1	0.0341006	0.0032754
						PLEKHG3	0.0559269	0.000268654
						PLEKHG5	0.00472906	0.0234229
						PLK1S1	0.0912099	0.00877548
						PLXDC2	0.157735	0.00311599
						PNISR	0.283958	0.00531378
						PNKP	0.15871	0.0196204
						PNPLA7	0.0290607	0.00531378
						POF1B	0.274849	0.021585
						POGZ	0.294098	0.00871387
						POLR2A	0.313738	0.0074138
						PPFIBP1	0.13266	0.000683972
						PPFIBP2	0.0789315	0.000268654
						PPIP5K1	0.0835993	0.000283958
						PPIP5K2	0.271535	0.040017
						PPL	0.213958	0.000698884
						PPM1H	0.0297678	0.00310114
						PPP1CB	0.35602	0.0177452
						PPP1R10	0.330958	0.00764427
						PPP1R12A	0.214569	1.03191e-05
						PPP1R12B	0.419204	0.0230221
						PPP1R12C	0.202377	0.000494278
						PPP1R13B	0.105326	0.00148779
						PPP1R13L	0.179664	3.09816e-05
						PPP1R14A	0.313507	0.0076283
						PPP1R1B	0.00486903	0.000964836
						PPP2R5D	0.149918	0.0108501
						PRAM1	0.00866378	0.0234229
						PRKAA1	0.36448	0.0203001
						PRKAB1	0.148804	0.0233809
						PRKAG2	8.14614e-07	0.00135596
						PRKAR1A	0.399991	0.0178297
						PRKCD	0.121064	0.000371228
						PROSER2	0.441434	0.0196204
						PRPF40B	0.296091	0.0190433
						PRPF6	0.0100194	0.00200022
						PRRC2A	0.48288	0.0196204
						PRRG4	0.122353	0.0141583
						PSD3	0.07951	0.0117642
						PSD4	0.137664	0.0160979
						PSPC1	0.0582894	0.0108767
						PTK2	0.182651	0.0405343
						PTMA	0.0426257	0.000711431
						PTPN12	0.107161	0.0129142
						PTPN13	0.0435783	0.000268654
						PTPN14	0.210224	0.0088965
						PTPN23	0.0586989	0.00769745
						PTPN3	0.0277383	0.000204918
						PTPRC	0.114837	0.00174186
						PTPRK	0.0635737	0.000753249
						PTPRQ	1.27015e-06	0.00525617
						PTPRU	0.0791573	0.018329
						PTRF	0.0858641	0.00127909
						PUM2	0.417305	0.00161285
						PVRL1	0.177972	0.0411861
						PVRL4	0.137717	0.000462971
						PWWP2B	0.176604	0.00504665
						PYGO2	0.286092	0.000821726
						RAB11FIP1	0.230137	0.0301598
						RAB11FIP5	0.0557421	0.00525617
						RAB25	0.0548942	0.0424821
						RABEP1	0.0674794	0.00390097
						RAI1	0.156301	0.00052275
						RALGAPA1	0.21517	0.0219054
						RALGAPA2	0.378282	0.0265994
						RALGPS1	0.011164	0.00258717
						RALGPS2	0.220078	0.000584002
						RANBP2	0.442129	0.00200022
						RANBP3	0.21011	0.000517292
						RAP1GAP	0.0703004	0.00192018
						RAPGEF1	0.027466	0.00483628
						RAPGEF3	0.00108604	0.00035547
						RASAL3	0.0343296	0.000268654
						RASGRF2	0.00260484	0.00119054
						RASIP1	0.06202	0.000270706
						RASSF6	0.0664046	0.00106419
						RASSF7	0.0566519	0.000546448
						RASSF8	0.00624852	0.0488892
						RAVER1	0.4638	0.00848935
						RBBP6	0.20579	0.00769989
						RBBP8	0.119785	0.000494278
						RBBP8NL	0.294707	0.00101736
						RBFOX2	0.266122	0.0329344
						RBL2	0.0585968	0.000268654
						RBM12B	0.437501	0.023416
						RBM17	0.338167	0.0094225
						RCSD1	0.164984	0.0046268
						RECQL5	0.0559056	0.00685215
						REPS2	0.136945	0.0197522
						RGL2	0.251398	0.0326602
						RGL3	0.112103	0.0488892
						RGS12	0.0792048	0.00207527
						RGS3	0.173906	0.00399191
						RHBDF1	0.0919675	0.000285011
						RICTOR	0.0512004	0.00157316
						RIN2	0.0432368	0.0277443
						RIPK3	0.123129	0.0203001
						RMDN3	0.31762	0.00176676
						RNF169	0.0614671	0.00137164
						RNF31	0.172727	0.0218043
						RPL3	0.0948416	0.0200843
						RPRD2	0.200429	0.000160226
						RPS13	0.0609335	0.0402182
						RPS6KA1	0.112654	0.00119264
						RPS6KA3	0.141767	0.000512604
						RPS6KA4	0.224668	0.0406236
						RPTOR	0.31873	0.00161285
						RRAS2	0.0804043	0.00130213
						RREB1	0.278578	0.0032893
						RSF1	0.288122	0.0126576
						RTKN	0.136037	0.0205679
						RUNX1	0.0811055	0.000270706
						SALL3	4.62019e-07	0.00135596
						SAMD4B	0.152482	0.00283146
						SAP130	0.166455	0.000270706
						SASH1	0.175334	0.0338037
						SCRIB	0.229088	4.35857e-05
						SDPR	0.0850284	0.000283958
						SEC16A	0.376075	0.00553122
						SERPINC1	0.241541	0.0396722
						SETD1A	0.15311	0.000804932
						SETD1B	0.0590122	0.000819117
						SETD2	0.126768	0.00141673
						SF1	0.286104	0.000270706
						SF3B1	0.177906	7.72508e-05
						SH2B1	0.0895779	0.00518564
						SH2D3A	0.195211	0.000515174
						SH3KBP1	0.0792255	0.0114373
						SH3PXD2A	0.343411	0.00314604
						SH3RF2	3.09434e-06	0.0203001
						SHANK2	0.0443133	0.00568866
						SHANK3	0.102653	0.0197881
						SHB	0.00417849	0.000320749
						SHROOM2	0.109775	0.000270706
						SHROOM4	0.0214524	0.000204918
						SIK3	0.0268413	0.000936694
						SIPA1	0.347518	0.00340287
						SIPA1L1	0.236608	0.00673062
						SIPA1L3	0.181219	0.00444112
						SLC12A4	0.0181862	0.00508046
						SLC14A1	0.372691	0.00553122
						SLC4A1AP	0.166598	0.00208812
						SLC9A1	0.327459	0.00316856
						SLC9A3R2	0.0351249	0.0488892
						SLTM	0.325349	0.00148183
						SNAP23	0.0637271	0.00390097
						SNAPIN	0.479906	0.00385129
						SNCG	0.0108196	0.0162654
						SNW1	0.418723	0.0178297
						SNX17	0.105688	0.00042888
						SOGA1	0.291782	0.00161285
						SOGA2	0.145412	0.00155471
						SORBS2	0.212411	0.000639639
						SORBS3	0.0220977	0.000268654
						SOS1	0.151438	0.00305738
						SOS2	1.34614e-06	0.000462971
						SOWAHB	0.193354	0.00237627
						SOWAHC	0.240908	0.0356693
						SOX13	0.0102323	0.000137657
						SOX15	0.0774786	0.000256865
						SOX2	0.00353949	0.00473314
						SP110	0.179917	0.00130213
						SPAG9	0.223515	0.0356693
						SPATA18	0.112402	0.00141339
						SPECC1	0.187761	0.000574931
						SPECC1L	0.339416	0.0076283
						SPICE1	0.0959307	0.00776421
						SPIRE1	0.00878695	0.000494278
						SPN	0.010187	0.000268654
						SPRED2	3.8172e-06	0.0203001
						SPTAN1	0.319138	0.00473314
						SRF	0.103473	0.0104149
						SRGAP3	0.0462442	0.00816394
						SRP72	0.0570713	0.00119054
						SSBP3	0.011737	0.000160226
						SSBP4	0.0380915	0.000819117
						SSFA2	0.0266395	0.000268654
						ST5	0.00813055	0.0032754
						STIM2	0.104489	0.000270706
						STK10	0.110201	0.000450078
						STK11	0.0500915	0.00685215
						STK24	0.440516	0.0373816
						STOML2	0.133689	0.000268654
						STRIP1	0.258718	0.000698884
						STUB1	0.349498	0.000768495
						STX4	0.0994475	0.00701275
						SULT2B1	0.0017802	0.00473314
						SUPT6H	0.0246864	0.0488892
						SYK	0.0465427	0.0139925
						SYMPK	0.174216	0.0305848
						SYNE2	0.0348517	0.000584002
						SYNPO	0.246878	0.00122729
						SYNRG	0.202288	0.00669524
						SYTL2	0.130963	0.0163323
						TACC2	0.145019	0.000462971
						TAF12	0.233388	0.000822964
						TAF3	0.0292214	0.00568866
						TAF7	0.00926983	0.035332
						TALDO1	0.399518	0.00065518
						TANC1	0.0689169	0.00483628
						TANC2	0.159428	0.00737386
						TANK	0.0657187	0.000268654
						TBC1D10A	0.13771	0.0095391
						TBC1D10C	0.00431454	0.0234229
						TBC1D15	0.0605746	0.00755407
						TBC1D22B	0.125999	0.0413528
						TBC1D4	0.0682368	0.000268654
						TBC1D5	0.287689	0.000639639
						TBC1D9B	0.179289	0.00485186
						TC2N	0.16965	0.00430265
						TCEA3	0.00863561	0.0006314
						TCF20	0.350769	0.00161285
						TCF3	0.0966932	0.0008364
						TENC1	0.0157307	0.000160226
						TEP1	0.233953	0.0235967
						TERF1	0.14532	0.00307491
						TESK2	0.0379723	0.000698884
						TEX2	0.416705	0.00504665
						TFAP4	0.139873	0.0344979
						TFEB	0.0239519	0.00135596
						TFPT	0.172105	0.00267721
						TGFB1I1	0.20808	0.0108767
						THOC5	0.467505	0.035332
						TIAM1	0.0756496	0.000316438
						TJAP1	0.206193	0.0037454
						TJP1	0.324334	0.00176676
						TJP2	0.456543	0.0161952
						TJP3	0.243182	0.00714825
						TK2	0.0801856	0.0114179
						TLE3	0.245121	0.00552918
						TLE4	0.11403	0.00310114
						TMC7	0.131604	0.00250167
						TMCC1	0.0292079	0.0336931
						TMCC3	5.70533e-07	0.00525617
						TMEM154	0.166231	0.0150556
						TMEM198	6.62988e-07	0.0203001
						TMEM245	0.317914	0.0037883
						TNIK	0.158655	0.000407916
						TNK2	0.00703587	0.0117642
						TNRC18	0.123113	1.6491e-05
						TNS1	0.319755	0.000928154
						TNS4	0.257975	0.00215913
						TOM1	0.0174784	0.000484512
						TOR4A	0.025395	0.00182557
						TP53BP2	0.216047	0.00141673
						TP63	0.138162	0.000517292
						TPD52L1	0.00191648	0.00473314
						TPI1	0.12207	0.000450078
						TRERF1	0.185708	0.0488892
						TRIM2	0.125236	0.0230649
						TRIM29	0.41319	0.0277443
						TRIP12	0.214009	0.000494278
						TRPC6	0.0059909	0.0488892
						TRPM7	0.0104571	0.00310114
						TRPT1	0.181388	0.0122341
						TSC1	0.00889826	0.000406583
						TSC2	0.180317	0.000268654
						TSC22D4	0.111553	0.00155471
						TTC33	0.100051	0.00130213
						TUBB4B	0.116646	0.00230097
						TXNRD3	0.035528	0.0032754
						UBQLN1	1.36924e-06	0.00135596
						UBR1	0.0673939	0.00776421
						UBXN1	0.317508	0.0141424
						UCKL1	0.205724	0.0238847
						UIMC1	0.159285	0.000306133
						ULK1	0.159642	0.00496858
						UNK	0.059921	0.000830013
						UPF1	0.00489175	0.000964836
						USP15	0.269906	0.00204673
						USP25	3.23567e-06	0.0203001
						USP54	0.00502691	0.000160226
						USP6NL	0.0844722	0.000819117
						VAPB	0.138068	0.0190433
						VIM	0.373339	0.00105444
						VSIG2	0.391695	0.0141616
						WAPAL	0.357541	0.00119054
						WDR13	0.186005	0.000637112
						WDR44	0.163792	0.00035547
						WDR7	0.0180117	0.000312444
						WDR77	0.457396	0.0344979
						WHSC2	0.144165	0.000768495
						WIPF2	0.19364	0.000698884
						WNK1	0.166836	0.000517292
						WRAP53	0.02182	0.000936694
						WTIP	0.0011562	0.0196204
						YWHAZ	0.104924	0.0163323
						ZBTB17	0.0416042	0.0488892
						ZC3HC1	0.463815	0.0095391
						ZCCHC8	0.237252	0.00122729
						ZDHHC5	0.157572	7.72508e-05
						ZFHX3	0.188749	0.00444112
						ZFPM1	0.216969	0.0210504
						ZHX3	0.129044	0.0146403
						ZKSCAN1	0.256829	0.000517292
						ZMYM3	0.206606	0.00742549
						ZMYM4	0.405057	0.0124299
						ZMYND8	0.288646	0.000552238
						ZNF106	0.0344881	0.00568866
						ZNF185	0.40781	0.0032893
						ZNF296	0.00282381	0.00119054
						ZNF318	0.479508	0.0108235
						ZNF362	0.151888	0.000509934
						ZNF407	9.84676e-07	0.0203001
						ZNF408	0.0161071	0.0104149
						ZNF423	0.0277395	0.0424821
						ZNF444	0.0239256	0.000964836
						ZNF446	0.118929	0.00943005
						ZNF462	0.00812592	0.000964836
						ZNF516	0.0506641	0.000768495
						ZNF532	0.0111724	0.0117642
						ZNF609	0.372187	0.00513553
						ZNF652	0.328683	0.00636916
						ZNF703	0.0354025	0.00200022
						ZNF704	4.38617e-06	0.0203001
						ZNF768	0.300201	0.00669524
						X44441	0.0717007	0.000160226
						X44446	1.07512e-06	0.000256865
						X44447	1.07058e-06	0.0203001
						X44448	0.0134284	1.03191e-05
						X44449	7.91383e-06	0.0203001

## Sheet: Table S3D
Pathways	Mean_Enrichment score(PUC)	Mean_Enrichment score(Papilloma)	FDR
KEGG_VALINE_LEUCINE_AND_ISOLEUCINE_DEGRADATION	-0.235758	0.400519	4.36947e-07
KEGG_VALINE_LEUCINE_AND_ISOLEUCINE_BIOSYNTHESIS	-0.116771	0.25338	0.0144093
KEGG_UBIQUITIN_MEDIATED_PROTEOLYSIS	0.0306447	-0.143128	0.00139358
KEGG_TYROSINE_METABOLISM	-0.126572	0.450465	9.55914e-08
KEGG_TRYPTOPHAN_METABOLISM	-0.161628	0.384734	3.23397e-08
KEGG_TERPENOID_BACKBONE_BIOSYNTHESIS	0.0811623	-0.27358	0.000999181
KEGG_TASTE_TRANSDUCTION	-0.0376402	0.209528	0.0264612
KEGG_STARCH_AND_SUCROSE_METABOLISM	-0.103928	0.255342	0.000618806
KEGG_SPLICEOSOME	0.0122185	-0.245104	0.0160468
KEGG_SPHINGOLIPID_METABOLISM	-0.0735789	0.154471	0.00635291
KEGG_SNARE_INTERACTIONS_IN_VESICULAR_TRANSPORT	0.0155562	-0.180687	0.0175074
KEGG_RNA_POLYMERASE	0.0346298	-0.246738	0.00253924
KEGG_RIBOSOME	-0.131592	0.124958	0.0135346
KEGG_RENIN_ANGIOTENSIN_SYSTEM	-0.0588506	0.188409	0.0192736
KEGG_REGULATION_OF_AUTOPHAGY	0.0948337	-0.317232	9.55103e-06
KEGG_REGULATION_OF_ACTIN_CYTOSKELETON	-0.0620528	0.16072	0.00249551
KEGG_PYRUVATE_METABOLISM	-0.195039	0.335081	8.94629e-09
KEGG_PYRIMIDINE_METABOLISM	0.0499598	-0.184654	4.50276e-05
KEGG_PURINE_METABOLISM	0.0450985	-0.152889	1.94913e-05
KEGG_PROXIMAL_TUBULE_BICARBONATE_RECLAMATION	-0.185684	0.35164	5.90739e-06
KEGG_PROTEIN_EXPORT	-0.00718278	-0.184265	0.0432493
KEGG_PROPANOATE_METABOLISM	-0.195133	0.356347	1.65551e-07
KEGG_PROGESTERONE_MEDIATED_OOCYTE_MATURATION	0.0470925	-0.182423	0.000518842
KEGG_PRIMARY_IMMUNODEFICIENCY	-0.0260629	0.224668	0.0289867
KEGG_PHENYLALANINE_METABOLISM	-0.186551	0.482791	5.43812e-09
KEGG_PENTOSE_AND_GLUCURONATE_INTERCONVERSIONS	-0.0673665	0.205193	0.0156572
KEGG_PARKINSONS_DISEASE	-0.242029	0.448417	6.55569e-10
KEGG_PANTOTHENATE_AND_COA_BIOSYNTHESIS	-0.0637996	0.171695	0.0231431
KEGG_OXIDATIVE_PHOSPHORYLATION	-0.259745	0.456487	2.1331e-11
KEGG_O_GLYCAN_BIOSYNTHESIS	0.150783	-0.358788	2.71045e-05
KEGG_NON_SMALL_CELL_LUNG_CANCER	0.0420762	-0.108928	0.0205996
KEGG_N_GLYCAN_BIOSYNTHESIS	0.0433181	-0.184951	0.00223351
KEGG_MISMATCH_REPAIR	0.0247383	-0.241825	0.031785
KEGG_METABOLISM_OF_XENOBIOTICS_BY_CYTOCHROME_P450	-0.0343372	0.337522	4.99146e-05
KEGG_MELANOGENESIS	-0.0348648	0.137395	0.0173018
KEGG_MAPK_SIGNALING_PATHWAY	-0.0371492	0.0578312	0.0396105
KEGG_LYSINE_DEGRADATION	-0.11049	0.253665	7.98601e-06
KEGG_LIMONENE_AND_PINENE_DEGRADATION	-0.198304	0.462841	2.29048e-07
KEGG_LEUKOCYTE_TRANSENDOTHELIAL_MIGRATION	-0.0461096	0.147762	0.0123598
KEGG_JAK_STAT_SIGNALING_PATHWAY	0.112543	-0.146209	3.1584e-05
KEGG_HUNTINGTONS_DISEASE	-0.163908	0.272335	4.27509e-08
KEGG_HISTIDINE_METABOLISM	-0.214927	0.563263	2.08909e-11
KEGG_HEMATOPOIETIC_CELL_LINEAGE	-0.00970457	0.259332	0.00428533
KEGG_GLYOXYLATE_AND_DICARBOXYLATE_METABOLISM	-0.0925271	0.13668	0.0107455
KEGG_GLYCOSAMINOGLYCAN_BIOSYNTHESIS_HEPARAN_SULFATE	0.115004	-0.162267	0.00272177
KEGG_GLYCOSAMINOGLYCAN_BIOSYNTHESIS_CHONDROITIN_SULFATE	0.125165	-0.247906	0.000586041
KEGG_GLYCOLYSIS_GLUCONEOGENESIS	-0.112183	0.153889	0.00287987
KEGG_GLYCEROLIPID_METABOLISM	-0.103854	0.283676	2.37147e-08
KEGG_GLUTATHIONE_METABOLISM	-0.131297	0.224904	6.03391e-08
KEGG_GLIOMA	0.0451466	-0.124666	0.0107278
KEGG_FATTY_ACID_METABOLISM	-0.135944	0.278543	0.000101004
KEGG_ENDOMETRIAL_CANCER	-0.0441371	0.108377	0.02068
KEGG_DRUG_METABOLISM_CYTOCHROME_P450	-0.0555821	0.374058	1.25205e-06
KEGG_DNA_REPLICATION	0.0673767	-0.28864	0.00447973
KEGG_CITRATE_CYCLE_TCA_CYCLE	-0.228517	0.40031	1.22153e-06
KEGG_CELL_CYCLE	0.0573823	-0.184382	0.0015337
KEGG_CELL_ADHESION_MOLECULES_CAMS	-0.0126938	0.27456	0.00146005
KEGG_CARDIAC_MUSCLE_CONTRACTION	-0.240757	0.360997	1.25617e-08
KEGG_CALCIUM_SIGNALING_PATHWAY	-0.0595239	0.11386	0.00262673
KEGG_BUTANOATE_METABOLISM	-0.17972	0.317723	2.16262e-05
KEGG_BETA_ALANINE_METABOLISM	-0.200299	0.354105	1.2875e-06
KEGG_BASAL_TRANSCRIPTION_FACTORS	0.0777869	-0.161163	0.00239293
KEGG_BASAL_CELL_CARCINOMA	0.0011741	0.376537	1.91922e-05
KEGG_AXON_GUIDANCE	-0.0887464	0.220199	2.19213e-05
KEGG_ASCORBATE_AND_ALDARATE_METABOLISM	-0.107423	0.332128	0.000108641
KEGG_ARRHYTHMOGENIC_RIGHT_VENTRICULAR_CARDIOMYOPATHY_ARVC	-0.112817	0.33888	3.4989e-05
KEGG_ARGININE_AND_PROLINE_METABOLISM	-0.128721	0.283187	1.21231e-07
KEGG_ARACHIDONIC_ACID_METABOLISM	-0.0863541	0.401225	3.18213e-09
KEGG_APOPTOSIS	-0.0620099	0.0668312	0.0247635
KEGG_AMYOTROPHIC_LATERAL_SCLEROSIS_ALS	-0.084822	0.137788	0.000440434
KEGG_ALZHEIMERS_DISEASE	-0.198469	0.373374	3.04367e-11
KEGG_ALPHA_LINOLENIC_ACID_METABOLISM	0.0799432	-0.222777	0.0205766
KEGG_ALDOSTERONE_REGULATED_SODIUM_REABSORPTION	-0.0746627	0.209145	1.28379e-05
KEGG_ALANINE_ASPARTATE_AND_GLUTAMATE_METABOLISM	-0.114487	0.17499	0.000101294
HALLMARK_XENOBIOTIC_METABOLISM	-0.0597656	0.143681	0.000513254
HALLMARK_WNT_BETA_CATENIN_SIGNALING	0.0193661	0.165897	0.0341649
HALLMARK_UV_RESPONSE_UP	0.00701472	-0.15307	0.000302935
HALLMARK_UNFOLDED_PROTEIN_RESPONSE	0.014194	-0.203092	0.000142543
HALLMARK_REACTIVE_OXYGEN_SPECIES_PATHWAY	-0.147963	0.226537	1.03721e-08
HALLMARK_PROTEIN_SECRETION	-0.0130737	-0.18973	0.0164246
HALLMARK_PANCREAS_BETA_CELLS	-0.0893415	0.397201	1.66429e-07
HALLMARK_P53_PATHWAY	-0.0939884	0.233867	1.57822e-08
HALLMARK_OXIDATIVE_PHOSPHORYLATION	-0.211765	0.358731	2.9283e-08
HALLMARK_NOTCH_SIGNALING	0.0078044	0.18218	0.0014381
HALLMARK_MYOGENESIS	-0.0156595	0.11015	0.0413014
HALLMARK_MYC_TARGETS_V2	0.082181	-0.364325	9.74944e-06
HALLMARK_MTORC1_SIGNALING	-0.00843735	-0.132984	0.0203289
HALLMARK_KRAS_SIGNALING_UP	0.00868979	0.178041	0.0016803
HALLMARK_KRAS_SIGNALING_DN	-0.0315156	0.336511	4.50514e-07
HALLMARK_IL6_JAK_STAT3_SIGNALING	0.0723145	-0.0639146	0.0364368
HALLMARK_IL2_STAT5_SIGNALING	-0.027121	0.0895088	0.00372527
HALLMARK_HYPOXIA	-0.0232548	0.117264	0.0274783
HALLMARK_HEDGEHOG_SIGNALING	-0.0675408	0.273188	2.52525e-05
HALLMARK_GLYCOLYSIS	-0.055773	0.0704777	0.00786727
HALLMARK_G2M_CHECKPOINT	0.0586024	-0.133731	0.00795733
HALLMARK_FATTY_ACID_METABOLISM	-0.115745	0.191891	0.000180567
HALLMARK_ESTROGEN_RESPONSE_LATE	-0.0570851	0.205204	3.16045e-07
HALLMARK_ESTROGEN_RESPONSE_EARLY	-0.0126613	0.1317	0.00329591
HALLMARK_E2F_TARGETS	0.0619209	-0.231668	0.00336529
HALLMARK_DNA_REPAIR	0.00119758	-0.142123	0.00474294
HALLMARK_COAGULATION	-0.0488277	0.126431	0.0252424
HALLMARK_APOPTOSIS	-0.0583974	0.115626	0.000143964
HALLMARK_APICAL_SURFACE	-0.108304	0.243443	7.12068e-06
HALLMARK_APICAL_JUNCTION	-0.0559888	0.134567	0.0110251
HALLMARK_ANGIOGENESIS	0.0560906	-0.143813	0.0121997
HALLMARK_ADIPOGENESIS	-0.125147	0.205134	2.21234e-06
GO_ZINC_ION_TRANSPORT	0.0732825	-0.136435	0.0337394
GO_ZINC_ION_HOMEOSTASIS	0.10839	-0.208454	0.000495439
GO_XENOBIOTIC_CATABOLIC_PROCESS	-0.0643197	0.28619	0.0019167
GO_WOUND_HEALING	-0.0553873	0.119561	0.000460673
GO_WNT_SIGNALING_PATHWAY_INVOLVED_IN_MIDBRAIN_DOPAMINERGIC_NEURON_DIFFERENTIATION	-0.107072	0.305489	0.00248406
GO_WNT_SIGNALING_PATHWAY_CALCIUM_MODULATING_PATHWAY	-0.066008	0.16186	0.0120606
GO_WATER_SOLUBLE_VITAMIN_METABOLIC_PROCESS	-0.0457558	0.161959	0.000210955
GO_WATER_HOMEOSTASIS	-0.0395464	0.138563	0.00127285
GO_VOLUNTARY_MUSCULOSKELETAL_MOVEMENT	0.0383473	-0.257774	0.0167981
GO_VITAMIN_TRANSPORT	0.0032849	0.163414	0.0149859
GO_VITAMIN_METABOLIC_PROCESS	-0.0186344	0.16009	0.00029625
GO_VITAMIN_D_RECEPTOR_SIGNALING_PATHWAY	0.129127	-0.463706	1.7586e-05
GO_VITAMIN_D_METABOLIC_PROCESS	0.0158994	0.220638	0.0312071
GO_VITAMIN_BIOSYNTHETIC_PROCESS	-0.0568153	0.253241	0.00220864
GO_VISUAL_BEHAVIOR	-0.0735431	0.15916	0.00555172
GO_VIRAL_RNA_GENOME_REPLICATION	0.00629767	-0.140199	0.047193
GO_VIRAL_LATENCY	-0.188626	0.292095	0.00010579
GO_VIRAL_GENOME_REPLICATION	0.00308156	-0.11251	0.0169572
GO_VESICLE_UNCOATING	0.0625552	-0.275104	0.0297904
GO_VESICLE_TETHERING_TO_GOLGI	0.0679077	-0.397653	0.00157916
GO_VESICLE_TETHERING	0.0925059	-0.391068	0.000158998
GO_VESICLE_TARGETING_TO_FROM_OR_WITHIN_GOLGI	-0.013392	-0.180601	0.0391725
GO_VESICLE_TARGETING	-0.00148245	-0.208711	0.00571785
GO_VESICLE_FUSION_WITH_GOLGI_APPARATUS	0.109948	-0.447031	6.30962e-08
GO_VESICLE_FUSION_TO_PLASMA_MEMBRANE	-0.0748517	0.186037	0.0237442
GO_VERY_LOW_DENSITY_LIPOPROTEIN_PARTICLE_REMODELING	-0.155966	0.207542	0.00955342
GO_VERY_LOW_DENSITY_LIPOPROTEIN_PARTICLE_CLEARANCE	0.100223	-0.306318	0.00792426
GO_VERY_LONG_CHAIN_FATTY_ACID_CATABOLIC_PROCESS	0.147737	-0.32804	0.000691725
GO_VENTRICULAR_TRABECULA_MYOCARDIUM_MORPHOGENESIS	0.141021	-0.383801	9.3719e-06
GO_VENTRICULAR_SEPTUM_MORPHOGENESIS	0.0109757	0.185542	0.0136281
GO_VENTRICULAR_CARDIAC_MUSCLE_CELL_ACTION_POTENTIAL	-0.292438	0.498842	5.87661e-12
GO_VASODILATION	-0.0843848	0.155999	0.0108178
GO_VASCULAR_PROCESS_IN_CIRCULATORY_SYSTEM	-0.0304941	0.124654	0.00178174
GO_VASCULAR_ENDOTHELIAL_GROWTH_FACTOR_SIGNALING_PATHWAY	-0.139119	0.360957	4.59948e-08
GO_VASCULAR_ENDOTHELIAL_GROWTH_FACTOR_RECEPTOR_SIGNALING_PATHWAY	-0.0487158	0.0705413	0.0367931
GO_VASCULAR_ASSOCIATED_SMOOTH_MUSCLE_CELL_MIGRATION	-0.0649581	0.280342	0.000653001
GO_VASCULAR_ASSOCIATED_SMOOTH_MUSCLE_CELL_DIFFERENTIATION	-0.00209988	0.203087	0.0107536
GO_VALINE_METABOLIC_PROCESS	-0.202453	0.375503	1.71721e-05
GO_UV_DAMAGE_EXCISION_REPAIR	-0.0492397	0.182355	0.0235549
GO_UTERUS_DEVELOPMENT	0.0772693	-0.164963	0.0240672
GO_UROGENITAL_SYSTEM_DEVELOPMENT	-0.0456315	0.204555	8.60897e-08
GO_URETER_DEVELOPMENT	0.0259557	0.431377	0.000375431
GO_UNSATURATED_FATTY_ACID_METABOLIC_PROCESS	-0.00533229	0.154227	0.0116367
GO_UNSATURATED_FATTY_ACID_BIOSYNTHETIC_PROCESS	0.0173226	0.171555	0.0059818
GO_UBIQUITIN_INDEPENDENT_PROTEIN_CATABOLIC_PROCESS_VIA_THE_MULTIVESICULAR_BODY_SORTING_PATHWAY	-0.179466	0.154007	0.0197245
GO_UBIQUITIN_DEPENDENT_ERAD_PATHWAY	0.0381927	-0.143935	0.00889406
GO_UBIQUINONE_METABOLIC_PROCESS	-0.0594006	0.36679	4.10108e-05
GO_TYPE_I_INTERFERON_PRODUCTION	-0.00214368	-0.105232	0.0258085
GO_TYPE_B_PANCREATIC_CELL_PROLIFERATION	-0.0584615	0.308879	0.000747947
GO_TYPE_2_IMMUNE_RESPONSE	-0.083196	0.237286	0.000106896
GO_TUMOR_NECROSIS_FACTOR_SECRETION	-0.0574489	0.134342	0.00983922
GO_TUBULIN_COMPLEX_ASSEMBLY	0.107051	-0.402279	1.16456e-05
GO_TUBE_FORMATION	-0.00695327	0.0837462	0.0391747
GO_TRYPTOPHAN_METABOLIC_PROCESS	-0.0341286	0.327825	0.00402477
GO_TRNA_TRANSPORT	0.00783302	-0.207888	0.0349354
GO_TRNA_THREONYLCARBAMOYLADENOSINE_METABOLIC_PROCESS	0.0349042	-0.196075	0.020612
GO_TRNA_PROCESSING	0.0535096	-0.172444	9.7175e-05
GO_TRNA_MODIFICATION	0.0408732	-0.091438	0.0426123
GO_TRNA_METHYLATION	0.0978152	-0.259447	1.9459e-05
GO_TRNA_METABOLIC_PROCESS	0.0285977	-0.17003	0.000717336
GO_TRNA_5_LEADER_REMOVAL	0.0642184	-0.339721	0.00012314
GO_TRNA_5_END_PROCESSING	0.0467324	-0.262005	0.000567566
GO_TRICARBOXYLIC_ACID_METABOLIC_PROCESS	-0.14657	0.216118	0.00263211
GO_TRICARBOXYLIC_ACID_CYCLE	-0.238941	0.433893	1.65314e-07
GO_TRANSMISSION_OF_NERVE_IMPULSE	-0.0535621	0.232648	0.00387747
GO_TRANSMEMBRANE_RECEPTOR_PROTEIN_SERINE_THREONINE_KINASE_SIGNALING_PATHWAY	0.0491243	-0.0481889	0.0124395
GO_TRANSLOCATION_OF_MOLECULES_INTO_HOST	0.0492426	-0.358347	0.0010881
GO_TRANSLESION_SYNTHESIS	0.0203575	-0.270746	0.0025298
GO_TRANSLATIONAL_TERMINATION	0.0445663	-0.316658	0.00040326
GO_TRANSLATIONAL_ELONGATION	0.039433	-0.289068	0.000424143
GO_TRANSFORMING_GROWTH_FACTOR_BETA_RECEPTOR_SIGNALING_PATHWAY	0.0630073	-0.145541	2.34914e-05
GO_TRANSCRIPTION_PREINITIATION_COMPLEX_ASSEMBLY	0.0491143	-0.214759	0.00126736
GO_TRANSCRIPTION_INITIATION_FROM_RNA_POLYMERASE_II_PROMOTER	0.0394727	-0.125995	0.0116809
GO_TRANSCRIPTION_INITIATION_FROM_RNA_POLYMERASE_I_PROMOTER	0.0372952	-0.286431	0.000486823
GO_TRANSCRIPTION_ELONGATION_FROM_RNA_POLYMERASE_II_PROMOTER	0.023083	-0.209465	0.00379718
GO_TRANSCRIPTION_ELONGATION_FROM_RNA_POLYMERASE_I_PROMOTER	0.0183721	-0.222668	0.0170168
GO_TRANSCRIPTION_COUPLED_NUCLEOTIDE_EXCISION_REPAIR	-0.010189	-0.17775	0.022464
GO_TRANSCRIPTION_BY_RNA_POLYMERASE_I	0.0490475	-0.297564	8.121e-05
GO_TRACHEA_DEVELOPMENT	-0.0701163	0.217113	0.0125581
GO_TRABECULA_MORPHOGENESIS	0.0355082	-0.172069	0.0128221
GO_TOXIN_TRANSPORT	0.05887	-0.239237	0.00689394
GO_TOOTH_MINERALIZATION	-0.0756219	0.243789	0.00316875
GO_TOLL_LIKE_RECEPTOR_SIGNALING_PATHWAY	0.0183787	-0.102719	0.0123548
GO_TOLL_LIKE_RECEPTOR_2_SIGNALING_PATHWAY	0.144608	-0.293955	0.00202807
GO_TISSUE_REMODELING	-0.0418755	0.147854	0.00144648
GO_TISSUE_REGENERATION	-0.11571	0.280688	3.35371e-06
GO_TISSUE_MIGRATION	-0.0346103	0.126873	0.00362268
GO_TISSUE_HOMEOSTASIS	-0.0569838	0.168403	3.45249e-05
GO_THYROID_HORMONE_METABOLIC_PROCESS	-0.123849	0.381114	1.26971e-07
GO_THYMUS_DEVELOPMENT	-0.0281751	0.110491	0.0238256
GO_THIOESTER_METABOLIC_PROCESS	-0.105605	0.198809	0.0003593
GO_THIOESTER_BIOSYNTHETIC_PROCESS	-0.12008	0.169939	0.0011337
GO_TETRAPYRROLE_METABOLIC_PROCESS	-0.075895	0.139817	0.000470301
GO_TETRAPYRROLE_BIOSYNTHETIC_PROCESS	-0.101927	0.0868401	0.0125355
GO_TETRAHYDROFOLATE_INTERCONVERSION	0.142412	-0.37846	3.83378e-05
GO_TETRAHYDROFOLATE_BIOSYNTHETIC_PROCESS	0.113108	-0.421164	5.23463e-06
GO_TETRAHYDROBIOPTERIN_METABOLIC_PROCESS	-0.136633	0.268047	0.00175737
GO_TERTIARY_ALCOHOL_METABOLIC_PROCESS	-0.121619	0.379597	4.55816e-05
GO_TERPENOID_METABOLIC_PROCESS	-0.0645692	0.218889	9.31119e-07
GO_TERMINATION_OF_RNA_POLYMERASE_II_TRANSCRIPTION	0.0564618	-0.268646	0.00036932
GO_TERMINATION_OF_RNA_POLYMERASE_I_TRANSCRIPTION	0.0321094	-0.248051	0.00463098
GO_TEMPERATURE_HOMEOSTASIS	-0.0206667	0.126944	0.000118925
GO_TELOMERE_ORGANIZATION	0.0308077	-0.181597	0.0009723
GO_TELOMERE_MAINTENANCE_VIA_TELOMERE_LENGTHENING	0.00753343	-0.184398	0.00542952
GO_TELOMERE_MAINTENANCE_VIA_SEMI_CONSERVATIVE_REPLICATION	0.0685735	-0.254548	0.00855645
GO_TELOMERE_CAPPING	0.045339	-0.159337	0.00519777
GO_TELOMERASE_RNA_LOCALIZATION	0.0716477	-0.296061	0.00147691
GO_TELOMERASE_HOLOENZYME_COMPLEX_ASSEMBLY	0.0941567	-0.318431	0.00143019
GO_TELENCEPHALON_GLIAL_CELL_MIGRATION	-0.166052	0.199085	4.57345e-05
GO_TELENCEPHALON_DEVELOPMENT	-0.0378471	0.0847844	0.0154248
GO_TAXIS	-0.0106831	0.118507	0.00769161
GO_T_TUBULE_ORGANIZATION	-0.144953	0.337205	0.000710361
GO_T_HELPER_2_CELL_DIFFERENTIATION	-0.111711	0.308309	0.000975365
GO_T_HELPER_1_TYPE_IMMUNE_RESPONSE	-0.0725558	0.288109	6.51064e-05
GO_T_HELPER_1_CELL_DIFFERENTIATION	-0.0983025	0.162448	0.022346
GO_T_CELL_MIGRATION	-0.0293978	0.117011	0.0364994
GO_T_CELL_EXTRAVASATION	-0.100228	0.331543	6.66686e-05
GO_T_CELL_DIFFERENTIATION	0.00240683	0.123299	0.0072106
GO_T_CELL_ACTIVATION_VIA_T_CELL_RECEPTOR_CONTACT_WITH_ANTIGEN_BOUND_TO_MHC_MOLECULE_ON_ANTIGEN_PRESENTING_CELL	-0.13731	0.410286	3.42035e-06
GO_T_CELL_ACTIVATION_INVOLVED_IN_IMMUNE_RESPONSE	-0.0144421	0.127634	0.0499472
GO_SYNCYTIUM_FORMATION	-0.0837218	0.287718	1.19313e-06
GO_SYNAPTIC_VESICLE_RECYCLING_VIA_ENDOSOME	0.0746678	-0.308224	0.00232365
GO_SYNAPTIC_VESICLE_PRIMING	-0.0787972	0.287558	0.000460654
GO_SYNAPTIC_VESICLE_EXOCYTOSIS	-0.0592492	0.104947	0.0240887
GO_SYNAPTIC_VESICLE_ENDOSOMAL_PROCESSING	0.0346881	-0.194667	0.0466477
GO_SYNAPTIC_VESICLE_BUDDING_FROM_PRESYNAPTIC_ENDOCYTIC_ZONE_MEMBRANE	0.132984	-0.381297	0.00125664
GO_SYNAPTIC_VESICLE_BUDDING	0.139813	-0.386147	0.00011434
GO_SYNAPTIC_TRANSMISSION_GLUTAMATERGIC	-0.0266576	0.108637	0.0223552
GO_SYNAPTIC_TRANSMISSION_DOPAMINERGIC	-0.0565961	0.181017	0.00358549
GO_SYNAPTIC_SIGNALING	-0.0499844	0.111716	0.000515709
GO_SYNAPSE_PRUNING	0.109481	-0.203339	0.0267114
GO_SYNAPSE_ORGANIZATION	-0.0344811	0.0909914	0.0162322
GO_SYNAPSE_MATURATION	-0.12629	0.399042	2.78491e-07
GO_SYNAPSE_ASSEMBLY	-0.0323035	0.194791	0.000778335
GO_SYMPATHETIC_NERVOUS_SYSTEM_DEVELOPMENT	-0.190563	0.343213	5.76076e-05
GO_SUPRAMOLECULAR_FIBER_ORGANIZATION	-0.0504189	0.100685	0.00640889
GO_SUPEROXIDE_METABOLIC_PROCESS	-0.0511623	0.25523	9.60368e-06
GO_SUPEROXIDE_ANION_GENERATION	-0.0473872	0.257868	8.09255e-05
GO_SULFUR_COMPOUND_TRANSPORT	-0.0155328	0.181217	0.00379539
GO_SULFUR_COMPOUND_METABOLIC_PROCESS	-0.0930237	0.221902	4.08483e-08
GO_SULFUR_COMPOUND_CATABOLIC_PROCESS	-0.0701135	0.104256	0.029203
GO_SULFUR_COMPOUND_BIOSYNTHETIC_PROCESS	-0.0642454	0.152566	0.000244207
GO_SULFUR_AMINO_ACID_METABOLIC_PROCESS	-0.07007	0.142999	0.00131197
GO_SUCKLING_BEHAVIOR	0.0762719	-0.266112	0.00241897
GO_SUCCINATE_METABOLIC_PROCESS	-0.311132	0.578792	2.48317e-07
GO_SUBSTANTIA_NIGRA_DEVELOPMENT	-0.0946043	0.252259	1.20417e-06
GO_STRIATED_MUSCLE_CONTRACTION	-0.107706	0.293757	3.69102e-09
GO_STRIATED_MUSCLE_CELL_DIFFERENTIATION	-0.0530365	0.0907618	0.0118348
GO_STRIATED_MUSCLE_CELL_APOPTOTIC_PROCESS	-0.0466618	0.212496	0.000524503
GO_STRESS_FIBER_ASSEMBLY	-0.0612027	0.203674	0.000309566
GO_STEROL_TRANSPORT	-0.0352678	0.14914	0.000511387
GO_STEROL_IMPORT	-0.0795962	0.273154	0.000919381
GO_STEROL_HOMEOSTASIS	-0.0336465	0.181352	0.000781338
GO_STEROL_BIOSYNTHETIC_PROCESS	0.0343612	-0.108225	0.0127141
GO_STEROID_METABOLIC_PROCESS	-0.026015	0.0690872	0.0176043
GO_STEROID_ESTERIFICATION	-0.154217	0.305837	8.45264e-05
GO_STEM_CELL_PROLIFERATION	-0.0183437	0.0970184	0.0138083
GO_STARTLE_RESPONSE	-0.0850667	0.369947	0.000192056
GO_SRP_DEPENDENT_COTRANSLATIONAL_PROTEIN_TARGETING_TO_MEMBRANE_TRANSLOCATION	0.0881356	-0.366881	0.00127785
GO_SPROUTING_ANGIOGENESIS	-0.0269022	0.183759	0.00489549
GO_SPLICEOSOMAL_TRI_SNRNP_COMPLEX_ASSEMBLY	0.0374418	-0.248487	0.015892
GO_SPLICEOSOMAL_SNRNP_ASSEMBLY	0.072287	-0.326034	4.99232e-06
GO_SPLICEOSOMAL_COMPLEX_ASSEMBLY	0.0458746	-0.254005	0.00251591
GO_SPINDLE_ASSEMBLY	0.0594984	-0.0719985	0.0337778
GO_SPINAL_CORD_MOTOR_NEURON_DIFFERENTIATION	0.103457	-0.118118	0.00825383
GO_SPHINGOMYELIN_METABOLIC_PROCESS	-0.103081	0.286301	0.000161623
GO_SPHINGOMYELIN_CATABOLIC_PROCESS	-0.0753643	0.346745	0.000389562
GO_SPHINGOLIPID_METABOLIC_PROCESS	-0.0431625	0.111872	0.00479042
GO_SPHINGOLIPID_BIOSYNTHETIC_PROCESS	-0.0216548	0.153723	0.00360935
GO_SPHINGOID_METABOLIC_PROCESS	-0.0753494	0.159458	0.02195
GO_SPERMATID_NUCLEUS_DIFFERENTIATION	0.0417764	-0.29135	0.00199307
GO_SPERM_MOTILITY	0.109723	-0.0932135	0.0163031
GO_SPERM_EGG_RECOGNITION	0.0251138	-0.254005	0.0124738
GO_SPECIFICATION_OF_ANIMAL_ORGAN_IDENTITY	-0.124237	0.430471	1.30928e-05
GO_SOMITE_DEVELOPMENT	0.0595837	-0.100763	0.0271244
GO_SOMATIC_STEM_CELL_DIVISION	0.0159418	0.352849	0.00938993
GO_SOMATIC_RECOMBINATION_OF_IMMUNOGLOBULIN_GENE_SEGMENTS	0.0308841	-0.172704	0.00257802
GO_SOMATIC_DIVERSIFICATION_OF_IMMUNOGLOBULINS	0.0457797	-0.179437	0.00151173
GO_SOMATIC_DIVERSIFICATION_OF_IMMUNE_RECEPTORS	0.0431509	-0.172801	0.00466762
GO_SODIUM_ION_TRANSPORT	-0.047241	0.238654	1.98583e-07
GO_SODIUM_ION_TRANSMEMBRANE_TRANSPORT	-0.0764776	0.231084	1.66759e-06
GO_SODIUM_ION_HOMEOSTASIS	-0.146332	0.367573	9.04317e-08
GO_SODIUM_ION_EXPORT_ACROSS_PLASMA_MEMBRANE	-0.279663	0.576794	1.94312e-08
GO_SNRNA_TRANSCRIPTION	0.0499318	-0.264779	9.4056e-05
GO_SNRNA_PROCESSING	0.0169122	-0.262279	0.00792567
GO_SMOOTHENED_SIGNALING_PATHWAY	0.0653844	0.165157	0.0279283
GO_SMOOTH_MUSCLE_CELL_PROLIFERATION	-0.0353095	0.158688	0.000171227
GO_SMOOTH_MUSCLE_CELL_MIGRATION	-0.0165652	0.228182	0.00279024
GO_SMOOTH_MUSCLE_CELL_DIFFERENTIATION	-0.00894967	0.293711	3.37719e-05
GO_SMOOTH_MUSCLE_CELL_CHEMOTAXIS	0.00448554	0.262279	0.0295966
GO_SMALL_RNA_LOADING_ONTO_RISC	5.92724e-05	-0.2659	0.0181573
GO_SMALL_NUCLEOLAR_RIBONUCLEOPROTEIN_COMPLEX_ASSEMBLY	0.112258	-0.199077	0.00884762
GO_SMALL_MOLECULE_CATABOLIC_PROCESS	-0.100577	0.244813	1.03239e-09
GO_SMALL_MOLECULE_BIOSYNTHETIC_PROCESS	-0.0398355	0.110256	1.64471e-05
GO_SMALL_GTPASE_MEDIATED_SIGNAL_TRANSDUCTION	-0.000162791	0.0868166	0.0252977
GO_SLEEP	-0.130331	0.444002	7.04891e-07
GO_SKIN_MORPHOGENESIS	-0.155042	0.191854	0.00252119
GO_SKIN_EPIDERMIS_DEVELOPMENT	-0.0458506	0.204068	0.000522886
GO_SKIN_DEVELOPMENT	-0.0569895	0.22006	9.96955e-05
GO_SKELETAL_SYSTEM_MORPHOGENESIS	0.0580519	-0.0665238	0.00154679
GO_SKELETAL_MUSCLE_TISSUE_REGENERATION	-0.156407	0.282799	0.000114659
GO_SKELETAL_MUSCLE_ORGAN_DEVELOPMENT	-0.0691276	0.207081	8.28158e-06
GO_SKELETAL_MUSCLE_CONTRACTION	-0.0781209	0.250348	0.000236022
GO_SKELETAL_MUSCLE_ADAPTATION	0.0887984	-0.166769	0.0356901
GO_SISTER_CHROMATID_SEGREGATION	0.0829344	-0.17381	0.000228904
GO_SISTER_CHROMATID_COHESION	0.0710685	-0.190854	0.00565467
GO_SINGLE_STRANDED_VIRAL_RNA_REPLICATION_VIA_DOUBLE_STRANDED_DNA_INTERMEDIATE	0.0772097	-0.312654	0.00040608
GO_SINGLE_STRAND_BREAK_REPAIR	0.0742413	-0.22253	0.0228368
GO_SIGNAL_TRANSDUCTION_IN_RESPONSE_TO_DNA_DAMAGE	0.0460666	-0.0743046	0.0165039
GO_SIGNAL_TRANSDUCTION_IN_ABSENCE_OF_LIGAND	-0.0543988	0.119808	0.00170166
GO_SIGNAL_RELEASE	-0.0356258	0.0706039	0.0111713
GO_SHORT_CHAIN_FATTY_ACID_METABOLIC_PROCESS	-0.149467	0.480975	2.37416e-06
GO_SHORT_CHAIN_FATTY_ACID_CATABOLIC_PROCESS	-0.223739	0.555481	2.04228e-07
GO_SEXUAL_REPRODUCTION	0.0345768	-0.0783699	0.000137669
GO_SEX_DIFFERENTIATION	0.0340113	-0.0543932	0.0472046
GO_SERINE_FAMILY_AMINO_ACID_BIOSYNTHETIC_PROCESS	0.0490189	-0.203955	0.0282622
GO_SEQUESTERING_OF_ACTIN_MONOMERS	-0.14495	0.261532	0.0062871
GO_SENSORY_PERCEPTION_OF_TASTE	0.0195348	0.383455	0.000114559
GO_SENSORY_PERCEPTION_OF_PAIN	-0.0317953	0.185261	0.000646523
GO_SENSORY_PERCEPTION_OF_MECHANICAL_STIMULUS	-0.0746895	0.139387	0.00023038
GO_SENSORY_PERCEPTION_OF_LIGHT_STIMULUS	-0.0502534	0.173512	0.000238727
GO_SENSORY_PERCEPTION_OF_CHEMICAL_STIMULUS	0.00727061	0.383875	3.52265e-05
GO_SENSORY_PERCEPTION_OF_BITTER_TASTE	0.00803209	0.364598	0.00122053
GO_SENSORY_PERCEPTION	-0.0604101	0.207641	5.80085e-08
GO_SENSORY_ORGAN_MORPHOGENESIS	-0.0262512	0.115673	0.00400076
GO_SEMI_LUNAR_VALVE_DEVELOPMENT	0.00726382	0.218353	0.0165758
GO_SEMAPHORIN_PLEXIN_SIGNALING_PATHWAY_INVOLVED_IN_NEURON_PROJECTION_GUIDANCE	-0.0429565	0.305087	0.00494153
GO_SEMAPHORIN_PLEXIN_SIGNALING_PATHWAY	-0.0636599	0.232616	0.00217188
GO_SECRETORY_GRANULE_LOCALIZATION	0.0933558	-0.364992	6.5703e-05
GO_SECONDARY_PALATE_DEVELOPMENT	0.00558668	0.287909	0.00867234
GO_SECONDARY_METABOLITE_BIOSYNTHETIC_PROCESS	-0.107991	0.301136	0.000500854
GO_SECONDARY_METABOLIC_PROCESS	-0.0478934	0.284383	2.4174e-05
GO_SECOND_MESSENGER_MEDIATED_SIGNALING	-0.0313168	0.167241	4.79417e-05
GO_SCARNA_LOCALIZATION_TO_CAJAL_BODY	0.122557	-0.398576	0.000650933
GO_SARCOPLASMIC_RETICULUM_CALCIUM_ION_TRANSPORT	-0.0569236	0.200689	0.000167824
GO_S_ADENOSYLMETHIONINE_METABOLIC_PROCESS	-0.177513	0.312199	1.33621e-05
GO_S_ADENOSYLMETHIONINE_CYCLE	-0.199586	0.400316	1.57177e-06
GO_RUFFLE_ORGANIZATION	-0.0818057	0.196987	1.9066e-05
GO_RUFFLE_ASSEMBLY	-0.0636892	0.194327	5.33909e-05
GO_RRNA_TRANSPORT	0.10269	-0.309434	0.000946498
GO_RRNA_TRANSCRIPTION	0.0736867	-0.237107	0.000525631
GO_RRNA_METHYLATION	0.0498124	-0.19366	0.0250775
GO_RRNA_METABOLIC_PROCESS	0.0433854	-0.253909	0.000847332
GO_RRNA_CONTAINING_RIBONUCLEOPROTEIN_COMPLEX_EXPORT_FROM_NUCLEUS	0.0424825	-0.278365	0.00564271
GO_RRNA_BASE_METHYLATION	0.0864011	-0.268158	0.00543441
GO_RRNA_5_END_PROCESSING	0.0788498	-0.369748	0.000440368
GO_ROOF_OF_MOUTH_DEVELOPMENT	0.0201427	0.171143	0.0171407
GO_RNA_SPLICING_VIA_TRANSESTERIFICATION_REACTIONS	0.027833	-0.231845	0.0056357
GO_RNA_SPLICING	0.0279981	-0.229274	0.00382609
GO_RNA_POLYMERASE_I_PREINITIATION_COMPLEX_ASSEMBLY	0.124863	-0.419712	5.74661e-05
GO_RNA_POLYADENYLATION	0.0768296	-0.357349	6.67502e-06
GO_RNA_PHOSPHODIESTER_BOND_HYDROLYSIS_EXONUCLEOLYTIC	0.0222324	-0.131521	0.0426908
GO_RNA_PHOSPHODIESTER_BOND_HYDROLYSIS_ENDONUCLEOLYTIC	0.0729452	-0.240545	1.26565e-05
GO_RNA_PHOSPHODIESTER_BOND_HYDROLYSIS	0.047429	-0.208996	0.000122591
GO_RNA_MODIFICATION	0.0327485	-0.129361	0.0190428
GO_RNA_METHYLATION	0.0411739	-0.223039	0.00142656
GO_RNA_LOCALIZATION	0.0357169	-0.252856	0.000312214
GO_RNA_INTERFERENCE	0.0115323	-0.235473	0.0040992
GO_RNA_EXPORT_FROM_NUCLEUS	0.0464204	-0.282448	0.000409426
GO_RNA_DEPENDENT_DNA_BIOSYNTHETIC_PROCESS	0.00477546	-0.17875	0.0070262
GO_RNA_DECAPPING	0.0163024	-0.174019	0.0352141
GO_RNA_CAPPING	0.0177319	-0.288382	0.000412292
GO_RNA_5_END_PROCESSING	0.0689083	-0.334165	1.11319e-05
GO_RNA_3_END_PROCESSING	0.0501367	-0.29173	5.56308e-05
GO_RIBOSOME_BIOGENESIS	0.0353458	-0.25375	0.000735026
GO_RIBOSOMAL_SMALL_SUBUNIT_EXPORT_FROM_NUCLEUS	0.030732	-0.234188	0.0462739
GO_RIBOSOMAL_SMALL_SUBUNIT_BIOGENESIS	0.0228115	-0.191562	0.0178891
GO_RIBOSOMAL_LARGE_SUBUNIT_EXPORT_FROM_NUCLEUS	0.0724612	-0.338539	0.00240662
GO_RIBOSOMAL_LARGE_SUBUNIT_BIOGENESIS	0.0015834	-0.223454	0.0150099
GO_RIBONUCLEOSIDE_MONOPHOSPHATE_METABOLIC_PROCESS	-0.00275047	-0.123017	0.0471175
GO_RIBONUCLEOSIDE_MONOPHOSPHATE_BIOSYNTHETIC_PROCESS	0.054509	-0.266375	4.9748e-05
GO_RIBONUCLEOSIDE_METABOLIC_PROCESS	-0.0403317	0.120488	0.00337998
GO_RIBONUCLEOPROTEIN_COMPLEX_SUBUNIT_ORGANIZATION	0.00284433	-0.216035	0.00420104
GO_RIBONUCLEOPROTEIN_COMPLEX_DISASSEMBLY	0.0222813	-0.32251	0.011712
GO_RIBONUCLEOPROTEIN_COMPLEX_BIOGENESIS	0.0296379	-0.254589	0.00051635
GO_RHYTHMIC_PROCESS	0.0306454	-0.0714271	0.035958
GO_RHODOPSIN_MEDIATED_SIGNALING_PATHWAY	-0.169764	0.241519	0.002744
GO_RHO_PROTEIN_SIGNAL_TRANSDUCTION	-0.0376208	0.156562	0.001908
GO_REVERSE_CHOLESTEROL_TRANSPORT	-0.0666612	0.230379	0.00858902
GO_RETROGRADE_VESICLE_MEDIATED_TRANSPORT_GOLGI_TO_ENDOPLASMIC_RETICULUM	0.0454346	-0.218238	0.00072877
GO_RETROGRADE_TRANSPORT_ENDOSOME_TO_GOLGI	0.0416361	-0.195891	0.000631207
GO_RETINOL_METABOLIC_PROCESS	-0.0296738	0.197289	0.0050509
GO_RETINOIC_ACID_METABOLIC_PROCESS	0.0364025	0.274304	0.00765176
GO_RETINA_VASCULATURE_DEVELOPMENT_IN_CAMERA_TYPE_EYE	0.191749	-0.267506	0.000170523
GO_RETINA_HOMEOSTASIS	-0.114843	0.280088	1.8273e-05
GO_RETINA_DEVELOPMENT_IN_CAMERA_TYPE_EYE	0.0735095	-0.195817	2.92512e-05
GO_RESPONSE_TO_ZINC_ION	-0.0192768	0.160628	0.0129421
GO_RESPONSE_TO_XENOBIOTIC_STIMULUS	-0.0136855	0.182957	0.00497372
GO_RESPONSE_TO_X_RAY	0.0458317	-0.119375	0.0206131
GO_RESPONSE_TO_WOUNDING	-0.0488887	0.119846	0.000319292
GO_RESPONSE_TO_WATER	-0.142107	0.435245	2.70434e-05
GO_RESPONSE_TO_VITAMIN_D	0.0537022	-0.173894	0.00301204
GO_RESPONSE_TO_VITAMIN_A	0.0130608	0.253899	0.0173343
GO_RESPONSE_TO_VIRUS	0.0241192	-0.0976163	0.0185612
GO_RESPONSE_TO_UV_B	-0.0664113	0.253256	0.00042044
GO_RESPONSE_TO_TYPE_I_INTERFERON	0.0534623	-0.193343	0.00455363
GO_RESPONSE_TO_TUMOR_CELL	-0.0862901	0.204047	0.00135179
GO_RESPONSE_TO_TRANSFORMING_GROWTH_FACTOR_BETA	0.0509939	-0.095786	0.00162876
GO_RESPONSE_TO_TOXIC_SUBSTANCE	-0.0974944	0.299659	5.51455e-14
GO_RESPONSE_TO_THYROID_HORMONE	-0.112758	0.0725289	0.0100763
GO_RESPONSE_TO_TESTOSTERONE	0.0592195	-0.164309	0.00109031
GO_RESPONSE_TO_STIMULUS_INVOLVED_IN_REGULATION_OF_MUSCLE_ADAPTATION	-0.120088	0.396931	2.20459e-05
GO_RESPONSE_TO_STEROL_DEPLETION	-0.0853185	0.150415	0.0299608
GO_RESPONSE_TO_SELENIUM_ION	-0.112783	0.222595	0.00604585
GO_RESPONSE_TO_REACTIVE_OXYGEN_SPECIES	-0.0742889	0.138144	7.24589e-08
GO_RESPONSE_TO_RADIATION	-0.0228942	0.0380822	0.0455048
GO_RESPONSE_TO_PROGESTERONE	0.0097609	0.165375	0.0382026
GO_RESPONSE_TO_PH	-0.0672079	0.0954348	0.043069
GO_RESPONSE_TO_OXYGEN_RADICAL	-0.116322	0.377479	1.33517e-07
GO_RESPONSE_TO_OXYGEN_GLUCOSE_DEPRIVATION	0.0562607	-0.215504	0.0114739
GO_RESPONSE_TO_OXIDATIVE_STRESS	-0.0571796	0.126578	1.81924e-08
GO_RESPONSE_TO_ORGANOPHOSPHORUS	-0.0072783	0.092599	0.0114576
GO_RESPONSE_TO_ORGANIC_CYCLIC_COMPOUND	-0.01569	0.0471903	0.00259294
GO_RESPONSE_TO_OLEIC_ACID	-0.0718899	0.245237	0.0157406
GO_RESPONSE_TO_NITROSATIVE_STRESS	-0.11187	0.115842	0.0399048
GO_RESPONSE_TO_NICOTINE	-0.108608	0.19533	0.000179933
GO_RESPONSE_TO_MUSCLE_STRETCH	-0.103128	0.178608	0.0108329
GO_RESPONSE_TO_MUSCLE_INACTIVITY	-0.102405	0.403197	0.000110774
GO_RESPONSE_TO_MUSCLE_ACTIVITY	-0.132357	0.169486	0.00147963
GO_RESPONSE_TO_METAL_ION	-0.0508635	0.0608503	0.00225883
GO_RESPONSE_TO_MECHANICAL_STIMULUS	-0.0383564	0.122349	0.000940628
GO_RESPONSE_TO_LITHIUM_ION	-0.0189471	0.13788	0.0258895
GO_RESPONSE_TO_LIPID	-0.0102714	0.0393558	0.00753218
GO_RESPONSE_TO_LIGHT_STIMULUS	-0.0216949	0.0657495	0.0277179
GO_RESPONSE_TO_LEUKEMIA_INHIBITORY_FACTOR	0.0165489	-0.111282	0.0280365
GO_RESPONSE_TO_LEUCINE	0.0456506	-0.217603	0.0228143
GO_RESPONSE_TO_LEPTIN	0.157526	-0.0600181	0.0320547
GO_RESPONSE_TO_ISOQUINOLINE_ALKALOID	-0.0460169	0.167798	0.00408956
GO_RESPONSE_TO_ISOLATION_STRESS	-0.233027	0.344919	5.19687e-05
GO_RESPONSE_TO_IRON_ION	-0.0557989	0.173095	0.00858828
GO_RESPONSE_TO_IRON_III_ION	0.148673	-0.101595	0.0463076
GO_RESPONSE_TO_INTERLEUKIN_4	0.0152306	-0.153854	0.0418793
GO_RESPONSE_TO_INTERLEUKIN_18	-0.0993033	0.152335	0.0326039
GO_RESPONSE_TO_INTERLEUKIN_12	-0.142772	0.167611	0.000131984
GO_RESPONSE_TO_INTERFERON_BETA	-0.0835649	0.14092	0.00765085
GO_RESPONSE_TO_INTERFERON_ALPHA	0.0578564	-0.234586	0.0111984
GO_RESPONSE_TO_INSULIN	-0.0271441	0.0887071	0.0007387
GO_RESPONSE_TO_INSECTICIDE	0.0895532	-0.1584	0.0173355
GO_RESPONSE_TO_INORGANIC_SUBSTANCE	-0.0510708	0.0732165	7.71338e-05
GO_RESPONSE_TO_INACTIVITY	-0.138576	0.428825	1.21595e-05
GO_RESPONSE_TO_IMMOBILIZATION_STRESS	-0.0496499	0.309474	3.13259e-06
GO_RESPONSE_TO_HYDROPEROXIDE	-0.0440678	0.236164	0.000183681
GO_RESPONSE_TO_HYDROGEN_PEROXIDE	-0.0705312	0.0977809	0.000112357
GO_RESPONSE_TO_HERBICIDE	-0.0876333	0.376522	0.000855883
GO_RESPONSE_TO_GROWTH_HORMONE	0.0627748	-0.229686	0.000315547
GO_RESPONSE_TO_GLUCAGON	-0.0360772	0.221282	0.00145729
GO_RESPONSE_TO_GAMMA_RADIATION	-0.0460234	0.109711	0.00105761
GO_RESPONSE_TO_FOLLICLE_STIMULATING_HORMONE	0.0758091	-0.234701	0.00682048
GO_RESPONSE_TO_FOLIC_ACID	-0.0468155	0.245687	0.00809931
GO_RESPONSE_TO_FATTY_ACID	-0.0239796	0.134756	0.00111217
GO_RESPONSE_TO_ESTRADIOL	-0.0380801	0.169549	4.84914e-06
GO_RESPONSE_TO_ENDOPLASMIC_RETICULUM_STRESS	0.0082156	-0.11645	0.0129181
GO_RESPONSE_TO_DRUG	-0.00951402	0.0520969	0.0346401
GO_RESPONSE_TO_CORTICOSTEROID	0.00337943	0.107819	0.0210394
GO_RESPONSE_TO_COLD	-0.0852154	0.155842	0.00217442
GO_RESPONSE_TO_CAMP	-0.0128281	0.0882976	0.0400507
GO_RESPONSE_TO_CALCIUM_ION	-0.0613846	0.0443293	0.0422757
GO_RESPONSE_TO_AMINO_ACID_STARVATION	-0.0534499	0.149308	5.3886e-05
GO_RESPONSE_TO_ALCOHOL	-0.0276801	0.0493882	0.0375733
GO_RESPONSE_TO_ACTIVITY	-0.100129	0.0545026	0.0105413
GO_RESPONSE_TO_ACIDIC_PH	-0.14328	0.155781	0.00633912
GO_RESPONSE_TO_ACETYLCHOLINE	-0.146739	0.40833	1.45695e-05
GO_RESPIRATORY_SYSTEM_PROCESS	-0.112822	0.265788	2.09721e-05
GO_RESPIRATORY_GASEOUS_EXCHANGE_BY_RESPIRATORY_SYSTEM	-0.0811891	0.179102	4.94853e-05
GO_RESPIRATORY_ELECTRON_TRANSPORT_CHAIN	-0.240726	0.462907	4.71616e-10
GO_RESPIRATORY_BURST_INVOLVED_IN_DEFENSE_RESPONSE	-0.0672811	0.17473	0.0442891
GO_RESPIRATORY_BURST	-0.0372154	0.157151	0.0198481
GO_RESOLUTION_OF_MEIOTIC_RECOMBINATION_INTERMEDIATES	0.0748704	-0.205142	0.019565
GO_REPRODUCTIVE_SYSTEM_DEVELOPMENT	0.0188508	-0.0394045	0.0279635
GO_REPLACEMENT_OSSIFICATION	-0.00959838	0.256883	0.007137
GO_RENAL_TUBULE_DEVELOPMENT	-0.0324746	0.287923	9.66098e-07
GO_RENAL_SYSTEM_PROCESS_INVOLVED_IN_REGULATION_OF_SYSTEMIC_ARTERIAL_BLOOD_PRESSURE	-0.0288873	0.206038	0.0355793
GO_RENAL_SODIUM_EXCRETION	-0.210547	0.543608	3.57061e-06
GO_RENAL_FILTRATION	0.0847906	-0.277034	0.00185456
GO_RELEASE_OF_SEQUESTERED_CALCIUM_ION_INTO_CYTOSOL_BY_ENDOPLASMIC_RETICULUM	-0.0926307	0.274442	2.35936e-06
GO_RELEASE_OF_CYTOCHROME_C_FROM_MITOCHONDRIA	-0.104649	0.22734	7.65228e-06
GO_RELAXATION_OF_MUSCLE	-0.0982374	0.347133	3.78058e-06
GO_RELAXATION_OF_CARDIAC_MUSCLE	-0.14129	0.411732	1.76729e-06
GO_REGULATION_OF_WOUND_HEALING	-0.0500459	0.105706	0.0109963
GO_REGULATION_OF_WATER_LOSS_VIA_SKIN	-0.0807871	0.239267	0.000140959
GO_REGULATION_OF_VIRAL_TRANSCRIPTION	0.0252554	-0.190079	0.00289035
GO_REGULATION_OF_VIRAL_LIFE_CYCLE	0.0261218	-0.118108	0.00855713
GO_REGULATION_OF_VIRAL_INDUCED_CYTOPLASMIC_PATTERN_RECOGNITION_RECEPTOR_SIGNALING_PATHWAY	0.0250922	-0.172869	0.0276257
GO_REGULATION_OF_VIRAL_GENOME_REPLICATION	0.0271234	-0.151649	0.00319476
GO_REGULATION_OF_VESICLE_FUSION	-0.116729	0.197204	0.000639762
GO_REGULATION_OF_VENTRICULAR_CARDIAC_MUSCLE_CELL_ACTION_POTENTIAL	-0.333513	0.565736	8.45329e-12
GO_REGULATION_OF_VASOCONSTRICTION	-0.0557009	0.15359	0.0263709
GO_REGULATION_OF_VASCULOGENESIS	-0.134974	0.446942	6.94588e-06
GO_REGULATION_OF_VASCULATURE_DEVELOPMENT	-0.0331193	0.133475	0.00148071
GO_REGULATION_OF_VASCULAR_ASSOCIATED_SMOOTH_MUSCLE_CELL_PROLIFERATION	-0.0207897	0.200771	0.000127546
GO_REGULATION_OF_VASCULAR_ASSOCIATED_SMOOTH_MUSCLE_CELL_DIFFERENTIATION	-0.0735142	0.179343	0.00605917
GO_REGULATION_OF_TYPE_I_INTERFERON_MEDIATED_SIGNALING_PATHWAY	0.0315258	-0.247953	0.000436109
GO_REGULATION_OF_TYPE_2_IMMUNE_RESPONSE	-0.107627	0.256529	2.75675e-05
GO_REGULATION_OF_TUMOR_NECROSIS_FACTOR_MEDIATED_SIGNALING_PATHWAY	-0.0295396	0.117809	0.0318936
GO_REGULATION_OF_TUBE_SIZE	-0.0260266	0.112004	0.0190588
GO_REGULATION_OF_TRIGLYCERIDE_METABOLIC_PROCESS	-0.0431926	0.142496	0.017126
GO_REGULATION_OF_TRIGLYCERIDE_BIOSYNTHETIC_PROCESS	-0.0126951	0.389118	0.000429976
GO_REGULATION_OF_TRANSPORTER_ACTIVITY	-0.0739353	0.164092	9.33723e-06
GO_REGULATION_OF_TRANSMEMBRANE_RECEPTOR_PROTEIN_SERINE_THREONINE_KINASE_SIGNALING_PATHWAY	0.075268	-0.0311579	0.00771117
GO_REGULATION_OF_TRANSLATIONAL_TERMINATION	0.035868	-0.350332	0.0010474
GO_REGULATION_OF_TRANSLATIONAL_INITIATION	0.0129498	-0.207078	0.000443155
GO_REGULATION_OF_TRANSLATION_IN_RESPONSE_TO_STRESS	0.00999068	-0.173359	0.0222859
GO_REGULATION_OF_TRANSLATION_IN_RESPONSE_TO_ENDOPLASMIC_RETICULUM_STRESS	0.0774705	-0.277967	0.00255758
GO_REGULATION_OF_TRANSCRIPTION_OF_NUCLEOLAR_LARGE_RRNA_BY_RNA_POLYMERASE_I	0.0632678	-0.297035	0.00102763
GO_REGULATION_OF_TRANSCRIPTION_INVOLVED_IN_G1_S_TRANSITION_OF_MITOTIC_CELL_CYCLE	0.150155	-0.230732	7.35904e-06
GO_REGULATION_OF_TRANSCRIPTION_INITIATION_FROM_RNA_POLYMERASE_II_PROMOTER	0.0408043	-0.182659	0.00688634
GO_REGULATION_OF_TRANSCRIPTION_BY_RNA_POLYMERASE_I	0.0659039	-0.295797	0.000156482
GO_REGULATION_OF_TRANS_SYNAPTIC_SIGNALING	-0.0393718	0.0642631	0.0330437
GO_REGULATION_OF_TOLL_LIKE_RECEPTOR_SIGNALING_PATHWAY	-0.0439166	0.0917414	0.00936176
GO_REGULATION_OF_TISSUE_REMODELING	-0.0435533	0.11664	0.0153381
GO_REGULATION_OF_THE_FORCE_OF_HEART_CONTRACTION	-0.221318	0.331416	3.38812e-07
GO_REGULATION_OF_TELOMERE_MAINTENANCE_VIA_TELOMERE_LENGTHENING	0.0254623	-0.175025	0.00758854
GO_REGULATION_OF_TELOMERE_MAINTENANCE	0.0269501	-0.20037	0.00114451
GO_REGULATION_OF_TELOMERE_CAPPING	0.0324589	-0.123961	0.0420499
GO_REGULATION_OF_TELOMERASE_ACTIVITY	0.0432078	-0.142799	0.00677038
GO_REGULATION_OF_TAU_PROTEIN_KINASE_ACTIVITY	0.0871537	-0.301727	0.00210034
GO_REGULATION_OF_T_HELPER_CELL_DIFFERENTIATION	-0.0672894	0.219713	0.00457661
GO_REGULATION_OF_T_HELPER_1_TYPE_IMMUNE_RESPONSE	-0.085869	0.278028	0.0072114
GO_REGULATION_OF_T_CELL_RECEPTOR_SIGNALING_PATHWAY	-0.0671835	0.119897	0.0011674
GO_REGULATION_OF_T_CELL_MEDIATED_IMMUNITY	-0.0203634	0.14864	0.0218978
GO_REGULATION_OF_SYSTEMIC_ARTERIAL_BLOOD_PRESSURE_MEDIATED_BY_A_CHEMICAL_SIGNAL	-0.0336532	0.225193	0.00459101
GO_REGULATION_OF_SYSTEMIC_ARTERIAL_BLOOD_PRESSURE_BY_RENIN_ANGIOTENSIN	-0.0268742	0.215949	0.00501896
GO_REGULATION_OF_SYSTEMIC_ARTERIAL_BLOOD_PRESSURE_BY_HORMONE	-0.0155092	0.208826	0.00967064
GO_REGULATION_OF_SYSTEMIC_ARTERIAL_BLOOD_PRESSURE_BY_CIRCULATORY_RENIN_ANGIOTENSIN	-0.00480764	0.231453	0.0354693
GO_REGULATION_OF_SYSTEMIC_ARTERIAL_BLOOD_PRESSURE	-0.0357329	0.240291	9.9905e-05
GO_REGULATION_OF_SYSTEM_PROCESS	-0.0425718	0.106417	0.00102943
GO_REGULATION_OF_SYNCYTIUM_FORMATION_BY_PLASMA_MEMBRANE_FUSION	-0.110134	0.246362	0.000204714
GO_REGULATION_OF_SYNAPTIC_VESICLE_RECYCLING	0.025815	-0.177539	0.0381293
GO_REGULATION_OF_SYNAPTIC_TRANSMISSION_DOPAMINERGIC	-0.0671652	0.272647	0.00158425
GO_REGULATION_OF_SYNAPSE_STRUCTURAL_PLASTICITY	-0.104347	0.367546	0.000640591
GO_REGULATION_OF_SYNAPSE_MATURATION	-0.184119	0.372503	1.85892e-05
GO_REGULATION_OF_SYMBIOTIC_PROCESS	0.00965763	-0.127057	0.0025592
GO_REGULATION_OF_SUPRAMOLECULAR_FIBER_ORGANIZATION	-0.0660444	0.140571	0.000308726
GO_REGULATION_OF_SUPEROXIDE_METABOLIC_PROCESS	-0.0885621	0.278656	1.35283e-06
GO_REGULATION_OF_SUPEROXIDE_ANION_GENERATION	-0.0815638	0.250508	6.33955e-05
GO_REGULATION_OF_SULFUR_METABOLIC_PROCESS	-0.176883	0.311675	0.000109934
GO_REGULATION_OF_SUBSTRATE_ADHESION_DEPENDENT_CELL_SPREADING	-0.0911505	0.1483	0.000201339
GO_REGULATION_OF_STRIATED_MUSCLE_CONTRACTION	-0.149427	0.377603	1.17168e-11
GO_REGULATION_OF_STRIATED_MUSCLE_CELL_DIFFERENTIATION	-0.0388951	0.120082	0.0100166
GO_REGULATION_OF_STRESS_ACTIVATED_PROTEIN_KINASE_SIGNALING_CASCADE	0.00352496	0.112208	0.00518239
GO_REGULATION_OF_STEROL_TRANSPORT	-0.0432965	0.236341	7.76236e-05
GO_REGULATION_OF_STEROID_METABOLIC_PROCESS	-0.0284918	0.0551662	0.0493198
GO_REGULATION_OF_STEM_CELL_PROLIFERATION	-0.0814866	0.152274	0.000674598
GO_REGULATION_OF_SPROUTING_ANGIOGENESIS	-0.0241526	0.188739	0.00706428
GO_REGULATION_OF_SPINDLE_CHECKPOINT	0.0963722	-0.237822	0.00100003
GO_REGULATION_OF_SPHINGOLIPID_BIOSYNTHETIC_PROCESS	-0.0621545	0.368383	5.60237e-07
GO_REGULATION_OF_SOMATIC_STEM_CELL_POPULATION_MAINTENANCE	0.0175558	0.325732	0.00519389
GO_REGULATION_OF_SODIUM_ION_TRANSPORT	-0.11012	0.255611	4.52759e-07
GO_REGULATION_OF_SODIUM_ION_TRANSMEMBRANE_TRANSPORTER_ACTIVITY	-0.11866	0.205019	1.58916e-05
GO_REGULATION_OF_SODIUM_ION_TRANSMEMBRANE_TRANSPORT	-0.119165	0.216228	1.2021e-05
GO_REGULATION_OF_SMOOTH_MUSCLE_CELL_DIFFERENTIATION	-0.0132437	0.244451	0.000549714
GO_REGULATION_OF_SMOOTH_MUSCLE_CELL_CHEMOTAXIS	-0.045041	0.400303	0.000421701
GO_REGULATION_OF_SMAD_PROTEIN_SIGNAL_TRANSDUCTION	0.0668511	-0.11608	0.0268933
GO_REGULATION_OF_SKELETAL_MUSCLE_TISSUE_DEVELOPMENT	-0.134826	0.355921	1.71865e-09
GO_REGULATION_OF_SKELETAL_MUSCLE_CONTRACTION	-0.0512119	0.366042	6.0087e-05
GO_REGULATION_OF_SKELETAL_MUSCLE_CELL_DIFFERENTIATION	-0.11367	0.231095	0.0106922
GO_REGULATION_OF_SKELETAL_MUSCLE_ADAPTATION	0.0887984	-0.166769	0.0356901
GO_REGULATION_OF_SISTER_CHROMATID_SEGREGATION	0.0836932	-0.157704	0.000716585
GO_REGULATION_OF_SEQUESTERING_OF_TRIGLYCERIDE	0.0412438	-0.258897	0.00234375
GO_REGULATION_OF_SENSORY_PERCEPTION	-0.173941	0.226066	0.00362222
GO_REGULATION_OF_RYANODINE_SENSITIVE_CALCIUM_RELEASE_CHANNEL_ACTIVITY	-0.0504805	0.190053	0.00431072
GO_REGULATION_OF_RUFFLE_ASSEMBLY	-0.128158	0.241338	1.32274e-06
GO_REGULATION_OF_RNA_SPLICING	0.013066	-0.221888	0.0109144
GO_REGULATION_OF_RNA_EXPORT_FROM_NUCLEUS	0.0611687	-0.276632	0.00228333
GO_REGULATION_OF_RNA_BINDING	0.0180075	-0.219884	0.0238002
GO_REGULATION_OF_RIBOSOME_BIOGENESIS	0.0940218	-0.252824	0.00103962
GO_REGULATION_OF_RIBONUCLEOPROTEIN_COMPLEX_LOCALIZATION	0.168504	-0.478342	5.43464e-07
GO_REGULATION_OF_RIBONUCLEASE_ACTIVITY	0.0491553	-0.214012	0.0242681
GO_REGULATION_OF_RHO_PROTEIN_SIGNAL_TRANSDUCTION	-0.0150367	0.124718	0.0272418
GO_REGULATION_OF_RETROGRADE_PROTEIN_TRANSPORT_ER_TO_CYTOSOL	0.0678246	-0.205553	0.0132571
GO_REGULATION_OF_RETINOIC_ACID_RECEPTOR_SIGNALING_PATHWAY	0.00976259	-0.168744	0.0447172
GO_REGULATION_OF_RESPONSE_TO_REACTIVE_OXYGEN_SPECIES	-0.0577232	0.145003	0.00208859
GO_REGULATION_OF_RESPONSE_TO_OXIDATIVE_STRESS	-0.0845499	0.188174	5.33432e-06
GO_REGULATION_OF_RESPONSE_TO_OSMOTIC_STRESS	0.110169	-0.0982451	0.0116926
GO_REGULATION_OF_RESPONSE_TO_INTERFERON_GAMMA	0.0711478	-0.120451	0.0300352
GO_REGULATION_OF_RESPONSE_TO_EXTRACELLULAR_STIMULUS	0.099978	-0.321305	8.45484e-05
GO_REGULATION_OF_RESPONSE_TO_ENDOPLASMIC_RETICULUM_STRESS	0.0195491	-0.130262	0.0129009
GO_REGULATION_OF_RESPONSE_TO_DNA_DAMAGE_STIMULUS	0.0566691	-0.155254	0.000119584
GO_REGULATION_OF_RESPIRATORY_SYSTEM_PROCESS	-0.0102824	0.238381	0.0268035
GO_REGULATION_OF_RESPIRATORY_GASEOUS_EXCHANGE	-0.0102824	0.238381	0.0268035
GO_REGULATION_OF_RESPIRATORY_BURST	-0.156526	0.246463	0.00162852
GO_REGULATION_OF_REPRODUCTIVE_PROCESS	0.0756508	-0.0492151	0.00612987
GO_REGULATION_OF_RENAL_SYSTEM_PROCESS	-0.122929	0.339995	0.000190559
GO_REGULATION_OF_REMOVAL_OF_SUPEROXIDE_RADICALS	-0.0960996	0.378442	4.54106e-06
GO_REGULATION_OF_RELEASE_OF_CYTOCHROME_C_FROM_MITOCHONDRIA	-0.0615577	0.148402	0.00283848
GO_REGULATION_OF_RECEPTOR_LOCALIZATION_TO_SYNAPSE	-0.117917	0.219955	0.00294701
GO_REGULATION_OF_REACTIVE_OXYGEN_SPECIES_METABOLIC_PROCESS	-0.0571707	0.104633	0.000513524
GO_REGULATION_OF_RAC_PROTEIN_SIGNAL_TRANSDUCTION	-0.126652	0.109316	0.0357976
GO_REGULATION_OF_PYRUVATE_DEHYDROGENASE_ACTIVITY	-0.178225	0.13517	0.0301085
GO_REGULATION_OF_PROTON_TRANSPORT	-0.107614	0.123291	0.00545118
GO_REGULATION_OF_PROTEOLYSIS	-0.0273494	0.0455551	0.0239394
GO_REGULATION_OF_PROTEIN_TYROSINE_PHOSPHATASE_ACTIVITY	-0.142231	0.405742	0.000143632
GO_REGULATION_OF_PROTEIN_TARGETING_TO_MITOCHONDRION	-0.0624488	0.06417	0.0336396
GO_REGULATION_OF_PROTEIN_TARGETING_TO_MEMBRANE	-0.11833	0.16794	0.000364052
GO_REGULATION_OF_PROTEIN_TARGETING	-0.0956839	0.106814	2.50771e-05
GO_REGULATION_OF_PROTEIN_SUMOYLATION	-0.0468959	0.135588	0.0166561
GO_REGULATION_OF_PROTEIN_SERINE_THREONINE_KINASE_ACTIVITY	0.02116	-0.0385979	0.0427765
GO_REGULATION_OF_PROTEIN_POLYUBIQUITINATION	0.0805897	-0.258329	9.12274e-06
GO_REGULATION_OF_PROTEIN_POLYMERIZATION	-0.0812453	0.183047	2.40092e-05
GO_REGULATION_OF_PROTEIN_MODIFICATION_BY_SMALL_PROTEIN_CONJUGATION_OR_REMOVAL	0.000585532	-0.105314	0.0040687
GO_REGULATION_OF_PROTEIN_MATURATION	-0.0560875	0.183433	0.000359055
GO_REGULATION_OF_PROTEIN_LOCALIZATION_TO_SYNAPSE	-0.0822969	0.250124	0.00189336
GO_REGULATION_OF_PROTEIN_LOCALIZATION_TO_NUCLEUS	0.0139737	-0.130528	0.00544664
GO_REGULATION_OF_PROTEIN_LOCALIZATION_TO_NUCLEOLUS	0.0760387	-0.34317	0.000247824
GO_REGULATION_OF_PROTEIN_LOCALIZATION_TO_MEMBRANE	-0.0708307	0.142352	0.00158972
GO_REGULATION_OF_PROTEIN_LOCALIZATION_TO_ENDOSOME	-0.0901768	0.237942	0.00725953
GO_REGULATION_OF_PROTEIN_LOCALIZATION_TO_CHROMOSOME_TELOMERIC_REGION	0.123737	-0.389461	0.000474115
GO_REGULATION_OF_PROTEIN_LOCALIZATION_TO_CHROMATIN	0.160936	-0.172236	0.00409083
GO_REGULATION_OF_PROTEIN_LIPIDATION	0.0848574	-0.261009	0.00603339
GO_REGULATION_OF_PROTEIN_K63_LINKED_UBIQUITINATION	0.0961877	-0.318058	1.17252e-05
GO_REGULATION_OF_PROTEIN_EXPORT_FROM_NUCLEUS	0.0207378	-0.199032	0.00144772
GO_REGULATION_OF_PROTEIN_DEPOLYMERIZATION	-0.0588151	0.117114	0.00291164
GO_REGULATION_OF_PROTEIN_DEPHOSPHORYLATION	0.0180043	-0.120164	0.00731382
GO_REGULATION_OF_PROTEIN_CONTAINING_COMPLEX_DISASSEMBLY	-0.0352418	0.0553215	0.0437585
GO_REGULATION_OF_PROTEIN_CONTAINING_COMPLEX_ASSEMBLY	-0.0667095	0.0829918	0.00049997
GO_REGULATION_OF_PROTEIN_BINDING	0.0377015	-0.0913366	8.61102e-05
GO_REGULATION_OF_POTASSIUM_ION_TRANSPORT	-0.0820692	0.0942158	0.0342748
GO_REGULATION_OF_POTASSIUM_ION_TRANSMEMBRANE_TRANSPORTER_ACTIVITY	-0.108237	0.114713	0.0172087
GO_REGULATION_OF_POTASSIUM_ION_IMPORT	-0.149167	0.37695	2.19953e-05
GO_REGULATION_OF_POSTTRANSCRIPTIONAL_GENE_SILENCING	0.0340634	-0.24382	0.000690647
GO_REGULATION_OF_POSITIVE_CHEMOTAXIS	-0.046432	0.253797	0.00784165
GO_REGULATION_OF_PLATELET_DERIVED_GROWTH_FACTOR_RECEPTOR_SIGNALING_PATHWAY	0.0237552	-0.155267	0.0167203
GO_REGULATION_OF_PLATELET_DERIVED_GROWTH_FACTOR_RECEPTOR_BETA_SIGNALING_PATHWAY	0.0536989	-0.313203	0.00310787
GO_REGULATION_OF_PLATELET_AGGREGATION	-0.0787062	0.163148	0.0146363
GO_REGULATION_OF_PINOCYTOSIS	-0.134454	0.291179	1.10656e-05
GO_REGULATION_OF_PHOSPHOPROTEIN_PHOSPHATASE_ACTIVITY	0.0359506	-0.142786	0.00183389
GO_REGULATION_OF_PHOSPHOLIPID_METABOLIC_PROCESS	-0.0422899	0.0931887	0.0325107
GO_REGULATION_OF_PHOSPHOLIPID_BIOSYNTHETIC_PROCESS	-0.0793726	0.293264	0.00163266
GO_REGULATION_OF_PHOSPHOLIPASE_C_ACTIVITY	-0.115017	0.374605	4.39599e-07
GO_REGULATION_OF_PHOSPHOLIPASE_ACTIVITY	-0.0866512	0.21996	8.07792e-06
GO_REGULATION_OF_PHOSPHOLIPASE_A2_ACTIVITY	-0.174849	0.240225	4.35745e-05
GO_REGULATION_OF_PHOSPHATASE_ACTIVITY	0.028672	-0.126034	0.00174743
GO_REGULATION_OF_PEPTIDYL_CYSTEINE_S_NITROSYLATION	-0.14629	0.433564	1.03995e-06
GO_REGULATION_OF_PEPTIDE_HORMONE_SECRETION	-0.028096	0.0989551	0.00421521
GO_REGULATION_OF_PEPTIDASE_ACTIVITY	-0.044881	0.118206	0.000480984
GO_REGULATION_OF_OXIDOREDUCTASE_ACTIVITY	-0.113312	0.127565	1.85234e-05
GO_REGULATION_OF_OXIDATIVE_STRESS_INDUCED_CELL_DEATH	-0.112504	0.18639	4.45194e-05
GO_REGULATION_OF_OSTEOCLAST_DIFFERENTIATION	-0.069843	0.171823	0.000567661
GO_REGULATION_OF_OSTEOBLAST_DIFFERENTIATION	0.0309176	0.184898	0.00244124
GO_REGULATION_OF_OOGENESIS	0.186141	-0.142183	0.00311095
GO_REGULATION_OF_OOCYTE_MATURATION	0.183572	-0.150014	0.00525026
GO_REGULATION_OF_NUCLEOTIDE_BIOSYNTHETIC_PROCESS	-0.164545	0.235201	0.00014429
GO_REGULATION_OF_NUCLEOCYTOPLASMIC_TRANSPORT	0.0111382	-0.132971	0.0111736
GO_REGULATION_OF_NUCLEOBASE_CONTAINING_COMPOUND_TRANSPORT	0.0660891	-0.284676	0.00126617
GO_REGULATION_OF_NUCLEASE_ACTIVITY	0.0194776	-0.194551	0.0163107
GO_REGULATION_OF_NUCLEAR_DIVISION	0.10615	-0.119568	3.86308e-05
GO_REGULATION_OF_NUCLEAR_CELL_CYCLE_DNA_REPLICATION	0.106851	-0.302386	0.000944522
GO_REGULATION_OF_NMDA_RECEPTOR_ACTIVITY	-0.0611792	0.176484	0.0265493
GO_REGULATION_OF_NIK_NF_KAPPAB_SIGNALING	-0.0631693	0.0911518	0.00431207
GO_REGULATION_OF_NEUTROPHIL_DEGRANULATION	-0.0877065	0.223154	0.0192375
GO_REGULATION_OF_NEUROTRANSMITTER_UPTAKE	-0.131911	0.262417	0.000381087
GO_REGULATION_OF_NEUROTRANSMITTER_TRANSPORT	-0.0808813	0.106374	0.0116127
GO_REGULATION_OF_NEUROTRANSMITTER_RECEPTOR_LOCALIZATION_TO_POSTSYNAPTIC_SPECIALIZATION_MEMBRANE	-0.135127	0.343722	0.000270384
GO_REGULATION_OF_NEUROTRANSMITTER_LEVELS	-0.108074	0.233998	5.7274e-07
GO_REGULATION_OF_NEURON_PROJECTION_REGENERATION	0.0772919	-0.167663	0.00445073
GO_REGULATION_OF_NEUROBLAST_PROLIFERATION	-0.215301	0.460555	1.31888e-07
GO_REGULATION_OF_NAD_P_H_OXIDASE_ACTIVITY	-0.187333	0.371064	0.000422103
GO_REGULATION_OF_MYOTUBE_DIFFERENTIATION	-0.12713	0.322178	2.02047e-06
GO_REGULATION_OF_MYOBLAST_FUSION	-0.195654	0.318146	8.29057e-06
GO_REGULATION_OF_MUSCLE_SYSTEM_PROCESS	-0.0541746	0.151158	0.000539999
GO_REGULATION_OF_MUSCLE_ORGAN_DEVELOPMENT	-0.0387521	0.104906	0.00591218
GO_REGULATION_OF_MUSCLE_CONTRACTION	-0.0833083	0.239833	1.45324e-05
GO_REGULATION_OF_MUSCLE_CELL_DIFFERENTIATION	-0.0444565	0.107796	0.00341872
GO_REGULATION_OF_MULTI_ORGANISM_PROCESS	0.0663068	-0.0745921	0.0184876
GO_REGULATION_OF_MRNA_SPLICING_VIA_SPLICEOSOME	0.0116775	-0.226048	0.0154467
GO_REGULATION_OF_MRNA_PROCESSING	0.0264544	-0.247162	0.00342609
GO_REGULATION_OF_MRNA_POLYADENYLATION	0.0578754	-0.295344	0.00148533
GO_REGULATION_OF_MRNA_METABOLIC_PROCESS	0.00716024	-0.198487	0.00474362
GO_REGULATION_OF_MRNA_3_END_PROCESSING	0.0647088	-0.309365	0.000119435
GO_REGULATION_OF_MORPHOGENESIS_OF_A_BRANCHING_STRUCTURE	-0.0994566	0.337721	6.11614e-07
GO_REGULATION_OF_MONONUCLEAR_CELL_MIGRATION	-0.0269035	0.160788	0.00575847
GO_REGULATION_OF_MONOCYTE_CHEMOTAXIS	0.00997269	0.185439	0.0480969
GO_REGULATION_OF_MODIFICATION_OF_SYNAPTIC_STRUCTURE	-0.07976	0.225104	0.00134397
GO_REGULATION_OF_MODIFICATION_OF_POSTSYNAPTIC_STRUCTURE	-0.165524	0.346341	2.99549e-05
GO_REGULATION_OF_MODIFICATION_OF_POSTSYNAPTIC_ACTIN_CYTOSKELETON	-0.181259	0.323516	5.25211e-05
GO_REGULATION_OF_MITOTIC_CELL_CYCLE	0.0307167	-0.0635796	0.0135811
GO_REGULATION_OF_MITOCHONDRION_ORGANIZATION	-0.0501318	0.13751	1.28637e-05
GO_REGULATION_OF_MITOCHONDRIAL_RNA_CATABOLIC_PROCESS	0.0813295	-0.349164	0.0071601
GO_REGULATION_OF_MITOCHONDRIAL_OUTER_MEMBRANE_PERMEABILIZATION_INVOLVED_IN_APOPTOTIC_SIGNALING_PATHWAY	-0.0883886	0.243337	7.35798e-05
GO_REGULATION_OF_MITOCHONDRIAL_MRNA_STABILITY	0.117261	-0.208989	0.00818603
GO_REGULATION_OF_MITOCHONDRIAL_MEMBRANE_POTENTIAL	-0.116271	0.248885	3.99195e-06
GO_REGULATION_OF_MITOCHONDRIAL_MEMBRANE_PERMEABILITY_INVOLVED_IN_APOPTOTIC_PROCESS	-0.102826	0.245999	2.60162e-05
GO_REGULATION_OF_MITOCHONDRIAL_GENE_EXPRESSION	0.0931707	-0.197291	0.00163728
GO_REGULATION_OF_MICROVILLUS_ORGANIZATION	-0.0956663	0.275152	0.00103486
GO_REGULATION_OF_MICROVILLUS_ASSEMBLY	-0.0725347	0.222495	0.0149223
GO_REGULATION_OF_MICROTUBULE_POLYMERIZATION	-0.0513084	0.0870729	0.00131681
GO_REGULATION_OF_MICROTUBULE_NUCLEATION	-0.204685	0.418072	1.3625e-06
GO_REGULATION_OF_MICROTUBULE_MOTOR_ACTIVITY	-0.125351	0.2707	0.0116248
GO_REGULATION_OF_MICROTUBULE_DEPOLYMERIZATION	0.0779425	-0.150483	0.00143379
GO_REGULATION_OF_METANEPHROS_DEVELOPMENT	0.0239114	0.256991	0.039479
GO_REGULATION_OF_METAL_ION_TRANSPORT	-0.0481233	0.0963325	0.00707476
GO_REGULATION_OF_MESONEPHROS_DEVELOPMENT	-0.0805358	0.244565	0.0083152
GO_REGULATION_OF_MESODERM_DEVELOPMENT	-0.0349493	0.254363	0.0128581
GO_REGULATION_OF_MESENCHYMAL_CELL_PROLIFERATION	-0.107744	0.425413	3.14882e-07
GO_REGULATION_OF_MEMBRANE_REPOLARIZATION_DURING_ACTION_POTENTIAL	-0.0667882	0.262295	0.0133237
GO_REGULATION_OF_MEMBRANE_POTENTIAL	-0.101001	0.213005	3.36722e-09
GO_REGULATION_OF_MEMBRANE_PERMEABILITY	-0.112349	0.235635	1.4053e-06
GO_REGULATION_OF_MEMBRANE_LIPID_DISTRIBUTION	-0.0137793	0.19262	0.0162444
GO_REGULATION_OF_MEMBRANE_DEPOLARIZATION	-0.0766669	0.175193	0.000526468
GO_REGULATION_OF_MAMMARY_GLAND_EPITHELIAL_CELL_PROLIFERATION	-0.049078	0.20369	0.00355306
GO_REGULATION_OF_MACROPHAGE_DIFFERENTIATION	0.102555	-0.317375	4.89374e-05
GO_REGULATION_OF_MACROPHAGE_DERIVED_FOAM_CELL_DIFFERENTIATION	0.0251215	0.192872	0.0303351
GO_REGULATION_OF_LYSOSOMAL_LUMEN_PH	0.0431903	-0.241628	0.00119779
GO_REGULATION_OF_LYASE_ACTIVITY	-0.16671	0.427855	4.23924e-07
GO_REGULATION_OF_LONG_TERM_NEURONAL_SYNAPTIC_PLASTICITY	-0.0913179	0.142356	0.0155842
GO_REGULATION_OF_LIPOPROTEIN_LIPASE_ACTIVITY	-0.0599925	0.156726	0.0216969
GO_REGULATION_OF_LIPID_TRANSPORT	-0.00634245	0.124124	0.017122
GO_REGULATION_OF_LIPID_METABOLIC_PROCESS	-0.0194387	0.0607544	0.00300939
GO_REGULATION_OF_LIPID_BIOSYNTHETIC_PROCESS	-0.0124086	0.0717485	0.0226863
GO_REGULATION_OF_LIPASE_ACTIVITY	-0.0900672	0.178648	1.48271e-05
GO_REGULATION_OF_LEUKOCYTE_MIGRATION	-0.0574335	0.133722	0.00235484
GO_REGULATION_OF_LAMELLIPODIUM_ORGANIZATION	-0.143796	0.226653	5.91094e-05
GO_REGULATION_OF_LAMELLIPODIUM_MORPHOGENESIS	-0.198737	0.282177	4.46707e-05
GO_REGULATION_OF_LAMELLIPODIUM_ASSEMBLY	-0.117656	0.190977	0.00252883
GO_REGULATION_OF_KILLING_OF_CELLS_OF_OTHER_ORGANISM	-0.16389	0.38907	2.65651e-06
GO_REGULATION_OF_KIDNEY_DEVELOPMENT	0.00515785	0.279662	0.00243936
GO_REGULATION_OF_KETONE_BIOSYNTHETIC_PROCESS	-0.102145	0.359359	4.06817e-05
GO_REGULATION_OF_KERATINOCYTE_PROLIFERATION	-0.101271	0.267972	0.000165521
GO_REGULATION_OF_KERATINOCYTE_MIGRATION	-0.01104	0.188498	0.0330947
GO_REGULATION_OF_JUN_KINASE_ACTIVITY	-0.020558	0.146242	0.00745637
GO_REGULATION_OF_ISOTYPE_SWITCHING	0.0397885	-0.162108	0.00502792
GO_REGULATION_OF_IRON_ION_TRANSPORT	-0.0727573	0.380523	0.000821828
GO_REGULATION_OF_ION_TRANSPORT	-0.0351244	0.0763652	0.0261355
GO_REGULATION_OF_ION_TRANSMEMBRANE_TRANSPORT	-0.0462352	0.071634	0.015345
GO_REGULATION_OF_INTRINSIC_APOPTOTIC_SIGNALING_PATHWAY_IN_RESPONSE_TO_DNA_DAMAGE_BY_P53_CLASS_MEDIATOR	-0.0784156	0.193499	0.000244214
GO_REGULATION_OF_INTRINSIC_APOPTOTIC_SIGNALING_PATHWAY_BY_P53_CLASS_MEDIATOR	-0.0779615	0.203048	4.32819e-05
GO_REGULATION_OF_INTESTINAL_ABSORPTION	-0.272478	0.334667	6.59027e-06
GO_REGULATION_OF_INSULIN_SECRETION	-0.0466019	0.15567	1.70985e-05
GO_REGULATION_OF_INFLAMMATORY_RESPONSE_TO_ANTIGENIC_STIMULUS	-0.195813	0.364703	3.22231e-05
GO_REGULATION_OF_INFLAMMATORY_RESPONSE	-0.0420303	0.118535	0.00294751
GO_REGULATION_OF_IMMUNOGLOBULIN_PRODUCTION	0.0219431	-0.114529	0.00850808
GO_REGULATION_OF_HYDROGEN_PEROXIDE_METABOLIC_PROCESS	-0.207832	0.326759	6.02719e-05
GO_REGULATION_OF_HORMONE_SECRETION	-0.0339072	0.0728587	0.00441549
GO_REGULATION_OF_HORMONE_LEVELS	-0.0244009	0.109349	0.000715591
GO_REGULATION_OF_HORMONE_BIOSYNTHETIC_PROCESS	-0.115642	0.260739	0.00359629
GO_REGULATION_OF_HOMOTYPIC_CELL_CELL_ADHESION	-0.0946484	0.220097	0.00171321
GO_REGULATION_OF_HISTONE_UBIQUITINATION	-0.0276714	-0.231169	0.0221077
GO_REGULATION_OF_HISTONE_H3_K9_TRIMETHYLATION	-0.136288	0.271769	0.000245359
GO_REGULATION_OF_HISTONE_H3_K9_ACETYLATION	0.0871177	-0.109288	0.0128105
GO_REGULATION_OF_HISTONE_H3_K27_METHYLATION	0.0868944	-0.299435	0.000778799
GO_REGULATION_OF_HISTONE_H2B_UBIQUITINATION	0.0713074	-0.343328	0.00269907
GO_REGULATION_OF_HELICASE_ACTIVITY	0.0935095	-0.299674	0.000594132
GO_REGULATION_OF_HEART_RATE_BY_CARDIAC_CONDUCTION	-0.275373	0.44615	5.4528e-09
GO_REGULATION_OF_HEART_RATE	-0.118715	0.310766	1.22085e-07
GO_REGULATION_OF_HEART_MORPHOGENESIS	0.0176891	0.285477	0.00134359
GO_REGULATION_OF_HAIR_FOLLICLE_DEVELOPMENT	-0.124338	0.300465	0.000416696
GO_REGULATION_OF_HAIR_CYCLE	-0.0307175	0.251966	0.00240849
GO_REGULATION_OF_GROWTH_RATE	-0.0205897	0.22375	0.0442439
GO_REGULATION_OF_GRANULOCYTE_DIFFERENTIATION	0.0496655	-0.276859	0.0135756
GO_REGULATION_OF_GRANULOCYTE_CHEMOTAXIS	-0.0462557	0.0858985	0.0461916
GO_REGULATION_OF_GOLGI_ORGANIZATION	0.0416482	-0.170634	0.0317212
GO_REGULATION_OF_GLYCOGEN_STARCH_SYNTHASE_ACTIVITY	0.00689729	-0.223708	0.0382895
GO_REGULATION_OF_GLUTAMATE_RECEPTOR_SIGNALING_PATHWAY	-0.0914402	0.244526	0.00014538
GO_REGULATION_OF_GLUCOSE_TRANSMEMBRANE_TRANSPORT	0.0523139	-0.124109	0.0024483
GO_REGULATION_OF_GLUCOSE_METABOLIC_PROCESS	0.0370421	-0.0731404	0.00883905
GO_REGULATION_OF_GLUCONEOGENESIS	0.0361478	-0.11638	0.0358111
GO_REGULATION_OF_GLIAL_CELL_PROLIFERATION	0.0357569	-0.189544	0.0205814
GO_REGULATION_OF_GLIAL_CELL_APOPTOTIC_PROCESS	0.0488928	-0.21136	0.0176768
GO_REGULATION_OF_GENERATION_OF_PRECURSOR_METABOLITES_AND_ENERGY	0.0119646	-0.120499	0.000985863
GO_REGULATION_OF_GENE_SILENCING	0.0309283	-0.215593	0.00247339
GO_REGULATION_OF_GENE_EXPRESSION_EPIGENETIC	0.0254389	-0.133664	0.0126609
GO_REGULATION_OF_G_PROTEIN_COUPLED_RECEPTOR_SIGNALING_PATHWAY	-0.033044	0.0821304	0.019477
GO_REGULATION_OF_FOCAL_ADHESION_DISASSEMBLY	-0.0554893	0.231022	0.0246761
GO_REGULATION_OF_FIBROBLAST_GROWTH_FACTOR_RECEPTOR_SIGNALING_PATHWAY	-0.0606658	0.282784	0.0114071
GO_REGULATION_OF_FC_GAMMA_RECEPTOR_SIGNALING_PATHWAY_INVOLVED_IN_PHAGOCYTOSIS	-0.0747299	0.220898	0.0150729
GO_REGULATION_OF_FATTY_ACID_METABOLIC_PROCESS	-0.0686056	0.209983	2.10207e-06
GO_REGULATION_OF_FATTY_ACID_BIOSYNTHETIC_PROCESS	-0.0595188	0.287445	3.08349e-06
GO_REGULATION_OF_EXTRINSIC_APOPTOTIC_SIGNALING_PATHWAY_VIA_DEATH_DOMAIN_RECEPTORS	0.00636398	-0.1153	0.0253513
GO_REGULATION_OF_EXTRINSIC_APOPTOTIC_SIGNALING_PATHWAY_IN_ABSENCE_OF_LIGAND	-0.0941941	0.14189	0.00153315
GO_REGULATION_OF_EXTRINSIC_APOPTOTIC_SIGNALING_PATHWAY	-0.0544388	0.0535171	0.00697744
GO_REGULATION_OF_EXTENT_OF_CELL_GROWTH	-0.0338027	0.0886875	0.0345038
GO_REGULATION_OF_EXOSOMAL_SECRETION	-0.0796711	0.142837	0.0221084
GO_REGULATION_OF_EXCRETION	-0.177825	0.496445	1.07618e-06
GO_REGULATION_OF_ESTABLISHMENT_OF_PROTEIN_LOCALIZATION_TO_MITOCHONDRION	-0.0858376	0.210589	1.87505e-06
GO_REGULATION_OF_ESTABLISHMENT_OF_PROTEIN_LOCALIZATION_TO_CHROMOSOME	0.115935	-0.386005	0.0020673
GO_REGULATION_OF_ERYTHROCYTE_DIFFERENTIATION	0.0546957	-0.100343	0.0166337
GO_REGULATION_OF_ERAD_PATHWAY	0.0737039	-0.216629	0.000336058
GO_REGULATION_OF_EPITHELIAL_TUBE_FORMATION	-0.0861562	0.381671	4.58906e-05
GO_REGULATION_OF_EPITHELIAL_CELL_MIGRATION	-0.0392492	0.128305	0.00173773
GO_REGULATION_OF_EPITHELIAL_CELL_DIFFERENTIATION	0.0427428	0.122263	0.0393932
GO_REGULATION_OF_EPIDERMIS_DEVELOPMENT	-0.00487634	0.162585	0.00602483
GO_REGULATION_OF_EPIDERMAL_GROWTH_FACTOR_ACTIVATED_RECEPTOR_ACTIVITY	0.0437212	-0.172146	0.00144375
GO_REGULATION_OF_ENTRY_OF_BACTERIUM_INTO_HOST_CELL	-0.150538	0.218253	0.0073175
GO_REGULATION_OF_ENDOTHELIAL_CELL_MIGRATION	-0.0344058	0.121576	0.0030049
GO_REGULATION_OF_ENDOTHELIAL_CELL_DIFFERENTIATION	-0.0172659	0.298361	5.28887e-05
GO_REGULATION_OF_ENDOPLASMIC_RETICULUM_STRESS_INDUCED_INTRINSIC_APOPTOTIC_SIGNALING_PATHWAY	0.0420876	-0.212654	0.00137964
GO_REGULATION_OF_EMBRYONIC_DEVELOPMENT	-0.0117018	0.141524	0.00829339
GO_REGULATION_OF_DOUBLE_STRAND_BREAK_REPAIR_VIA_NONHOMOLOGOUS_END_JOINING	0.0773015	-0.257295	0.00332781
GO_REGULATION_OF_DOUBLE_STRAND_BREAK_REPAIR_VIA_HOMOLOGOUS_RECOMBINATION	0.0701417	-0.128957	0.0108545
GO_REGULATION_OF_DOUBLE_STRAND_BREAK_REPAIR	0.0616584	-0.14504	0.00229449
GO_REGULATION_OF_DOPAMINE_SECRETION	-0.105932	0.200662	0.0343982
GO_REGULATION_OF_DNA_TEMPLATED_TRANSCRIPTION_INITIATION	0.0266279	-0.139444	0.0331688
GO_REGULATION_OF_DNA_TEMPLATED_TRANSCRIPTION_ELONGATION	0.035126	-0.177225	0.0342105
GO_REGULATION_OF_DNA_REPLICATION	0.0231244	-0.168	0.00360491
GO_REGULATION_OF_DNA_REPAIR	0.0565902	-0.175298	0.000222537
GO_REGULATION_OF_DNA_RECOMBINATION	0.0698263	-0.169849	0.000210362
GO_REGULATION_OF_DNA_METHYLATION_DEPENDENT_HETEROCHROMATIN_ASSEMBLY	0.101293	-0.40803	0.000204123
GO_REGULATION_OF_DNA_METABOLIC_PROCESS	0.049502	-0.175196	9.34314e-06
GO_REGULATION_OF_DNA_DIRECTED_DNA_POLYMERASE_ACTIVITY	0.0374762	-0.248508	0.031221
GO_REGULATION_OF_DNA_DEPENDENT_DNA_REPLICATION_INITIATION	0.00834947	-0.305111	0.0373244
GO_REGULATION_OF_DNA_DEPENDENT_DNA_REPLICATION	0.0543294	-0.222933	0.00273521
GO_REGULATION_OF_DNA_DAMAGE_CHECKPOINT	0.0819867	-0.215325	0.000394289
GO_REGULATION_OF_DNA_BIOSYNTHETIC_PROCESS	0.0611734	-0.19046	6.4366e-05
GO_REGULATION_OF_DIGESTIVE_SYSTEM_PROCESS	-0.0969402	0.224717	0.000154472
GO_REGULATION_OF_DEVELOPMENTAL_PIGMENTATION	-0.136776	0.299193	0.000508977
GO_REGULATION_OF_DEPHOSPHORYLATION	0.0164297	-0.100829	0.0074816
GO_REGULATION_OF_DENDRITE_EXTENSION	0.153462	-0.203759	0.00266688
GO_REGULATION_OF_DEFENSE_RESPONSE_TO_VIRUS_BY_VIRUS	0.028594	-0.228104	0.00907792
GO_REGULATION_OF_DEFENSE_RESPONSE_TO_VIRUS	0.0134577	-0.142861	0.0107589
GO_REGULATION_OF_CYTOSOLIC_CALCIUM_ION_CONCENTRATION	-0.0478353	0.100699	0.00852632
GO_REGULATION_OF_CYTOSKELETON_ORGANIZATION	-0.051586	0.126144	0.000459076
GO_REGULATION_OF_CYTOPLASMIC_TRANSLATION	0.0135186	-0.138909	0.0440465
GO_REGULATION_OF_CYTOPLASMIC_MRNA_PROCESSING_BODY_ASSEMBLY	0.0763722	-0.227198	0.0116265
GO_REGULATION_OF_CYTOKINE_PRODUCTION_INVOLVED_IN_IMMUNE_RESPONSE	-0.026832	0.124156	0.0404557
GO_REGULATION_OF_CYSTEINE_TYPE_ENDOPEPTIDASE_ACTIVITY_INVOLVED_IN_APOPTOTIC_SIGNALING_PATHWAY	-0.0486086	0.169264	0.00452968
GO_REGULATION_OF_CYSTEINE_TYPE_ENDOPEPTIDASE_ACTIVITY	-0.0612465	0.118592	3.58e-05
GO_REGULATION_OF_CYCLIN_DEPENDENT_PROTEIN_KINASE_ACTIVITY	0.0703362	-0.175969	2.24027e-06
GO_REGULATION_OF_CYCLASE_ACTIVITY	-0.0929084	0.20727	0.00062648
GO_REGULATION_OF_COMPLEMENT_DEPENDENT_CYTOTOXICITY	0.0676728	-0.229289	0.0273834
GO_REGULATION_OF_COLLATERAL_SPROUTING	-0.0817947	0.226495	0.0219875
GO_REGULATION_OF_COAGULATION	-0.0696637	0.139905	0.00461915
GO_REGULATION_OF_CLATHRIN_DEPENDENT_ENDOCYTOSIS	0.0891587	-0.322455	0.000181876
GO_REGULATION_OF_CHROMOSOME_SEPARATION	0.0946063	-0.210741	2.4182e-05
GO_REGULATION_OF_CHROMOSOME_SEGREGATION	0.0750113	-0.151222	0.00211339
GO_REGULATION_OF_CHROMOSOME_ORGANIZATION	0.0500933	-0.16103	0.00018942
GO_REGULATION_OF_CHROMATIN_BINDING	-0.059737	0.122727	0.0325885
GO_REGULATION_OF_CHROMATIN_ASSEMBLY_OR_DISASSEMBLY	0.0476692	-0.160692	0.0425716
GO_REGULATION_OF_CHROMATIN_ASSEMBLY	0.0619217	-0.237728	0.0117465
GO_REGULATION_OF_CHOLESTEROL_ESTERIFICATION	-0.155625	0.291183	0.000810308
GO_REGULATION_OF_CHOLESTEROL_EFFLUX	0.0185389	0.273997	0.000229604
GO_REGULATION_OF_CHOLESTEROL_BIOSYNTHETIC_PROCESS	0.0534731	-0.15519	0.00210259
GO_REGULATION_OF_CHEMOTAXIS	-0.0324844	0.11769	0.00822401
GO_REGULATION_OF_CELLULAR_RESPONSE_TO_VASCULAR_ENDOTHELIAL_GROWTH_FACTOR_STIMULUS	-0.218333	0.376011	1.12731e-08
GO_REGULATION_OF_CELLULAR_RESPONSE_TO_TRANSFORMING_GROWTH_FACTOR_BETA_STIMULUS	0.0824148	-0.111466	0.000424399
GO_REGULATION_OF_CELLULAR_RESPONSE_TO_STRESS	0.0174102	-0.0633913	0.00878531
GO_REGULATION_OF_CELLULAR_RESPONSE_TO_OSMOTIC_STRESS	0.133021	-0.25669	5.5117e-05
GO_REGULATION_OF_CELLULAR_RESPONSE_TO_HEAT	-0.0190336	-0.164236	0.0318477
GO_REGULATION_OF_CELLULAR_RESPIRATION	0.0171326	-0.147793	0.033088
GO_REGULATION_OF_CELLULAR_KETONE_METABOLIC_PROCESS	-0.0653925	0.097039	0.00956674
GO_REGULATION_OF_CELLULAR_COMPONENT_SIZE	-0.054999	0.127058	0.00190827
GO_REGULATION_OF_CELLULAR_COMPONENT_MOVEMENT	-0.044512	0.13603	6.5491e-05
GO_REGULATION_OF_CELLULAR_CARBOHYDRATE_METABOLIC_PROCESS	0.0269099	-0.073502	0.00336954
GO_REGULATION_OF_CELLULAR_AMIDE_METABOLIC_PROCESS	0.00450631	-0.104985	0.0132824
GO_REGULATION_OF_CELL_SUBSTRATE_JUNCTION_ORGANIZATION	-0.0887258	0.118799	0.00186558
GO_REGULATION_OF_CELL_SUBSTRATE_ADHESION	-0.0616991	0.125699	0.00129304
GO_REGULATION_OF_CELL_SHAPE	-0.02752	0.120384	0.00833132
GO_REGULATION_OF_CELL_PROJECTION_ORGANIZATION	-0.0240758	0.0852592	0.0062681
GO_REGULATION_OF_CELL_PROJECTION_ASSEMBLY	-0.0560834	0.127359	0.000788396
GO_REGULATION_OF_CELL_MORPHOGENESIS_INVOLVED_IN_DIFFERENTIATION	-0.0420039	0.0376187	0.0354074
GO_REGULATION_OF_CELL_MATRIX_ADHESION	-0.0759209	0.150824	0.00105163
GO_REGULATION_OF_CELL_JUNCTION_ASSEMBLY	-0.0707348	0.161844	0.000264948
GO_REGULATION_OF_CELL_CYCLE_PROCESS	0.0360927	-0.0752691	0.00513842
GO_REGULATION_OF_CELL_CYCLE_CHECKPOINT	0.0973778	-0.223666	0.000109047
GO_REGULATION_OF_CELL_COMMUNICATION_BY_ELECTRICAL_COUPLING	-0.120708	0.319795	0.000233997
GO_REGULATION_OF_CELL_CELL_ADHESION_MEDIATED_BY_CADHERIN	-0.153449	0.407245	9.93569e-08
GO_REGULATION_OF_CELL_CELL_ADHESION	-0.0188608	0.1157	0.00223675
GO_REGULATION_OF_CELL_AGING	0.0630424	-0.201047	0.000120913
GO_REGULATION_OF_CELL_ADHESION	-0.0329739	0.125871	0.000588816
GO_REGULATION_OF_CD4_POSITIVE_ALPHA_BETA_T_CELL_ACTIVATION	-0.00136922	0.131239	0.0403665
GO_REGULATION_OF_CATION_TRANSMEMBRANE_TRANSPORT	-0.054389	0.0896446	0.00564097
GO_REGULATION_OF_CATION_CHANNEL_ACTIVITY	-0.047542	0.105618	0.0264419
GO_REGULATION_OF_CATECHOLAMINE_METABOLIC_PROCESS	-0.137868	0.222758	0.000880766
GO_REGULATION_OF_CARDIAC_MUSCLE_CONTRACTION_BY_REGULATION_OF_THE_RELEASE_OF_SEQUESTERED_CALCIUM_ION	-0.0873954	0.287296	8.37941e-05
GO_REGULATION_OF_CARDIAC_MUSCLE_CONTRACTION_BY_CALCIUM_ION_SIGNALING	-0.142055	0.366458	1.3055e-08
GO_REGULATION_OF_CARDIAC_MUSCLE_CONTRACTION	-0.152084	0.380396	3.14381e-11
GO_REGULATION_OF_CARDIAC_MUSCLE_CELL_MEMBRANE_REPOLARIZATION	0.087373	-0.151248	0.0136241
GO_REGULATION_OF_CARDIAC_MUSCLE_CELL_ACTION_POTENTIAL	-0.217734	0.391044	6.61922e-09
GO_REGULATION_OF_CARDIAC_CONDUCTION	-0.13505	0.26552	1.10378e-06
GO_REGULATION_OF_CARBOHYDRATE_METABOLIC_PROCESS	0.0290245	-0.108642	0.000252546
GO_REGULATION_OF_CARBOHYDRATE_CATABOLIC_PROCESS	0.0143129	-0.119569	0.014131
GO_REGULATION_OF_CARBOHYDRATE_BIOSYNTHETIC_PROCESS	0.0450829	-0.116407	0.00252666
GO_REGULATION_OF_CALCIUM_MEDIATED_SIGNALING	-0.0457046	0.12366	0.00249461
GO_REGULATION_OF_CALCIUM_ION_TRANSMEMBRANE_TRANSPORTER_ACTIVITY	-0.0779598	0.141022	0.000228418
GO_REGULATION_OF_CALCINEURIN_MEDIATED_SIGNALING	-0.0619355	0.1496	0.00809556
GO_REGULATION_OF_BODY_FLUID_LEVELS	-0.0299141	0.0831152	0.00508604
GO_REGULATION_OF_BLOOD_VESSEL_REMODELING	-0.090767	0.158453	0.0365753
GO_REGULATION_OF_BLOOD_PRESSURE	-0.0648037	0.208719	4.26389e-05
GO_REGULATION_OF_BLOOD_CIRCULATION	-0.0787261	0.231761	6.7529e-07
GO_REGULATION_OF_BLOOD_BRAIN_BARRIER_PERMEABILITY	-0.119902	0.416172	9.95021e-05
GO_REGULATION_OF_BINDING	0.0237697	-0.0842832	7.54216e-05
GO_REGULATION_OF_BICELLULAR_TIGHT_JUNCTION_ASSEMBLY	-0.060052	0.171476	0.00838602
GO_REGULATION_OF_B_CELL_PROLIFERATION	0.068469	-0.106044	0.0259373
GO_REGULATION_OF_B_CELL_MEDIATED_IMMUNITY	0.0255482	-0.149816	0.0086464
GO_REGULATION_OF_B_CELL_APOPTOTIC_PROCESS	0.0375952	-0.14811	0.0337693
GO_REGULATION_OF_B_CELL_ACTIVATION	0.0416164	-0.118226	0.00175964
GO_REGULATION_OF_ATP_METABOLIC_PROCESS	0.00612849	-0.111011	0.0094303
GO_REGULATION_OF_ASTROCYTE_DIFFERENTIATION	-0.0497003	0.242889	0.00607236
GO_REGULATION_OF_ARP2_3_COMPLEX_MEDIATED_ACTIN_NUCLEATION	-0.120505	0.208965	0.000650055
GO_REGULATION_OF_APOPTOTIC_SIGNALING_PATHWAY	-0.0494111	0.069925	0.000363168
GO_REGULATION_OF_ANTIGEN_RECEPTOR_MEDIATED_SIGNALING_PATHWAY	-0.0364125	0.0885108	0.0225901
GO_REGULATION_OF_ANOIKIS	0.0808718	-0.157424	0.000559676
GO_REGULATION_OF_ANIMAL_ORGAN_FORMATION	-0.0566683	0.529367	2.98857e-07
GO_REGULATION_OF_ANGIOTENSIN_LEVELS_IN_BLOOD	-0.00480764	0.231453	0.0354693
GO_REGULATION_OF_ANATOMICAL_STRUCTURE_SIZE	-0.0490483	0.133453	0.000707022
GO_REGULATION_OF_AMYLOID_FIBRIL_FORMATION	0.131489	-0.463007	3.87217e-05
GO_REGULATION_OF_AMYLOID_BETA_CLEARANCE	0.0309207	-0.17672	0.0472365
GO_REGULATION_OF_AMINO_ACID_IMPORT_ACROSS_PLASMA_MEMBRANE	-0.162446	0.136351	0.0289797
GO_REGULATION_OF_ALCOHOL_BIOSYNTHETIC_PROCESS	0.0260211	-0.121755	0.0114218
GO_REGULATION_OF_ADENYLATE_CYCLASE_ACTIVITY	-0.10287	0.313174	0.000324691
GO_REGULATION_OF_ACYL_COA_BIOSYNTHETIC_PROCESS	-0.225523	0.332439	0.000207883
GO_REGULATION_OF_ACTOMYOSIN_STRUCTURE_ORGANIZATION	-0.0598351	0.194174	0.000288537
GO_REGULATION_OF_ACTION_POTENTIAL	-0.157452	0.308014	1.54469e-08
GO_REGULATION_OF_ACTIN_NUCLEATION	-0.133062	0.231418	7.58261e-05
GO_REGULATION_OF_ACTIN_FILAMENT_ORGANIZATION	-0.0835392	0.195943	4.55542e-05
GO_REGULATION_OF_ACTIN_FILAMENT_LENGTH	-0.0901432	0.186474	0.000235605
GO_REGULATION_OF_ACTIN_FILAMENT_BUNDLE_ASSEMBLY	-0.057702	0.185787	0.000333859
GO_REGULATION_OF_ACTIN_FILAMENT_BASED_PROCESS	-0.0923257	0.197097	1.81344e-05
GO_REGULATION_OF_ACTIN_FILAMENT_BASED_MOVEMENT	-0.20382	0.386375	5.34887e-09
GO_REGULATION_OF_ACTIN_CYTOSKELETON_REORGANIZATION	-0.0897809	0.163594	0.00212598
GO_REGIONALIZATION	0.0192735	0.128128	0.0431168
GO_REGENERATION	-0.0204524	0.103693	0.00296999
GO_RECOMBINATIONAL_REPAIR	0.0732938	-0.206668	0.00114579
GO_RECEPTOR_METABOLIC_PROCESS	0.0262543	-0.148926	0.00344137
GO_RECEPTOR_MEDIATED_ENDOCYTOSIS	0.00809927	-0.115742	0.0352378
GO_RECEPTOR_LOCALIZATION_TO_SYNAPSE	-0.0628355	0.125083	0.0222777
GO_RECEPTOR_INTERNALIZATION	0.00010885	-0.125819	0.0415868
GO_RECEPTOR_CATABOLIC_PROCESS	0.0515812	-0.230119	0.000808977
GO_REACTIVE_OXYGEN_SPECIES_METABOLIC_PROCESS	-0.0680843	0.184897	5.62585e-07
GO_REACTIVE_OXYGEN_SPECIES_BIOSYNTHETIC_PROCESS	-0.0562958	0.0780504	0.0151958
GO_REACTIVE_NITROGEN_SPECIES_METABOLIC_PROCESS	-0.0524957	0.0795351	0.0230776
GO_RDNA_HETEROCHROMATIN_ASSEMBLY	0.0543651	-0.248105	0.0100013
GO_RAS_PROTEIN_SIGNAL_TRANSDUCTION	-0.0253171	0.0999123	0.00189235
GO_RAP_PROTEIN_SIGNAL_TRANSDUCTION	-0.0645825	0.199468	0.0197606
GO_RAC_PROTEIN_SIGNAL_TRANSDUCTION	-0.148091	0.260069	8.35824e-07
GO_QUINONE_METABOLIC_PROCESS	-0.0604056	0.309684	8.15054e-06
GO_PYRIMIDINE_RIBONUCLEOTIDE_METABOLIC_PROCESS	0.0965946	-0.145259	0.00513954
GO_PYRIMIDINE_RIBONUCLEOSIDE_MONOPHOSPHATE_METABOLIC_PROCESS	0.150592	-0.24681	8.70939e-05
GO_PYRIMIDINE_NUCLEOTIDE_CATABOLIC_PROCESS	-0.116584	0.23807	0.0107933
GO_PYRIMIDINE_NUCLEOTIDE_BIOSYNTHETIC_PROCESS	0.0749548	-0.218363	0.000374434
GO_PYRIMIDINE_NUCLEOSIDE_TRIPHOSPHATE_METABOLIC_PROCESS	0.0468015	-0.160395	0.0291725
GO_PYRIMIDINE_NUCLEOSIDE_TRIPHOSPHATE_BIOSYNTHETIC_PROCESS	0.101125	-0.23831	0.00109215
GO_PYRIMIDINE_NUCLEOSIDE_MONOPHOSPHATE_METABOLIC_PROCESS	0.0616518	-0.170906	0.0190399
GO_PYRIMIDINE_NUCLEOSIDE_CATABOLIC_PROCESS	-0.0523404	0.23716	0.0107255
GO_PYRIMIDINE_NUCLEOSIDE_BIOSYNTHETIC_PROCESS	0.080546	-0.207887	0.00494108
GO_PYRIMIDINE_NUCLEOBASE_METABOLIC_PROCESS	0.0245069	-0.187701	0.00916663
GO_PYRIMIDINE_NUCLEOBASE_BIOSYNTHETIC_PROCESS	0.166134	-0.420802	1.35251e-07
GO_PYRIMIDINE_CONTAINING_COMPOUND_CATABOLIC_PROCESS	-0.094494	0.238519	0.00062876
GO_PYRIMIDINE_CONTAINING_COMPOUND_BIOSYNTHETIC_PROCESS	0.0673212	-0.184406	0.000553167
GO_PYRIDINE_CONTAINING_COMPOUND_BIOSYNTHETIC_PROCESS	-0.0038637	0.186102	0.0110268
GO_PURINE_NUCLEOTIDE_TRANSPORT	-0.0749569	0.148933	0.0265956
GO_PURINE_NUCLEOSIDE_TRIPHOSPHATE_METABOLIC_PROCESS	-0.0465843	0.0911705	0.0148019
GO_PURINE_NUCLEOSIDE_MONOPHOSPHATE_BIOSYNTHETIC_PROCESS	0.0126169	-0.203898	0.0188752
GO_PURINE_NUCLEOSIDE_METABOLIC_PROCESS	-0.0607063	0.133417	0.000479474
GO_PURINE_NUCLEOBASE_METABOLIC_PROCESS	0.0363081	-0.16447	0.0158529
GO_PURINE_NUCLEOBASE_BIOSYNTHETIC_PROCESS	0.109319	-0.460028	3.00856e-06
GO_PURINE_CONTAINING_COMPOUND_METABOLIC_PROCESS	-0.0428909	0.0505355	0.0142504
GO_PURINE_CONTAINING_COMPOUND_CATABOLIC_PROCESS	-0.0789521	0.151688	0.000809173
GO_PULMONARY_VALVE_DEVELOPMENT	-0.090218	0.443847	2.77049e-06
GO_PROXIMAL_DISTAL_PATTERN_FORMATION	-0.272707	0.597929	1.20642e-08
GO_PROTON_TRANSMEMBRANE_TRANSPORT	-0.109964	0.219099	4.60688e-07
GO_PROTEIN_TRANSMEMBRANE_TRANSPORT	0.00918402	-0.190574	0.00130821
GO_PROTEIN_TRANSMEMBRANE_IMPORT_INTO_INTRACELLULAR_ORGANELLE	0.0106769	-0.221611	0.00952932
GO_PROTEIN_TETRAMERIZATION	-0.0968867	0.092893	0.00128153
GO_PROTEIN_RETENTION_IN_GOLGI_APPARATUS	-0.0847972	0.191822	0.0257206
GO_PROTEIN_REPAIR	-0.166576	0.333799	0.000101844
GO_PROTEIN_REFOLDING	-0.12535	0.129562	0.00519233
GO_PROTEIN_POLYUBIQUITINATION	0.0086975	-0.101375	0.039892
GO_PROTEIN_POLYMERIZATION	-0.0575503	0.116944	0.000322793
GO_PROTEIN_PEPTIDYL_PROLYL_ISOMERIZATION	0.0322381	-0.220744	0.000283332
GO_PROTEIN_OXIDATION	-0.163625	0.433261	3.7677e-09
GO_PROTEIN_O_LINKED_GLYCOSYLATION	0.0920572	-0.176346	0.000147483
GO_PROTEIN_NITROSYLATION	-0.0890541	0.316633	5.49873e-05
GO_PROTEIN_N_LINKED_GLYCOSYLATION	0.0603785	-0.230947	7.17085e-05
GO_PROTEIN_MONOUBIQUITINATION	0.0302345	-0.181916	0.000330948
GO_PROTEIN_MODIFICATION_BY_SMALL_PROTEIN_CONJUGATION	0.0189724	-0.112773	0.000542099
GO_PROTEIN_METHYLATION	0.0452875	-0.0892307	0.0166027
GO_PROTEIN_MATURATION_BY_PROTEIN_FOLDING	0.121108	-0.366919	1.79467e-05
GO_PROTEIN_LOCALIZATION_TO_SYNAPSE	-0.0332202	0.107623	0.0312392
GO_PROTEIN_LOCALIZATION_TO_PRESYNAPSE	0.064447	-0.163504	0.0181431
GO_PROTEIN_LOCALIZATION_TO_POSTSYNAPSE	-0.0439274	0.123421	0.0497734
GO_PROTEIN_LOCALIZATION_TO_PHAGOPHORE_ASSEMBLY_SITE	0.117849	-0.274516	0.000126287
GO_PROTEIN_LOCALIZATION_TO_NUCLEUS	0.0158894	-0.150065	0.000635064
GO_PROTEIN_LOCALIZATION_TO_NUCLEOPLASM	0.0956268	-0.345773	0.0017956
GO_PROTEIN_LOCALIZATION_TO_NUCLEOLUS	0.0464512	-0.306017	0.00079913
GO_PROTEIN_LOCALIZATION_TO_NUCLEAR_BODY	0.0956268	-0.345773	0.0017956
GO_PROTEIN_LOCALIZATION_TO_MITOCHONDRION	-0.0729003	0.0826196	0.00395875
GO_PROTEIN_LOCALIZATION_TO_MEMBRANE_RAFT	-0.228399	0.36569	9.42419e-06
GO_PROTEIN_LOCALIZATION_TO_MEMBRANE	-0.0747063	0.060155	0.00234736
GO_PROTEIN_LOCALIZATION_TO_KINETOCHORE	0.176139	-0.462758	1.01905e-07
GO_PROTEIN_LOCALIZATION_TO_GOLGI_APPARATUS	0.0436717	-0.167929	0.00255059
GO_PROTEIN_LOCALIZATION_TO_ENDOSOME	-0.120663	0.255787	0.000209848
GO_PROTEIN_LOCALIZATION_TO_EARLY_ENDOSOME	-0.115704	0.370362	0.000870172
GO_PROTEIN_LOCALIZATION_TO_CHROMOSOME_TELOMERIC_REGION	0.0299104	-0.237391	0.0129096
GO_PROTEIN_LOCALIZATION_TO_CHROMOSOME_CENTROMERIC_REGION	0.16072	-0.383939	1.14446e-07
GO_PROTEIN_LOCALIZATION_TO_CHROMOSOME	0.0783984	-0.278027	6.20515e-07
GO_PROTEIN_LOCALIZATION_TO_CHROMATIN	0.0971452	-0.263228	0.000229102
GO_PROTEIN_LOCALIZATION_TO_CELL_PERIPHERY	-0.0492465	0.0944874	0.0246152
GO_PROTEIN_LOCALIZATION_TO_CELL_JUNCTION	-0.0381101	0.0976551	0.0419388
GO_PROTEIN_LOCALIZATION_TO_CELL_CORTEX	-0.085589	0.186184	0.00827143
GO_PROTEIN_LOCALIZATION_TO_BICELLULAR_TIGHT_JUNCTION	-0.109789	0.174232	0.0266811
GO_PROTEIN_LOCALIZATION_TO_BASOLATERAL_PLASMA_MEMBRANE	-0.144887	0.398285	4.24574e-10
GO_PROTEIN_LIPID_COMPLEX_SUBUNIT_ORGANIZATION	-0.0443502	0.122334	0.0495562
GO_PROTEIN_K63_LINKED_UBIQUITINATION	0.0656332	-0.197616	5.18695e-06
GO_PROTEIN_K63_LINKED_DEUBIQUITINATION	0.0589392	-0.207317	0.000416705
GO_PROTEIN_K48_LINKED_UBIQUITINATION	0.0566607	-0.163032	0.00223593
GO_PROTEIN_K48_LINKED_DEUBIQUITINATION	0.0201713	-0.161146	0.0144731
GO_PROTEIN_K11_LINKED_UBIQUITINATION	0.0869852	-0.247567	0.000513791
GO_PROTEIN_INSERTION_INTO_MITOCHONDRIAL_MEMBRANE_INVOLVED_IN_APOPTOTIC_SIGNALING_PATHWAY	-0.124402	0.319508	2.71895e-05
GO_PROTEIN_INSERTION_INTO_MEMBRANE	-0.0861282	0.100462	0.0115665
GO_PROTEIN_INSERTION_INTO_ER_MEMBRANE	0.0312241	-0.299123	0.028679
GO_PROTEIN_IMPORT_INTO_PEROXISOME_MEMBRANE	0.0639513	-0.34778	0.000743545
GO_PROTEIN_IMPORT_INTO_PEROXISOME_MATRIX	0.111889	-0.45664	7.68175e-07
GO_PROTEIN_IMPORT	0.0165279	-0.180699	0.000236062
GO_PROTEIN_HYDROXYLATION	0.0615478	-0.347132	6.05367e-06
GO_PROTEIN_HOMOTETRAMERIZATION	-0.0797269	0.0826515	0.0110903
GO_PROTEIN_HEXAMERIZATION	0.113241	-0.265759	0.000167413
GO_PROTEIN_HETEROTETRAMERIZATION	-0.14334	0.22524	0.000256097
GO_PROTEIN_HETEROOLIGOMERIZATION	-0.101464	0.133785	0.00472145
GO_PROTEIN_FOLDING	0.0145156	-0.221469	0.000174726
GO_PROTEIN_EXIT_FROM_ENDOPLASMIC_RETICULUM	0.0247969	-0.16049	0.0160969
GO_PROTEIN_DNA_COMPLEX_SUBUNIT_ORGANIZATION	0.0346849	-0.192688	0.0018433
GO_PROTEIN_DENEDDYLATION	-0.155807	0.345447	0.000204559
GO_PROTEIN_DEMETHYLATION	0.0908315	-0.175372	0.00615317
GO_PROTEIN_DEMANNOSYLATION	0.129476	-0.242374	5.14823e-05
GO_PROTEIN_DEGLYCOSYLATION	0.0714883	-0.174603	0.00178083
GO_PROTEIN_CONTAINING_COMPLEX_LOCALIZATION	0.0240101	-0.184335	0.000815418
GO_PROTEIN_CONTAINING_COMPLEX_DISASSEMBLY	0.0028349	-0.153998	0.000813044
GO_PROTEIN_COMPLEX_OLIGOMERIZATION	-0.0453584	0.0505795	0.0233401
GO_PROTEIN_AUTOUBIQUITINATION	0.0391015	-0.0954917	0.0181786
GO_PROTEIN_AUTOPROCESSING	-0.105097	0.283884	2.42311e-05
GO_PROTEIN_AUTOPHOSPHORYLATION	0.0385427	-0.0777171	0.00353364
GO_PROTEIN_ACETYLATION	0.0253914	-0.0939341	0.0244048
GO_PROTECTION_FROM_NON_HOMOLOGOUS_END_JOINING_AT_TELOMERE	0.0513987	-0.250254	0.0203893
GO_PROTEASOME_ASSEMBLY	0.0298842	-0.296453	0.00157033
GO_PROTEASOMAL_PROTEIN_CATABOLIC_PROCESS	0.0142826	-0.115912	0.00181243
GO_PROSTHETIC_GROUP_METABOLIC_PROCESS	-0.0250076	0.21458	0.0409499
GO_PROSTATE_GLAND_MORPHOGENESIS	-0.0815101	0.372619	2.06867e-06
GO_PROSTATE_GLAND_GROWTH	-0.0756665	0.305384	0.00283796
GO_PROSTATE_GLAND_DEVELOPMENT	-0.10393	0.289267	7.87255e-07
GO_PROSTANOID_METABOLIC_PROCESS	-0.0162764	0.121795	0.0487128
GO_PRODUCTION_OF_SMALL_RNA_INVOLVED_IN_GENE_SILENCING_BY_RNA	0.0190495	-0.143901	0.0209236
GO_PRIMARY_ALCOHOL_METABOLIC_PROCESS	-0.0709461	0.289511	5.19277e-07
GO_PRIMARY_ALCOHOL_CATABOLIC_PROCESS	0.0184174	0.271412	0.0188262
GO_PREASSEMBLY_OF_GPI_ANCHOR_IN_ER_MEMBRANE	0.0416158	0.390151	0.00399253
GO_PRE_REPLICATIVE_COMPLEX_ASSEMBLY_INVOLVED_IN_CELL_CYCLE_DNA_REPLICATION	0.134226	-0.478711	0.000169824
GO_POTASSIUM_ION_TRANSPORT	-0.0472923	0.0965	0.0230205
GO_POTASSIUM_ION_IMPORT_ACROSS_PLASMA_MEMBRANE	-0.067376	0.218537	0.00385064
GO_POTASSIUM_ION_HOMEOSTASIS	-0.0872386	0.261014	0.00254535
GO_POSTTRANSLATIONAL_PROTEIN_TARGETING_TO_MEMBRANE_TRANSLOCATION	0.00364904	-0.31022	0.0219498
GO_POSTTRANSLATIONAL_PROTEIN_TARGETING_TO_ENDOPLASMIC_RETICULUM_MEMBRANE	-0.0112516	-0.249521	0.0396743
GO_POSTTRANSCRIPTIONAL_REGULATION_OF_GENE_EXPRESSION	0.00885408	-0.15773	0.00285358
GO_POSTSYNAPTIC_SPECIALIZATION_ORGANIZATION	-0.102266	0.137875	0.0113574
GO_POSTSYNAPTIC_SIGNAL_TRANSDUCTION	-0.109624	0.262718	0.000390295
GO_POSTSYNAPTIC_NEUROTRANSMITTER_RECEPTOR_INTERNALIZATION	0.123065	-0.251635	0.00175681
GO_POSTSYNAPSE_ORGANIZATION	-0.0499777	0.0694245	0.0320168
GO_POSTSYNAPSE_ASSEMBLY	-0.0380234	0.292721	0.00954912
GO_POSTREPLICATION_REPAIR	0.0300485	-0.249663	0.00128054
GO_POST_EMBRYONIC_DEVELOPMENT	0.0208406	-0.088371	0.0307377
GO_POST_EMBRYONIC_ANIMAL_ORGAN_DEVELOPMENT	0.0615808	-0.228202	0.00914719
GO_POST_CHAPERONIN_TUBULIN_FOLDING_PATHWAY	0.096472	-0.280637	0.0041867
GO_POST_ANAL_TAIL_MORPHOGENESIS	-0.0916501	0.143524	0.0259411
GO_POSITIVE_REGULATION_OF_WOUND_HEALING	-0.0607234	0.115009	0.0162879
GO_POSITIVE_REGULATION_OF_VIRAL_TRANSCRIPTION	0.0493201	-0.261678	0.00129308
GO_POSITIVE_REGULATION_OF_VIRAL_PROCESS	0.0419999	-0.234798	8.79538e-06
GO_POSITIVE_REGULATION_OF_VIRAL_LIFE_CYCLE	0.0432405	-0.191996	0.000166665
GO_POSITIVE_REGULATION_OF_VIRAL_GENOME_REPLICATION	0.026078	-0.209395	0.0022294
GO_POSITIVE_REGULATION_OF_VESICLE_FUSION	-0.13553	0.127801	0.01981
GO_POSITIVE_REGULATION_OF_VASCULOGENESIS	-0.121668	0.435709	8.16079e-05
GO_POSITIVE_REGULATION_OF_VASCULAR_PERMEABILITY	-0.0974083	0.249332	0.00424959
GO_POSITIVE_REGULATION_OF_VASCULAR_ENDOTHELIAL_GROWTH_FACTOR_RECEPTOR_SIGNALING_PATHWAY	0.187435	-0.208208	0.000593188
GO_POSITIVE_REGULATION_OF_VASCULAR_ASSOCIATED_SMOOTH_MUSCLE_CELL_PROLIFERATION	-0.00814693	0.158438	0.0126766
GO_POSITIVE_REGULATION_OF_VASCULAR_ASSOCIATED_SMOOTH_MUSCLE_CELL_MIGRATION	-0.0953755	0.340049	0.000234971
GO_POSITIVE_REGULATION_OF_VASCULAR_ASSOCIATED_SMOOTH_MUSCLE_CELL_APOPTOTIC_PROCESS	-0.110408	0.169625	0.0116617
GO_POSITIVE_REGULATION_OF_TYPE_2_IMMUNE_RESPONSE	-0.0508068	0.202302	0.0309031
GO_POSITIVE_REGULATION_OF_TRIGLYCERIDE_METABOLIC_PROCESS	-0.0165054	0.232098	0.00362724
GO_POSITIVE_REGULATION_OF_TRIGLYCERIDE_LIPASE_ACTIVITY	-0.14375	0.247898	0.000277546
GO_POSITIVE_REGULATION_OF_TRIGLYCERIDE_BIOSYNTHETIC_PROCESS	0.0515502	0.479575	2.66403e-05
GO_POSITIVE_REGULATION_OF_TRANSPORTER_ACTIVITY	-0.0607301	0.139143	0.00636928
GO_POSITIVE_REGULATION_OF_TRANSPORT	-0.0458824	0.0636947	0.00275793
GO_POSITIVE_REGULATION_OF_TRANSMEMBRANE_RECEPTOR_PROTEIN_SERINE_THREONINE_KINASE_SIGNALING_PATHWAY	0.0854833	-0.0612379	0.00250186
GO_POSITIVE_REGULATION_OF_TRANSLATIONAL_INITIATION	0.0050396	-0.197175	0.00391979
GO_POSITIVE_REGULATION_OF_TRANSLATION_IN_RESPONSE_TO_ENDOPLASMIC_RETICULUM_STRESS	0.073841	-0.410767	0.000569015
GO_POSITIVE_REGULATION_OF_TRANSLATION	0.0179354	-0.179316	7.68361e-05
GO_POSITIVE_REGULATION_OF_TRANSCRIPTION_OF_NUCLEOLAR_LARGE_RRNA_BY_RNA_POLYMERASE_I	0.0513229	-0.322419	0.00132749
GO_POSITIVE_REGULATION_OF_TRANSCRIPTION_INITIATION_FROM_RNA_POLYMERASE_II_PROMOTER	0.0394077	-0.213472	0.00816221
GO_POSITIVE_REGULATION_OF_TRANSCRIPTION_ELONGATION_FROM_RNA_POLYMERASE_II_PROMOTER	0.0369819	-0.300203	0.0117881
GO_POSITIVE_REGULATION_OF_TRANSCRIPTION_BY_RNA_POLYMERASE_I	0.0566894	-0.327118	0.000387593
GO_POSITIVE_REGULATION_OF_TORC1_SIGNALING	0.0599018	-0.140236	0.0320005
GO_POSITIVE_REGULATION_OF_TOLL_LIKE_RECEPTOR_SIGNALING_PATHWAY	-0.117798	0.169193	0.000411718
GO_POSITIVE_REGULATION_OF_TELOMERE_MAINTENANCE_VIA_TELOMERE_LENGTHENING	0.0292519	-0.133094	0.0366237
GO_POSITIVE_REGULATION_OF_TELOMERE_MAINTENANCE	0.0332047	-0.17312	0.00337884
GO_POSITIVE_REGULATION_OF_TELOMERASE_RNA_LOCALIZATION_TO_CAJAL_BODY	0.0658029	-0.326582	0.00247673
GO_POSITIVE_REGULATION_OF_TELOMERASE_ACTIVITY	0.0210598	-0.154241	0.01225
GO_POSITIVE_REGULATION_OF_T_HELPER_CELL_DIFFERENTIATION	-0.168739	0.235952	0.00184862
GO_POSITIVE_REGULATION_OF_SYNAPTIC_VESICLE_RECYCLING	0.0558971	-0.308482	0.0052383
GO_POSITIVE_REGULATION_OF_SYNAPSE_ASSEMBLY	-0.0522097	0.155569	0.0238569
GO_POSITIVE_REGULATION_OF_SUPRAMOLECULAR_FIBER_ORGANIZATION	-0.0750437	0.154531	0.000177028
GO_POSITIVE_REGULATION_OF_SUBSTRATE_ADHESION_DEPENDENT_CELL_SPREADING	-0.0756162	0.142825	0.00362357
GO_POSITIVE_REGULATION_OF_STRIATED_MUSCLE_CONTRACTION	-0.200435	0.59672	1.92857e-12
GO_POSITIVE_REGULATION_OF_STRIATED_MUSCLE_CELL_DIFFERENTIATION	-0.0464004	0.155643	0.00177288
GO_POSITIVE_REGULATION_OF_STRIATED_MUSCLE_CELL_APOPTOTIC_PROCESS	-0.104543	0.344943	0.000388692
GO_POSITIVE_REGULATION_OF_STRESS_FIBER_ASSEMBLY	-0.0763799	0.23513	5.06295e-05
GO_POSITIVE_REGULATION_OF_STEROL_TRANSPORT	-0.064839	0.348542	6.45478e-07
GO_POSITIVE_REGULATION_OF_STEROID_METABOLIC_PROCESS	-0.109782	0.236095	0.000236067
GO_POSITIVE_REGULATION_OF_STEM_CELL_PROLIFERATION	-0.0807028	0.179031	0.004928
GO_POSITIVE_REGULATION_OF_SPROUTING_ANGIOGENESIS	-0.00705642	0.212002	0.0209607
GO_POSITIVE_REGULATION_OF_SPINDLE_CHECKPOINT	0.0496304	-0.29909	0.0211399
GO_POSITIVE_REGULATION_OF_SPHINGOLIPID_BIOSYNTHETIC_PROCESS	-0.143134	0.36533	7.37536e-05
GO_POSITIVE_REGULATION_OF_SODIUM_ION_TRANSPORT	-0.0767396	0.238861	5.57997e-05
GO_POSITIVE_REGULATION_OF_SODIUM_ION_TRANSMEMBRANE_TRANSPORTER_ACTIVITY	-0.0788639	0.199846	0.00585135
GO_POSITIVE_REGULATION_OF_SODIUM_ION_TRANSMEMBRANE_TRANSPORT	-0.0751113	0.17545	0.0064014
GO_POSITIVE_REGULATION_OF_SMOOTHENED_SIGNALING_PATHWAY	0.024329	0.202337	0.011984
GO_POSITIVE_REGULATION_OF_SMOOTH_MUSCLE_CELL_PROLIFERATION	0.00688232	0.113071	0.0282409
GO_POSITIVE_REGULATION_OF_SMOOTH_MUSCLE_CELL_MIGRATION	-0.0236072	0.270919	0.000658344
GO_POSITIVE_REGULATION_OF_SMALL_MOLECULE_METABOLIC_PROCESS	-0.0037327	0.138801	0.000714483
GO_POSITIVE_REGULATION_OF_SMALL_GTPASE_MEDIATED_SIGNAL_TRANSDUCTION	-0.0318574	0.128258	0.00984877
GO_POSITIVE_REGULATION_OF_SMAD_PROTEIN_SIGNAL_TRANSDUCTION	0.0533775	-0.178933	0.0233844
GO_POSITIVE_REGULATION_OF_SKELETAL_MUSCLE_TISSUE_DEVELOPMENT	-0.245201	0.609157	2.22169e-14
GO_POSITIVE_REGULATION_OF_SIGNALING_RECEPTOR_ACTIVITY	0.112673	-0.0556612	0.0177215
GO_POSITIVE_REGULATION_OF_SIGNAL_TRANSDUCTION_BY_P53_CLASS_MEDIATOR	-0.107457	0.109746	0.0177222
GO_POSITIVE_REGULATION_OF_SEQUESTERING_OF_CALCIUM_ION	-0.0545873	0.337814	0.00131234
GO_POSITIVE_REGULATION_OF_RUFFLE_ASSEMBLY	-0.0922977	0.21733	0.00431749
GO_POSITIVE_REGULATION_OF_RIG_I_SIGNALING_PATHWAY	0.114941	-0.396955	6.42065e-07
GO_POSITIVE_REGULATION_OF_RIBOSOME_BIOGENESIS	0.121252	-0.318732	0.000288663
GO_POSITIVE_REGULATION_OF_RHO_PROTEIN_SIGNAL_TRANSDUCTION	-0.137952	0.335587	5.32843e-06
GO_POSITIVE_REGULATION_OF_RESPONSE_TO_WOUNDING	-0.0377657	0.0924583	0.0494482
GO_POSITIVE_REGULATION_OF_RESPONSE_TO_REACTIVE_OXYGEN_SPECIES	-0.121029	0.21339	0.0016701
GO_POSITIVE_REGULATION_OF_RESPONSE_TO_OXIDATIVE_STRESS	-0.0942673	0.0999227	0.0322894
GO_POSITIVE_REGULATION_OF_RESPONSE_TO_DNA_DAMAGE_STIMULUS	0.0496323	-0.174909	0.00231663
GO_POSITIVE_REGULATION_OF_RECEPTOR_BINDING	-0.0274942	0.307801	0.00812469
GO_POSITIVE_REGULATION_OF_REACTIVE_OXYGEN_SPECIES_METABOLIC_PROCESS	-0.0475056	0.112078	0.00950102
GO_POSITIVE_REGULATION_OF_PROTEOLYSIS_INVOLVED_IN_CELLULAR_PROTEIN_CATABOLIC_PROCESS	-0.00293231	-0.0888059	0.0277423
GO_POSITIVE_REGULATION_OF_PROTEIN_TARGETING_TO_MITOCHONDRION	-0.0625789	0.127331	0.0106281
GO_POSITIVE_REGULATION_OF_PROTEIN_TARGETING_TO_MEMBRANE	-0.157573	0.295801	8.38733e-07
GO_POSITIVE_REGULATION_OF_PROTEIN_POLYUBIQUITINATION	0.0930574	-0.246263	0.00142223
GO_POSITIVE_REGULATION_OF_PROTEIN_POLYMERIZATION	-0.0921322	0.185919	6.57765e-05
GO_POSITIVE_REGULATION_OF_PROTEIN_MODIFICATION_BY_SMALL_PROTEIN_CONJUGATION_OR_REMOVAL	0.0103546	-0.0781971	0.0310543
GO_POSITIVE_REGULATION_OF_PROTEIN_LOCALIZATION_TO_SYNAPSE	-0.0234195	0.226895	0.0178573
GO_POSITIVE_REGULATION_OF_PROTEIN_LOCALIZATION_TO_NUCLEUS	0.0284577	-0.214205	8.45879e-05
GO_POSITIVE_REGULATION_OF_PROTEIN_LOCALIZATION_TO_MEMBRANE	-0.0867903	0.209935	3.88704e-05
GO_POSITIVE_REGULATION_OF_PROTEIN_LOCALIZATION_TO_EARLY_ENDOSOME	-0.142275	0.422184	0.000390514
GO_POSITIVE_REGULATION_OF_PROTEIN_DEPOLYMERIZATION	0.0883898	-0.221189	0.000322761
GO_POSITIVE_REGULATION_OF_PROTEIN_DEPHOSPHORYLATION	0.0201779	-0.145562	0.0199319
GO_POSITIVE_REGULATION_OF_PROTEIN_CONTAINING_COMPLEX_DISASSEMBLY	0.0768495	-0.13472	0.00237864
GO_POSITIVE_REGULATION_OF_PROTEIN_CONTAINING_COMPLEX_ASSEMBLY	-0.0781433	0.09959	0.00027928
GO_POSITIVE_REGULATION_OF_PROTEIN_CATABOLIC_PROCESS	0.00183182	-0.0762917	0.0288753
GO_POSITIVE_REGULATION_OF_PROTEIN_BINDING	0.0148766	-0.129681	0.000302318
GO_POSITIVE_REGULATION_OF_PRODUCTION_OF_MIRNAS_INVOLVED_IN_GENE_SILENCING_BY_MIRNA	0.0750958	-0.216604	0.0139262
GO_POSITIVE_REGULATION_OF_POTASSIUM_ION_TRANSMEMBRANE_TRANSPORTER_ACTIVITY	-0.112723	0.154673	0.0165366
GO_POSITIVE_REGULATION_OF_POSTTRANSCRIPTIONAL_GENE_SILENCING	0.109062	-0.369119	5.40606e-08
GO_POSITIVE_REGULATION_OF_PLASMA_MEMBRANE_BOUNDED_CELL_PROJECTION_ASSEMBLY	-0.0462695	0.141131	0.011983
GO_POSITIVE_REGULATION_OF_PHOSPHOPROTEIN_PHOSPHATASE_ACTIVITY	0.0282066	-0.231481	0.010442
GO_POSITIVE_REGULATION_OF_PHOSPHOLIPID_TRANSPORT	-0.0410253	0.154315	0.0499444
GO_POSITIVE_REGULATION_OF_PHOSPHOLIPID_BIOSYNTHETIC_PROCESS	-0.0678531	0.22979	0.0286028
GO_POSITIVE_REGULATION_OF_PHOSPHOLIPASE_ACTIVITY	-0.0579577	0.195644	0.000763844
GO_POSITIVE_REGULATION_OF_PHAGOCYTOSIS	-0.0364579	0.100206	0.0440687
GO_POSITIVE_REGULATION_OF_PEPTIDYL_SERINE_PHOSPHORYLATION	0.00946389	-0.100485	0.0326539
GO_POSITIVE_REGULATION_OF_PEPTIDE_HORMONE_SECRETION	-0.038289	0.126206	0.00538595
GO_POSITIVE_REGULATION_OF_PEPTIDASE_ACTIVITY	-0.0348341	0.0755553	0.0077373
GO_POSITIVE_REGULATION_OF_PATHWAY_RESTRICTED_SMAD_PROTEIN_PHOSPHORYLATION	0.135349	-0.174383	0.000174818
GO_POSITIVE_REGULATION_OF_OXIDOREDUCTASE_ACTIVITY	-0.0800454	0.130004	0.00177861
GO_POSITIVE_REGULATION_OF_OSTEOBLAST_PROLIFERATION	-0.0794781	0.290099	0.00506817
GO_POSITIVE_REGULATION_OF_OSTEOBLAST_DIFFERENTIATION	-0.0112087	0.303832	2.7071e-05
GO_POSITIVE_REGULATION_OF_ORGANELLE_ORGANIZATION	-0.0293287	0.0444238	0.00830445
GO_POSITIVE_REGULATION_OF_ORGAN_GROWTH	0.0592993	-0.125706	0.0212239
GO_POSITIVE_REGULATION_OF_NUCLEOTIDE_BIOSYNTHETIC_PROCESS	-0.1569	0.175166	0.010665
GO_POSITIVE_REGULATION_OF_NLRP3_INFLAMMASOME_COMPLEX_ASSEMBLY	0.150383	-0.159878	0.00661941
GO_POSITIVE_REGULATION_OF_NITRIC_OXIDE_SYNTHASE_BIOSYNTHETIC_PROCESS	0.161185	-0.169846	0.00236699
GO_POSITIVE_REGULATION_OF_NITRIC_OXIDE_SYNTHASE_ACTIVITY	0.080497	-0.15774	0.00908054
GO_POSITIVE_REGULATION_OF_NIK_NF_KAPPAB_SIGNALING	-0.0806477	0.0938738	0.00416978
GO_POSITIVE_REGULATION_OF_NEUROTRANSMITTER_TRANSPORT	0.0918196	-0.214613	0.0100572
GO_POSITIVE_REGULATION_OF_NEUROTRANSMITTER_SECRETION	0.0981976	-0.252984	0.00324577
GO_POSITIVE_REGULATION_OF_NEURON_PROJECTION_DEVELOPMENT	-0.028973	0.0937722	0.00496353
GO_POSITIVE_REGULATION_OF_NEURON_PROJECTION_ARBORIZATION	0.00977476	0.317831	0.00936149
GO_POSITIVE_REGULATION_OF_NEURON_MIGRATION	0.0811565	-0.187757	0.00625784
GO_POSITIVE_REGULATION_OF_NEURON_DIFFERENTIATION	-0.0301093	0.0879894	0.00186313
GO_POSITIVE_REGULATION_OF_NERVOUS_SYSTEM_PROCESS	-0.0412668	0.148934	0.0227516
GO_POSITIVE_REGULATION_OF_NERVOUS_SYSTEM_DEVELOPMENT	-0.0196636	0.0829919	0.00304872
GO_POSITIVE_REGULATION_OF_NAD_P_H_OXIDASE_ACTIVITY	-0.187333	0.371064	0.000422103
GO_POSITIVE_REGULATION_OF_MYOTUBE_DIFFERENTIATION	-0.153434	0.266742	5.16376e-06
GO_POSITIVE_REGULATION_OF_MYELOID_LEUKOCYTE_DIFFERENTIATION	0.0364581	-0.127199	0.0138789
GO_POSITIVE_REGULATION_OF_MYELOID_CELL_DIFFERENTIATION	0.0280506	-0.126019	0.00140544
GO_POSITIVE_REGULATION_OF_MUSCLE_TISSUE_DEVELOPMENT	-0.0468392	0.220294	2.18426e-06
GO_POSITIVE_REGULATION_OF_MUSCLE_CONTRACTION	-0.0831516	0.334473	3.74047e-05
GO_POSITIVE_REGULATION_OF_MUSCLE_CELL_DIFFERENTIATION	-0.0498969	0.147994	0.00156274
GO_POSITIVE_REGULATION_OF_MUSCLE_CELL_APOPTOTIC_PROCESS	-0.0936661	0.130192	0.00110743
GO_POSITIVE_REGULATION_OF_MULTI_ORGANISM_PROCESS	0.110351	-0.0573599	0.0403164
GO_POSITIVE_REGULATION_OF_MRNA_CATABOLIC_PROCESS	0.0238835	-0.157544	0.0237645
GO_POSITIVE_REGULATION_OF_MRNA_3_END_PROCESSING	0.0505509	-0.256529	0.00902182
GO_POSITIVE_REGULATION_OF_MONONUCLEAR_CELL_MIGRATION	-0.054698	0.368683	1.73856e-05
GO_POSITIVE_REGULATION_OF_MONOCYTE_CHEMOTAXIS	0.00137205	0.283276	0.00328945
GO_POSITIVE_REGULATION_OF_MITOTIC_SISTER_CHROMATID_SEGREGATION	0.0685247	-0.139186	0.00799546
GO_POSITIVE_REGULATION_OF_MITOCHONDRION_ORGANIZATION	-0.0462731	0.147506	0.000735588
GO_POSITIVE_REGULATION_OF_MITOCHONDRIAL_TRANSLATION	0.120633	-0.237617	0.00104743
GO_POSITIVE_REGULATION_OF_MITOCHONDRIAL_OUTER_MEMBRANE_PERMEABILIZATION_INVOLVED_IN_APOPTOTIC_SIGNALING_PATHWAY	-0.122168	0.247167	0.000100037
GO_POSITIVE_REGULATION_OF_MESENCHYMAL_CELL_PROLIFERATION	0.0229338	0.430616	0.000568487
GO_POSITIVE_REGULATION_OF_MEMBRANE_POTENTIAL	-0.135757	0.218934	0.000296981
GO_POSITIVE_REGULATION_OF_MEMBRANE_PERMEABILITY	-0.117648	0.273769	1.17403e-06
GO_POSITIVE_REGULATION_OF_MEMBRANE_DEPOLARIZATION	-0.124457	0.278525	2.14136e-05
GO_POSITIVE_REGULATION_OF_MAMMARY_GLAND_EPITHELIAL_CELL_PROLIFERATION	0.0331805	-0.233366	0.0131142
GO_POSITIVE_REGULATION_OF_MACROPHAGE_DIFFERENTIATION	0.121222	-0.329378	4.43445e-05
GO_POSITIVE_REGULATION_OF_LYASE_ACTIVITY	-0.29688	0.535409	2.73691e-10
GO_POSITIVE_REGULATION_OF_LONG_TERM_SYNAPTIC_POTENTIATION	-0.0808413	0.108432	0.0479615
GO_POSITIVE_REGULATION_OF_LIPID_TRANSPORT	0.00737027	0.198624	0.00153251
GO_POSITIVE_REGULATION_OF_LIPID_METABOLIC_PROCESS	-0.0257811	0.134402	0.000600516
GO_POSITIVE_REGULATION_OF_LIPID_LOCALIZATION	0.0126341	0.14707	0.026692
GO_POSITIVE_REGULATION_OF_LIPID_CATABOLIC_PROCESS	-0.0452613	0.130882	0.0252106
GO_POSITIVE_REGULATION_OF_LIPID_BIOSYNTHETIC_PROCESS	-0.0592734	0.249534	2.35457e-08
GO_POSITIVE_REGULATION_OF_LIPASE_ACTIVITY	-0.0894035	0.211244	5.22062e-05
GO_POSITIVE_REGULATION_OF_LAMELLIPODIUM_ORGANIZATION	-0.136842	0.217251	0.000940943
GO_POSITIVE_REGULATION_OF_LAMELLIPODIUM_MORPHOGENESIS	-0.145064	0.115537	0.041896
GO_POSITIVE_REGULATION_OF_LAMELLIPODIUM_ASSEMBLY	-0.133142	0.238054	0.00213107
GO_POSITIVE_REGULATION_OF_KERATINOCYTE_PROLIFERATION	-0.156824	0.388095	5.90891e-05
GO_POSITIVE_REGULATION_OF_KERATINOCYTE_DIFFERENTIATION	0.111069	-0.166654	0.0107578
GO_POSITIVE_REGULATION_OF_JNK_CASCADE	0.00332337	0.134562	0.0126217
GO_POSITIVE_REGULATION_OF_ISOTYPE_SWITCHING	0.0470231	-0.118192	0.0365801
GO_POSITIVE_REGULATION_OF_INTRINSIC_APOPTOTIC_SIGNALING_PATHWAY	-0.0692285	0.134382	0.000288066
GO_POSITIVE_REGULATION_OF_INTRACELLULAR_TRANSPORT	-0.0781249	0.10905	7.8746e-06
GO_POSITIVE_REGULATION_OF_INTRACELLULAR_PROTEIN_TRANSPORT	-0.0717582	0.111529	9.96659e-06
GO_POSITIVE_REGULATION_OF_INTERLEUKIN_8_PRODUCTION	-0.0603851	0.125792	0.00829198
GO_POSITIVE_REGULATION_OF_INTERLEUKIN_12_PRODUCTION	-0.00275008	0.180534	0.0420973
GO_POSITIVE_REGULATION_OF_INTERFERON_BETA_PRODUCTION	0.0391136	-0.179974	0.000566036
GO_POSITIVE_REGULATION_OF_INSULIN_SECRETION_INVOLVED_IN_CELLULAR_RESPONSE_TO_GLUCOSE_STIMULUS	-0.109606	0.36232	2.46555e-08
GO_POSITIVE_REGULATION_OF_INSULIN_SECRETION	-0.0667858	0.237973	1.60209e-06
GO_POSITIVE_REGULATION_OF_HYDROLASE_ACTIVITY	-0.0192017	0.0696751	0.0037471
GO_POSITIVE_REGULATION_OF_HUMORAL_IMMUNE_RESPONSE	-0.180359	0.297194	0.000830811
GO_POSITIVE_REGULATION_OF_HOMOTYPIC_CELL_CELL_ADHESION	-0.16158	0.386054	4.19434e-05
GO_POSITIVE_REGULATION_OF_HISTONE_UBIQUITINATION	0.0649483	-0.347133	0.00597188
GO_POSITIVE_REGULATION_OF_HISTONE_H3_K9_METHYLATION	-0.163744	0.543405	4.52432e-09
GO_POSITIVE_REGULATION_OF_HISTONE_H3_K9_ACETYLATION	0.0638082	-0.216549	0.0130691
GO_POSITIVE_REGULATION_OF_HELICASE_ACTIVITY	0.0537827	-0.274674	0.0160604
GO_POSITIVE_REGULATION_OF_HEART_GROWTH	0.0462703	-0.139235	0.0237364
GO_POSITIVE_REGULATION_OF_HEART_CONTRACTION	-0.106439	0.255065	0.000618967
GO_POSITIVE_REGULATION_OF_GRANULOCYTE_CHEMOTAXIS	-0.0562025	0.141492	0.00911996
GO_POSITIVE_REGULATION_OF_GLYCOPROTEIN_BIOSYNTHETIC_PROCESS	0.0577041	-0.141069	0.0359174
GO_POSITIVE_REGULATION_OF_GLYCOLYTIC_PROCESS	0.152347	-0.0285187	0.0204354
GO_POSITIVE_REGULATION_OF_GENE_EXPRESSION_EPIGENETIC	0.0151421	-0.175973	0.0107953
GO_POSITIVE_REGULATION_OF_FATTY_ACID_METABOLIC_PROCESS	-0.0617649	0.270289	8.10759e-06
GO_POSITIVE_REGULATION_OF_FATTY_ACID_BIOSYNTHETIC_PROCESS	-0.103643	0.346036	2.08253e-06
GO_POSITIVE_REGULATION_OF_EXTRINSIC_APOPTOTIC_SIGNALING_PATHWAY_VIA_DEATH_DOMAIN_RECEPTORS	0.101752	-0.311664	0.000246257
GO_POSITIVE_REGULATION_OF_EXTRINSIC_APOPTOTIC_SIGNALING_PATHWAY_IN_ABSENCE_OF_LIGAND	-0.115286	0.15814	0.0183748
GO_POSITIVE_REGULATION_OF_EXCITATORY_POSTSYNAPTIC_POTENTIAL	-0.0651248	0.294954	0.00144011
GO_POSITIVE_REGULATION_OF_ESTABLISHMENT_OF_PROTEIN_LOCALIZATION_TO_TELOMERE	0.115935	-0.386005	0.0020673
GO_POSITIVE_REGULATION_OF_ESTABLISHMENT_OF_PROTEIN_LOCALIZATION_TO_MITOCHONDRION	-0.0941098	0.265615	1.29219e-06
GO_POSITIVE_REGULATION_OF_ESTABLISHMENT_OF_PROTEIN_LOCALIZATION	-0.0406775	0.0681296	0.00371113
GO_POSITIVE_REGULATION_OF_ERYTHROCYTE_DIFFERENTIATION	0.0720727	-0.203093	0.00035778
GO_POSITIVE_REGULATION_OF_ERAD_PATHWAY	0.0632408	-0.145909	0.0334469
GO_POSITIVE_REGULATION_OF_ER_ASSOCIATED_UBIQUITIN_DEPENDENT_PROTEIN_CATABOLIC_PROCESS	0.0252833	-0.254381	0.0355087
GO_POSITIVE_REGULATION_OF_EPITHELIAL_CELL_DIFFERENTIATION	-0.0420598	0.233845	0.000328561
GO_POSITIVE_REGULATION_OF_EPITHELIAL_CELL_APOPTOTIC_PROCESS	-0.050338	0.226834	1.7047e-05
GO_POSITIVE_REGULATION_OF_ENDOTHELIAL_CELL_DIFFERENTIATION	-0.0793374	0.365757	9.27554e-05
GO_POSITIVE_REGULATION_OF_EMBRYONIC_DEVELOPMENT	0.0165081	0.17971	0.0405362
GO_POSITIVE_REGULATION_OF_EARLY_ENDOSOME_TO_LATE_ENDOSOME_TRANSPORT	-0.130418	0.283188	0.000971959
GO_POSITIVE_REGULATION_OF_DOUBLE_STRAND_BREAK_REPAIR_VIA_NONHOMOLOGOUS_END_JOINING	0.0952784	-0.311851	0.00114685
GO_POSITIVE_REGULATION_OF_DOUBLE_STRAND_BREAK_REPAIR	0.0639088	-0.176865	0.00535528
GO_POSITIVE_REGULATION_OF_DNA_TEMPLATED_TRANSCRIPTION_ELONGATION	0.0383328	-0.247017	0.0101987
GO_POSITIVE_REGULATION_OF_DNA_REPAIR	0.0557223	-0.196157	0.00149973
GO_POSITIVE_REGULATION_OF_DNA_METHYLATION_DEPENDENT_HETEROCHROMATIN_ASSEMBLY	0.101293	-0.40803	0.000204123
GO_POSITIVE_REGULATION_OF_DNA_METABOLIC_PROCESS	0.0445743	-0.172931	3.19289e-05
GO_POSITIVE_REGULATION_OF_DNA_BIOSYNTHETIC_PROCESS	0.055039	-0.205602	0.000104968
GO_POSITIVE_REGULATION_OF_DENDRITIC_SPINE_MORPHOGENESIS	-0.15108	0.262975	5.19053e-06
GO_POSITIVE_REGULATION_OF_DENDRITE_DEVELOPMENT	-0.0565221	0.120209	0.00303297
GO_POSITIVE_REGULATION_OF_CYTOSKELETON_ORGANIZATION	-0.0722263	0.138581	0.000325206
GO_POSITIVE_REGULATION_OF_CYTOPLASMIC_TRANSPORT	-0.111203	0.295537	0.000965233
GO_POSITIVE_REGULATION_OF_CYTOPLASMIC_TRANSLATION	0.00454278	-0.236281	0.0118192
GO_POSITIVE_REGULATION_OF_CYTOPLASMIC_MRNA_PROCESSING_BODY_ASSEMBLY	0.089891	-0.161838	0.0498529
GO_POSITIVE_REGULATION_OF_CYTOKINE_PRODUCTION_INVOLVED_IN_INFLAMMATORY_RESPONSE	0.0489323	-0.283563	0.00399986
GO_POSITIVE_REGULATION_OF_CYSTEINE_TYPE_ENDOPEPTIDASE_ACTIVITY_INVOLVED_IN_APOPTOTIC_SIGNALING_PATHWAY	-0.108417	0.163065	0.0181513
GO_POSITIVE_REGULATION_OF_CYSTEINE_TYPE_ENDOPEPTIDASE_ACTIVITY	-0.0618425	0.149249	5.40585e-05
GO_POSITIVE_REGULATION_OF_CYCLASE_ACTIVITY	-0.158656	0.163229	0.00302781
GO_POSITIVE_REGULATION_OF_COLD_INDUCED_THERMOGENESIS	-0.0118492	0.108104	0.00818067
GO_POSITIVE_REGULATION_OF_CHROMOSOME_SEPARATION	0.0595757	-0.189713	0.00552851
GO_POSITIVE_REGULATION_OF_CHROMOSOME_SEGREGATION	0.0679951	-0.165387	0.00631998
GO_POSITIVE_REGULATION_OF_CHROMOSOME_ORGANIZATION	0.0255999	-0.145079	0.00200413
GO_POSITIVE_REGULATION_OF_CHROMATIN_ASSEMBLY_OR_DISASSEMBLY	0.103976	-0.375167	0.00036555
GO_POSITIVE_REGULATION_OF_CHONDROCYTE_DIFFERENTIATION	0.0809702	-0.168669	0.0272912
GO_POSITIVE_REGULATION_OF_CHOLESTEROL_STORAGE	0.151917	-0.192155	0.00587559
GO_POSITIVE_REGULATION_OF_CHOLESTEROL_ESTERIFICATION	-0.23075	0.320134	0.00032624
GO_POSITIVE_REGULATION_OF_CHOLESTEROL_EFFLUX	-0.0174589	0.291716	0.00029911
GO_POSITIVE_REGULATION_OF_CHEMOTAXIS	-0.0288338	0.121796	0.0184187
GO_POSITIVE_REGULATION_OF_CELLULAR_RESPONSE_TO_TRANSFORMING_GROWTH_FACTOR_BETA_STIMULUS	0.0737992	-0.1455	0.00201649
GO_POSITIVE_REGULATION_OF_CELLULAR_PROTEIN_LOCALIZATION	-0.0499933	0.0496231	0.0110665
GO_POSITIVE_REGULATION_OF_CELLULAR_COMPONENT_MOVEMENT	-0.032382	0.104424	0.00339071
GO_POSITIVE_REGULATION_OF_CELLULAR_COMPONENT_BIOGENESIS	-0.0511823	0.0830343	0.000488022
GO_POSITIVE_REGULATION_OF_CELLULAR_AMINE_METABOLIC_PROCESS	-0.140691	0.152726	0.0237928
GO_POSITIVE_REGULATION_OF_CELLULAR_AMIDE_METABOLIC_PROCESS	0.0146698	-0.146339	0.000203795
GO_POSITIVE_REGULATION_OF_CELL_SUBSTRATE_JUNCTION_ORGANIZATION	-0.127363	0.259849	1.34265e-06
GO_POSITIVE_REGULATION_OF_CELL_SUBSTRATE_ADHESION	-0.0670647	0.155038	0.00113536
GO_POSITIVE_REGULATION_OF_CELL_SIZE	0.151448	-0.323397	4.36623e-05
GO_POSITIVE_REGULATION_OF_CELL_PROJECTION_ORGANIZATION	-0.0348612	0.121287	0.00172944
GO_POSITIVE_REGULATION_OF_CELL_POPULATION_PROLIFERATION	-0.00774044	0.0413894	0.0479907
GO_POSITIVE_REGULATION_OF_CELL_MORPHOGENESIS_INVOLVED_IN_DIFFERENTIATION	-0.0568897	0.100748	0.00122109
GO_POSITIVE_REGULATION_OF_CELL_MIGRATION_BY_VASCULAR_ENDOTHELIAL_GROWTH_FACTOR_SIGNALING_PATHWAY	-0.151658	0.380658	5.58546e-06
GO_POSITIVE_REGULATION_OF_CELL_MATURATION	-0.0169027	0.22662	0.0434618
GO_POSITIVE_REGULATION_OF_CELL_MATRIX_ADHESION	-0.108902	0.277767	5.57137e-06
GO_POSITIVE_REGULATION_OF_CELL_KILLING	-0.0444705	0.222673	0.00674686
GO_POSITIVE_REGULATION_OF_CELL_JUNCTION_ASSEMBLY	-0.107219	0.259059	1.41328e-05
GO_POSITIVE_REGULATION_OF_CELL_DIFFERENTIATION	-0.0209754	0.0627174	0.00547601
GO_POSITIVE_REGULATION_OF_CELL_DEVELOPMENT	-0.0268564	0.0770764	0.00220618
GO_POSITIVE_REGULATION_OF_CELL_DEATH	-0.0163437	0.0321284	0.0308164
GO_POSITIVE_REGULATION_OF_CELL_CYCLE_G2_M_PHASE_TRANSITION	-0.0672028	0.114398	0.038389
GO_POSITIVE_REGULATION_OF_CELL_CYCLE_CHECKPOINT	0.0496304	-0.29909	0.0211399
GO_POSITIVE_REGULATION_OF_CELL_CELL_ADHESION_MEDIATED_BY_CADHERIN	-0.113119	0.471569	8.53339e-07
GO_POSITIVE_REGULATION_OF_CELL_ADHESION	-0.0104336	0.10116	0.0205296
GO_POSITIVE_REGULATION_OF_CD4_POSITIVE_ALPHA_BETA_T_CELL_DIFFERENTIATION	-0.0412121	0.221545	0.00665337
GO_POSITIVE_REGULATION_OF_CD4_POSITIVE_ALPHA_BETA_T_CELL_ACTIVATION	-0.0514945	0.229612	0.00066789
GO_POSITIVE_REGULATION_OF_CATABOLIC_PROCESS	0.00554594	-0.0465075	0.00981199
GO_POSITIVE_REGULATION_OF_CARDIOCYTE_DIFFERENTIATION	0.0954799	-0.185556	0.00536404
GO_POSITIVE_REGULATION_OF_CARDIAC_MUSCLE_TISSUE_DEVELOPMENT	0.0704021	-0.122554	0.010582
GO_POSITIVE_REGULATION_OF_CARDIAC_MUSCLE_CELL_DIFFERENTIATION	0.0779215	-0.202181	0.00712437
GO_POSITIVE_REGULATION_OF_CALCIUM_MEDIATED_SIGNALING	-0.0785558	0.210223	0.000195085
GO_POSITIVE_REGULATION_OF_CALCIUM_ION_TRANSMEMBRANE_TRANSPORTER_ACTIVITY	-0.0811095	0.111573	0.0365627
GO_POSITIVE_REGULATION_OF_CALCIUM_ION_IMPORT	0.00941913	0.398085	7.03972e-05
GO_POSITIVE_REGULATION_OF_CALCINEURIN_MEDIATED_SIGNALING	-0.100078	0.230834	0.00444387
GO_POSITIVE_REGULATION_OF_BLOOD_VESSEL_DIAMETER	-0.0585218	0.246165	5.82884e-05
GO_POSITIVE_REGULATION_OF_BLOOD_PRESSURE	-0.0824379	0.16504	0.0305954
GO_POSITIVE_REGULATION_OF_AXONOGENESIS	-0.0505772	0.160337	0.000184615
GO_POSITIVE_REGULATION_OF_AXON_EXTENSION	-0.0155208	0.114927	0.0402774
GO_POSITIVE_REGULATION_OF_AUTOPHAGOSOME_ASSEMBLY	0.06249	-0.138942	0.0459573
GO_POSITIVE_REGULATION_OF_ATTACHMENT_OF_SPINDLE_MICROTUBULES_TO_KINETOCHORE	0.081187	-0.162098	0.0401911
GO_POSITIVE_REGULATION_OF_ATP_BIOSYNTHETIC_PROCESS	-0.1569	0.175166	0.010665
GO_POSITIVE_REGULATION_OF_ASTROCYTE_DIFFERENTIATION	-0.0244439	0.256795	0.0225496
GO_POSITIVE_REGULATION_OF_ASPARTIC_TYPE_PEPTIDASE_ACTIVITY	0.0607436	-0.191351	0.042945
GO_POSITIVE_REGULATION_OF_ARP2_3_COMPLEX_MEDIATED_ACTIN_NUCLEATION	-0.0944355	0.32431	0.000533458
GO_POSITIVE_REGULATION_OF_APOPTOTIC_SIGNALING_PATHWAY	-0.0661066	0.138502	7.52494e-06
GO_POSITIVE_REGULATION_OF_ANIMAL_ORGAN_MORPHOGENESIS	-0.0334315	0.17996	0.00553479
GO_POSITIVE_REGULATION_OF_AMYLOID_BETA_FORMATION	0.0836962	-0.0939231	0.0412953
GO_POSITIVE_REGULATION_OF_ACUTE_INFLAMMATORY_RESPONSE	-0.038599	0.212374	0.0424287
GO_POSITIVE_REGULATION_OF_ACTIVATED_T_CELL_PROLIFERATION	-0.02556	0.328633	0.000368967
GO_POSITIVE_REGULATION_OF_ACTION_POTENTIAL	-0.160895	0.330079	0.000181885
GO_POSITIVE_REGULATION_OF_ACTIN_NUCLEATION	-0.117811	0.330573	6.26745e-06
GO_POSITIVE_REGULATION_OF_ACTIN_FILAMENT_POLYMERIZATION	-0.103407	0.22535	0.000125572
GO_POSITIVE_REGULATION_OF_ACTIN_FILAMENT_DEPOLYMERIZATION	0.0281835	-0.205834	0.0313902
GO_POSITIVE_REGULATION_OF_ACTIN_FILAMENT_BUNDLE_ASSEMBLY	-0.0571458	0.177999	0.00138872
GO_POSITIVE_REGULATION_BY_HOST_OF_VIRAL_TRANSCRIPTION	0.106727	-0.408371	8.37737e-06
GO_POSITIVE_REGULATION_BY_HOST_OF_VIRAL_PROCESS	0.0356222	-0.207096	0.00915216
GO_POSITIVE_CHEMOTAXIS	-0.0338664	0.213908	0.00218103
GO_PORPHYRIN_CONTAINING_COMPOUND_METABOLIC_PROCESS	-0.114792	0.15889	0.000400546
GO_POLYOL_METABOLIC_PROCESS	-0.0621127	0.104832	0.00348845
GO_POLYOL_CATABOLIC_PROCESS	-0.0451159	0.142027	0.0209132
GO_POLYOL_BIOSYNTHETIC_PROCESS	-0.0514493	0.101977	0.0213035
GO_POLYAMINE_METABOLIC_PROCESS	0.155515	-0.383823	4.65157e-06
GO_POLY_A_PLUS_MRNA_EXPORT_FROM_NUCLEUS	0.0318641	-0.338566	0.00264217
GO_POLARIZED_EPITHELIAL_CELL_DIFFERENTIATION	-0.157926	0.358383	7.66129e-07
GO_PLATELET_MORPHOGENESIS	0.0599869	-0.337433	0.000844823
GO_PLATELET_DERIVED_GROWTH_FACTOR_RECEPTOR_SIGNALING_PATHWAY	0.0275237	-0.0988694	0.0320637
GO_PLATELET_DERIVED_GROWTH_FACTOR_RECEPTOR_BETA_SIGNALING_PATHWAY	0.0677295	-0.303395	0.000889001
GO_PLATELET_DEGRANULATION	-0.0759545	0.1171	0.00887395
GO_PLASMA_MEMBRANE_RAFT_ORGANIZATION	-0.108321	0.443496	1.8469e-06
GO_PLASMA_MEMBRANE_ORGANIZATION	-0.0570507	0.201169	0.000133232
GO_PLASMA_LIPOPROTEIN_PARTICLE_CLEARANCE	0.0216839	-0.108583	0.0303632
GO_PITUITARY_GLAND_DEVELOPMENT	-0.023742	0.349187	0.00211123
GO_PINOCYTOSIS	-0.0897022	0.174441	0.00152503
GO_PIGMENT_GRANULE_MATURATION	0.0181871	-0.196295	0.0373801
GO_PIGMENT_GRANULE_LOCALIZATION	-0.109866	0.177739	0.00296149
GO_PIGMENT_BIOSYNTHETIC_PROCESS	-0.00076883	-0.122256	0.0405671
GO_PHOTOTRANSDUCTION_VISIBLE_LIGHT	-0.197586	0.332263	0.00010993
GO_PHOTOTRANSDUCTION	-0.131616	0.250129	0.000243872
GO_PHOTOPERIODISM	-0.0288819	0.171452	0.0193836
GO_PHOSPHORYLATION_OF_RNA_POLYMERASE_II_C_TERMINAL_DOMAIN	0.0464624	-0.30565	0.00308668
GO_PHOSPHOLIPID_TRANSPORT	-0.0530032	0.142343	0.00196488
GO_PHOSPHOLIPID_METABOLIC_PROCESS	-0.0149789	0.0532958	0.0438459
GO_PHOSPHOLIPASE_C_ACTIVATING_G_PROTEIN_COUPLED_RECEPTOR_SIGNALING_PATHWAY	-0.139643	0.305112	1.08642e-05
GO_PHOSPHATIDYLINOSITOL_PHOSPHORYLATION	0.103613	-0.165778	2.97385e-05
GO_PHOSPHATIDYLINOSITOL_3_PHOSPHATE_BIOSYNTHETIC_PROCESS	0.130738	-0.352114	1.88378e-06
GO_PHOSPHATIDYLGLYCEROL_METABOLIC_PROCESS	-0.102694	0.238229	3.87404e-05
GO_PHOSPHATIDYLGLYCEROL_BIOSYNTHETIC_PROCESS	-0.0831606	0.142569	0.0190212
GO_PHOSPHATIDYLETHANOLAMINE_BIOSYNTHETIC_PROCESS	-0.0586499	0.21912	0.00707145
GO_PHOSPHATIDYLCHOLINE_METABOLIC_PROCESS	-0.0737898	0.221811	2.99149e-07
GO_PHOSPHATIDYLCHOLINE_CATABOLIC_PROCESS	0.0611126	-0.218905	0.0247688
GO_PHOSPHATIDYLCHOLINE_BIOSYNTHETIC_PROCESS	-0.126802	0.245501	6.85143e-08
GO_PHOSPHATE_ION_TRANSPORT	-0.0924743	0.413033	0.000151241
GO_PHOSPHATE_ION_TRANSMEMBRANE_TRANSPORT	-0.0924743	0.413033	0.000151241
GO_PHENOL_CONTAINING_COMPOUND_METABOLIC_PROCESS	-0.121681	0.305773	4.05087e-07
GO_PHENOL_CONTAINING_COMPOUND_BIOSYNTHETIC_PROCESS	-0.0765195	0.184698	0.0124205
GO_PHAGOCYTOSIS	-0.0374437	0.0896796	0.0465936
GO_PEROXISOMAL_MEMBRANE_TRANSPORT	0.113477	-0.368365	4.12925e-06
GO_PEPTIDYL_THREONINE_MODIFICATION	0.0483297	-0.141073	2.21308e-05
GO_PEPTIDYL_SERINE_MODIFICATION	0.0389555	-0.122804	1.95176e-06
GO_PEPTIDYL_PROLINE_MODIFICATION	0.0651642	-0.319759	9.3548e-09
GO_PEPTIDYL_PROLINE_HYDROXYLATION_TO_4_HYDROXY_L_PROLINE	0.160228	-0.538735	7.77007e-07
GO_PEPTIDYL_PROLINE_HYDROXYLATION	0.147967	-0.55841	3.60865e-08
GO_PEPTIDYL_LYSINE_HYDROXYLATION	0.146025	-0.476019	5.19247e-06
GO_PEPTIDYL_LYSINE_DEACETYLATION	-0.011916	0.35489	0.00167981
GO_PEPTIDYL_GLUTAMINE_METHYLATION	0.0194683	0.293743	0.0391436
GO_PEPTIDYL_GLUTAMIC_ACID_MODIFICATION	0.0488945	-0.294467	0.00296183
GO_PEPTIDYL_CYSTEINE_MODIFICATION	-0.0910689	0.218827	4.42697e-05
GO_PEPTIDYL_ASPARAGINE_MODIFICATION	0.0320312	-0.200239	0.00295746
GO_PEPTIDE_HORMONE_SECRETION	-0.0347537	0.104536	0.00103157
GO_PEPTIDE_CATABOLIC_PROCESS	-0.0927842	0.209	0.00212623
GO_PEPTIDE_BIOSYNTHETIC_PROCESS	-0.0128563	-0.125673	0.0417418
GO_PENTOSE_METABOLIC_PROCESS	-0.133552	0.127299	0.0176827
GO_PATTERN_RECOGNITION_RECEPTOR_SIGNALING_PATHWAY	0.00746557	-0.0920584	0.0193438
GO_PATHWAY_RESTRICTED_SMAD_PROTEIN_PHOSPHORYLATION	0.104803	-0.233071	1.30198e-06
GO_PARKIN_MEDIATED_STIMULATION_OF_MITOPHAGY_IN_RESPONSE_TO_MITOCHONDRIAL_DEPOLARIZATION	-0.0726905	0.178771	0.0297827
GO_PARAXIAL_MESODERM_DEVELOPMENT	0.0633687	-0.192531	0.0351543
GO_PANCREAS_DEVELOPMENT	0.00194944	0.148158	0.0048287
GO_P38MAPK_CASCADE	0.000267913	0.150649	0.0451103
GO_P_BODY_ASSEMBLY	0.0469394	-0.237464	0.00162434
GO_OXIDATIVE_PHOSPHORYLATION	-0.219194	0.42902	2.0499e-09
GO_OXALOACETATE_METABOLIC_PROCESS	-0.222444	0.303778	9.29119e-05
GO_OUTER_MITOCHONDRIAL_MEMBRANE_ORGANIZATION	0.0209731	-0.300047	0.0192933
GO_OSTEOCLAST_DIFFERENTIATION	-0.0878303	0.166416	0.000308698
GO_OSTEOCLAST_DEVELOPMENT	-0.154454	0.212287	0.000146826
GO_OSTEOBLAST_PROLIFERATION	-0.0784551	0.118069	0.0290371
GO_OSTEOBLAST_DEVELOPMENT	0.175092	-0.100496	0.0201897
GO_ORGANOPHOSPHATE_ESTER_TRANSPORT	-0.0407146	0.148078	0.000416286
GO_ORGANOPHOSPHATE_CATABOLIC_PROCESS	-0.0377641	0.100075	0.000537822
GO_ORGANIC_HYDROXY_COMPOUND_TRANSPORT	-0.0340639	0.153457	0.000135524
GO_ORGANIC_HYDROXY_COMPOUND_METABOLIC_PROCESS	-0.052471	0.147046	2.13493e-06
GO_ORGANIC_HYDROXY_COMPOUND_CATABOLIC_PROCESS	-0.00882343	0.219923	0.000266634
GO_ORGANIC_CATION_TRANSPORT	-0.0634997	0.226965	0.000171611
GO_ORGANIC_ANION_TRANSPORT	0.00327969	0.111197	0.010432
GO_ORGANIC_ACID_CATABOLIC_PROCESS	-0.125769	0.313036	6.8778e-10
GO_ORGANIC_ACID_BIOSYNTHETIC_PROCESS	-0.0622192	0.18557	2.79559e-08
GO_ORGANELLE_LOCALIZATION	0.0151961	-0.0893824	0.010081
GO_ORGANELLE_INHERITANCE	0.0112828	-0.267669	0.00263077
GO_ORGANELLE_FISSION	0.0810332	-0.120115	3.39869e-05
GO_ORGANELLE_DISASSEMBLY	0.0269556	-0.136261	0.000605173
GO_ORGANELLE_ASSEMBLY	0.0103951	-0.0404785	0.0416351
GO_OPSONIZATION	-0.121568	0.234428	0.0037544
GO_OOCYTE_MATURATION	0.0983688	-0.0425323	0.0366928
GO_OLIGOSACCHARIDE_CATABOLIC_PROCESS	-0.179511	0.158121	0.00523829
GO_OLIGOSACCHARIDE_BIOSYNTHETIC_PROCESS	0.0661795	-0.3453	0.000285786
GO_OLFACTORY_LOBE_DEVELOPMENT	-0.107597	0.351872	0.00080669
GO_ODONTOGENESIS_OF_DENTIN_CONTAINING_TOOTH	-0.0561032	0.142008	0.00346092
GO_ODONTOGENESIS	-0.0594635	0.145485	0.00201056
GO_O_GLYCAN_PROCESSING	0.109907	-0.156097	0.00150078
GO_NUCLEUS_LOCALIZATION	-0.103496	0.166388	0.000101482
GO_NUCLEOTIDE_TRANSPORT	-0.0507162	0.148108	0.0420797
GO_NUCLEOTIDE_PHOSPHORYLATION	0.0188808	-0.153345	0.000361029
GO_NUCLEOTIDE_EXCISION_REPAIR_DNA_INCISION	-0.000937438	-0.210603	0.0230243
GO_NUCLEOTIDE_EXCISION_REPAIR_DNA_GAP_FILLING	0.0338221	-0.258848	0.0190465
GO_NUCLEOTIDE_EXCISION_REPAIR_DNA_DAMAGE_RECOGNITION	-0.167713	0.222449	0.000104221
GO_NUCLEOTIDE_BINDING_DOMAIN_LEUCINE_RICH_REPEAT_CONTAINING_RECEPTOR_SIGNALING_PATHWAY	0.0342214	-0.170809	0.016148
GO_NUCLEOSOME_ORGANIZATION	0.045233	-0.226789	0.00342403
GO_NUCLEOSOME_ASSEMBLY	0.0319615	-0.184111	0.02535
GO_NUCLEOSIDE_PHOSPHATE_CATABOLIC_PROCESS	-0.0619632	0.163785	0.000197988
GO_NUCLEOSIDE_MONOPHOSPHATE_BIOSYNTHETIC_PROCESS	0.0326094	-0.205031	0.00111666
GO_NUCLEOSIDE_METABOLIC_PROCESS	-0.0444184	0.0782659	0.0305599
GO_NUCLEOSIDE_DIPHOSPHATE_METABOLIC_PROCESS	-0.00327705	-0.084739	0.043621
GO_NUCLEOSIDE_CATABOLIC_PROCESS	-0.0742158	0.198843	0.00322014
GO_NUCLEOSIDE_BISPHOSPHATE_METABOLIC_PROCESS	-0.0844307	0.192049	0.00036118
GO_NUCLEOSIDE_BISPHOSPHATE_BIOSYNTHETIC_PROCESS	-0.0953707	0.125724	0.00676432
GO_NUCLEOLUS_ORGANIZATION	0.0722926	-0.408077	0.00333877
GO_NUCLEOLAR_LARGE_RRNA_TRANSCRIPTION_BY_RNA_POLYMERASE_I	0.0766715	-0.29223	0.000319585
GO_NUCLEOBASE_METABOLIC_PROCESS	0.0541919	-0.211566	0.00050435
GO_NUCLEOBASE_CONTAINING_SMALL_MOLECULE_METABOLIC_PROCESS	-0.0371139	0.0411264	0.0228842
GO_NUCLEOBASE_CONTAINING_SMALL_MOLECULE_CATABOLIC_PROCESS	-0.0532361	0.0967967	0.0363221
GO_NUCLEOBASE_CONTAINING_SMALL_MOLECULE_BIOSYNTHETIC_PROCESS	-0.0253926	0.0738384	0.0492808
GO_NUCLEOBASE_CONTAINING_COMPOUND_TRANSPORT	0.0347654	-0.224753	0.000366658
GO_NUCLEOBASE_BIOSYNTHETIC_PROCESS	0.132606	-0.451239	7.50984e-08
GO_NUCLEIC_ACID_PHOSPHODIESTER_BOND_HYDROLYSIS	0.0348385	-0.169792	0.00113017
GO_NUCLEAR_TRANSPORT	0.02991	-0.214251	0.00015979
GO_NUCLEAR_TRANSCRIBED_MRNA_CATABOLIC_PROCESS_DEADENYLATION_INDEPENDENT_DECAY	0.0951236	-0.298673	0.00781149
GO_NUCLEAR_MIGRATION	-0.099502	0.156007	0.000457012
GO_NUCLEAR_MEMBRANE_ORGANIZATION	-0.123595	0.164139	0.0311704
GO_NUCLEAR_EXPORT	0.0352507	-0.236259	0.000621853
GO_NUCLEAR_CHROMOSOME_SEGREGATION	0.076694	-0.143566	0.000453216
GO_NONRIBOSOMAL_PEPTIDE_BIOSYNTHETIC_PROCESS	-0.163444	0.237615	0.000106018
GO_NON_RECOMBINATIONAL_REPAIR	0.0285858	-0.102314	0.0413056
GO_NLS_BEARING_PROTEIN_IMPORT_INTO_NUCLEUS	0.0972716	-0.394303	4.50034e-05
GO_NLRP3_INFLAMMASOME_COMPLEX_ASSEMBLY	0.156649	-0.22143	0.000577022
GO_NEUTRAL_LIPID_METABOLIC_PROCESS	-0.0167773	0.0991798	0.0266812
GO_NEUTRAL_LIPID_BIOSYNTHETIC_PROCESS	0.0473967	0.197406	0.0314122
GO_NEUROTRANSMITTER_UPTAKE	-0.0925238	0.349103	4.04045e-07
GO_NEUROTRANSMITTER_TRANSPORT	-0.0870197	0.178257	4.54692e-05
GO_NEUROTRANSMITTER_SECRETION	-0.0845475	0.144313	0.00117155
GO_NEUROTRANSMITTER_REUPTAKE	-0.0509577	0.190541	0.014865
GO_NEUROTRANSMITTER_RECEPTOR_TRANSPORT	0.0966827	-0.239721	0.000132908
GO_NEUROTRANSMITTER_RECEPTOR_LOCALIZATION_TO_POSTSYNAPTIC_SPECIALIZATION_MEMBRANE	-0.135765	0.370902	4.34355e-05
GO_NEUROTRANSMITTER_RECEPTOR_INTERNALIZATION	0.123065	-0.251635	0.00175681
GO_NEUROTRANSMITTER_METABOLIC_PROCESS	-0.222449	0.384334	8.82705e-08
GO_NEUROTRANSMITTER_CATABOLIC_PROCESS	-0.246767	0.489696	1.5217e-08
GO_NEURON_NEURON_SYNAPTIC_TRANSMISSION	-0.00890183	-0.320043	0.0248781
GO_NEURON_DEATH_IN_RESPONSE_TO_OXIDATIVE_STRESS	-0.114652	0.135656	0.00438142
GO_NEURON_CELLULAR_HOMEOSTASIS	-0.102895	0.166285	0.010157
GO_NEUROMUSCULAR_PROCESS_CONTROLLING_POSTURE	-0.309508	0.616325	5.70303e-12
GO_NEUROMUSCULAR_PROCESS_CONTROLLING_BALANCE	-0.0971511	0.240216	0.000401219
GO_NEUROMUSCULAR_PROCESS	-0.0900154	0.237266	6.115e-06
GO_NEUROBLAST_PROLIFERATION	-0.0743709	0.256152	9.36619e-07
GO_NEUROBLAST_DIVISION	0.0983991	-0.176211	0.00988281
GO_NEURAL_RETINA_DEVELOPMENT	0.101984	-0.2188	8.96028e-05
GO_NEURAL_PLATE_DEVELOPMENT	-0.183057	0.447916	9.97168e-06
GO_NEURAL_NUCLEUS_DEVELOPMENT	-0.123958	0.29419	6.65756e-09
GO_NERVOUS_SYSTEM_PROCESS	-0.0415663	0.119812	5.45703e-05
GO_NERVE_GROWTH_FACTOR_SIGNALING_PATHWAY	-0.045509	0.215617	0.019346
GO_NERVE_DEVELOPMENT	-0.010926	0.153497	0.0188139
GO_NEPHRON_MORPHOGENESIS	-0.0451033	0.317411	5.33464e-07
GO_NEPHRON_EPITHELIUM_DEVELOPMENT	-0.0430336	0.292235	1.21901e-06
GO_NEPHRON_DEVELOPMENT	-0.0427526	0.207664	7.13675e-05
GO_NEGATIVE_REGULATION_OF_VIRAL_RELEASE_FROM_HOST_CELL	0.0474954	-0.133495	0.0294764
GO_NEGATIVE_REGULATION_OF_VIRAL_PROCESS	0.0282591	-0.113745	0.0378269
GO_NEGATIVE_REGULATION_OF_VIRAL_LIFE_CYCLE	0.043283	-0.133099	0.0123661
GO_NEGATIVE_REGULATION_OF_VIRAL_GENOME_REPLICATION	0.0480978	-0.168311	0.00413275
GO_NEGATIVE_REGULATION_OF_VASCULATURE_DEVELOPMENT	-0.0713062	0.143251	0.00148696
GO_NEGATIVE_REGULATION_OF_VASCULAR_ASSOCIATED_SMOOTH_MUSCLE_CELL_PROLIFERATION	-0.031245	0.254856	0.0010176
GO_NEGATIVE_REGULATION_OF_UBIQUITIN_PROTEIN_TRANSFERASE_ACTIVITY	-0.0686301	0.137925	0.0324522
GO_NEGATIVE_REGULATION_OF_UBIQUITIN_PROTEIN_LIGASE_ACTIVITY	-0.1178	0.21644	0.00935481
GO_NEGATIVE_REGULATION_OF_UBIQUITIN_DEPENDENT_PROTEIN_CATABOLIC_PROCESS	-0.0614487	0.080579	0.0241534
GO_NEGATIVE_REGULATION_OF_TYPE_2_IMMUNE_RESPONSE	-0.155529	0.349283	2.92032e-06
GO_NEGATIVE_REGULATION_OF_TUMOR_NECROSIS_FACTOR_MEDIATED_SIGNALING_PATHWAY	-0.120909	0.510088	6.0938e-07
GO_NEGATIVE_REGULATION_OF_TRANSPORT	-0.0401071	0.0828286	0.00125595
GO_NEGATIVE_REGULATION_OF_TRANSMEMBRANE_RECEPTOR_PROTEIN_SERINE_THREONINE_KINASE_SIGNALING_PATHWAY	0.0833387	-0.0558415	0.00830128
GO_NEGATIVE_REGULATION_OF_TRANSLATIONAL_INITIATION	0.0765893	-0.201611	0.00220087
GO_NEGATIVE_REGULATION_OF_TRANSCRIPTION_FROM_RNA_POLYMERASE_II_PROMOTER_IN_RESPONSE_TO_STRESS	-0.123622	0.130802	0.018213
GO_NEGATIVE_REGULATION_OF_TOR_SIGNALING	-0.0211203	0.148927	0.0247777
GO_NEGATIVE_REGULATION_OF_TISSUE_REMODELING	-0.126791	0.331231	0.000118224
GO_NEGATIVE_REGULATION_OF_TELOMERE_MAINTENANCE_VIA_TELOMERE_LENGTHENING	-0.0215824	-0.280707	0.0311875
GO_NEGATIVE_REGULATION_OF_TELOMERE_CAPPING	0.053794	-0.215726	0.0308079
GO_NEGATIVE_REGULATION_OF_T_CELL_RECEPTOR_SIGNALING_PATHWAY	-0.128331	0.157251	5.98069e-05
GO_NEGATIVE_REGULATION_OF_T_CELL_DIFFERENTIATION	-0.0353026	0.188055	0.00846338
GO_NEGATIVE_REGULATION_OF_SYNAPTIC_TRANSMISSION	-0.0572246	0.102278	0.034703
GO_NEGATIVE_REGULATION_OF_SUPRAMOLECULAR_FIBER_ORGANIZATION	-0.0659332	0.128855	0.000656756
GO_NEGATIVE_REGULATION_OF_SUBSTRATE_ADHESION_DEPENDENT_CELL_SPREADING	-0.12685	0.200442	0.00144875
GO_NEGATIVE_REGULATION_OF_STRESS_ACTIVATED_PROTEIN_KINASE_SIGNALING_CASCADE	-0.0662972	0.131812	0.013927
GO_NEGATIVE_REGULATION_OF_STEROID_METABOLIC_PROCESS	-0.14662	0.36606	4.67085e-06
GO_NEGATIVE_REGULATION_OF_STEM_CELL_PROLIFERATION	-0.118557	0.364045	0.000222864
GO_NEGATIVE_REGULATION_OF_SMOOTH_MUSCLE_CELL_PROLIFERATION	-0.0625321	0.2162	0.000149297
GO_NEGATIVE_REGULATION_OF_SMOOTH_MUSCLE_CELL_DIFFERENTIATION	-0.140572	0.277091	0.000411745
GO_NEGATIVE_REGULATION_OF_SINGLE_STRANDED_VIRAL_RNA_REPLICATION_VIA_DOUBLE_STRANDED_DNA_INTERMEDIATE	0.049932	-0.17949	0.0383975
GO_NEGATIVE_REGULATION_OF_SIGNALING_RECEPTOR_ACTIVITY	0.0739321	-0.252863	0.000183966
GO_NEGATIVE_REGULATION_OF_SIGNAL_TRANSDUCTION_IN_ABSENCE_OF_LIGAND	-0.095119	0.213716	7.57983e-05
GO_NEGATIVE_REGULATION_OF_SIGNAL_TRANSDUCTION_BY_P53_CLASS_MEDIATOR	-0.027914	0.142096	0.0310204
GO_NEGATIVE_REGULATION_OF_SECRETION	-0.0146892	0.0801228	0.0456513
GO_NEGATIVE_REGULATION_OF_RYANODINE_SENSITIVE_CALCIUM_RELEASE_CHANNEL_ACTIVITY	-0.0545873	0.337814	0.00131234
GO_NEGATIVE_REGULATION_OF_RESPONSE_TO_REACTIVE_OXYGEN_SPECIES	-0.152284	0.199199	0.00388609
GO_NEGATIVE_REGULATION_OF_RESPONSE_TO_OXIDATIVE_STRESS	-0.156169	0.348551	7.88263e-10
GO_NEGATIVE_REGULATION_OF_RESPONSE_TO_EXTERNAL_STIMULUS	-0.0210493	0.109648	0.00832003
GO_NEGATIVE_REGULATION_OF_RESPONSE_TO_ENDOPLASMIC_RETICULUM_STRESS	0.00987397	-0.177741	0.0116327
GO_NEGATIVE_REGULATION_OF_RESPONSE_TO_DNA_DAMAGE_STIMULUS	0.0273499	-0.149902	0.00360029
GO_NEGATIVE_REGULATION_OF_RESPONSE_TO_CYTOKINE_STIMULUS	-0.0323319	0.0945457	0.0318279
GO_NEGATIVE_REGULATION_OF_REPRODUCTIVE_PROCESS	0.0919904	-0.0546235	0.0449271
GO_NEGATIVE_REGULATION_OF_RELEASE_OF_CYTOCHROME_C_FROM_MITOCHONDRIA	-0.13229	0.222371	7.54021e-05
GO_NEGATIVE_REGULATION_OF_REGULATED_SECRETORY_PATHWAY	-0.0780148	0.231935	0.0102056
GO_NEGATIVE_REGULATION_OF_RECEPTOR_MEDIATED_ENDOCYTOSIS	0.0152008	-0.200164	0.00471292
GO_NEGATIVE_REGULATION_OF_RECEPTOR_INTERNALIZATION	0.0661823	-0.324342	0.00023944
GO_NEGATIVE_REGULATION_OF_REACTIVE_OXYGEN_SPECIES_METABOLIC_PROCESS	-0.0538361	0.0525491	0.0392544
GO_NEGATIVE_REGULATION_OF_PROTEOLYSIS	-0.0393421	0.0961791	0.015429
GO_NEGATIVE_REGULATION_OF_PROTEIN_TYROSINE_KINASE_ACTIVITY	0.0193412	-0.155892	0.0032303
GO_NEGATIVE_REGULATION_OF_PROTEIN_SUMOYLATION	-0.225892	0.390711	9.0022e-07
GO_NEGATIVE_REGULATION_OF_PROTEIN_POLYUBIQUITINATION	0.0458691	-0.288105	0.000947478
GO_NEGATIVE_REGULATION_OF_PROTEIN_POLYMERIZATION	-0.0840592	0.175805	0.000142779
GO_NEGATIVE_REGULATION_OF_PROTEIN_MATURATION	-0.0872696	0.262715	2.99093e-05
GO_NEGATIVE_REGULATION_OF_PROTEIN_LOCALIZATION_TO_NUCLEUS	-0.0152792	0.169484	0.0123115
GO_NEGATIVE_REGULATION_OF_PROTEIN_LOCALIZATION_TO_CELL_SURFACE	-0.107499	0.194253	0.00713592
GO_NEGATIVE_REGULATION_OF_PROTEIN_K63_LINKED_UBIQUITINATION	0.0523578	-0.281966	0.00162558
GO_NEGATIVE_REGULATION_OF_PROTEIN_IMPORT	-0.0661323	0.220309	0.00613955
GO_NEGATIVE_REGULATION_OF_PROTEIN_EXIT_FROM_ENDOPLASMIC_RETICULUM	0.049485	-0.203601	0.0302432
GO_NEGATIVE_REGULATION_OF_PROTEIN_CONTAINING_COMPLEX_DISASSEMBLY	-0.082183	0.190531	1.82181e-05
GO_NEGATIVE_REGULATION_OF_PROTEIN_CONTAINING_COMPLEX_ASSEMBLY	-0.0599438	0.0824717	0.00223046
GO_NEGATIVE_REGULATION_OF_PROTEIN_BINDING	0.0425176	-0.0800878	0.0104909
GO_NEGATIVE_REGULATION_OF_PROTEIN_AUTOPHOSPHORYLATION	-0.100589	0.192846	0.00940397
GO_NEGATIVE_REGULATION_OF_PROTEASOMAL_UBIQUITIN_DEPENDENT_PROTEIN_CATABOLIC_PROCESS	-0.0529653	0.0980797	0.0258724
GO_NEGATIVE_REGULATION_OF_POTASSIUM_ION_TRANSPORT	-0.133998	0.158896	0.00243587
GO_NEGATIVE_REGULATION_OF_POTASSIUM_ION_TRANSMEMBRANE_TRANSPORT	-0.139857	0.164769	0.00111875
GO_NEGATIVE_REGULATION_OF_POSTTRANSCRIPTIONAL_GENE_SILENCING	0.0469525	-0.207197	0.0107978
GO_NEGATIVE_REGULATION_OF_PLATELET_AGGREGATION	-0.0376889	0.186312	0.0474386
GO_NEGATIVE_REGULATION_OF_PHOSPHORYLATION	-0.0221281	0.0488774	0.0068138
GO_NEGATIVE_REGULATION_OF_PHOSPHORUS_METABOLIC_PROCESS	-0.0184816	0.0410872	0.0136473
GO_NEGATIVE_REGULATION_OF_PHOSPHOLIPID_METABOLIC_PROCESS	-0.26566	0.476091	7.24e-08
GO_NEGATIVE_REGULATION_OF_PHOSPHATIDYLINOSITOL_3_KINASE_SIGNALING	-0.122169	0.268941	0.000226861
GO_NEGATIVE_REGULATION_OF_PEPTIDYL_TYROSINE_PHOSPHORYLATION	0.0045516	-0.170314	0.000597293
GO_NEGATIVE_REGULATION_OF_PEPTIDASE_ACTIVITY	-0.046078	0.127531	0.0141653
GO_NEGATIVE_REGULATION_OF_OXIDOREDUCTASE_ACTIVITY	-0.136925	0.0876138	0.00728936
GO_NEGATIVE_REGULATION_OF_OXIDATIVE_STRESS_INDUCED_NEURON_DEATH	-0.144329	0.320426	1.98218e-05
GO_NEGATIVE_REGULATION_OF_OXIDATIVE_STRESS_INDUCED_INTRINSIC_APOPTOTIC_SIGNALING_PATHWAY	-0.146692	0.323872	7.84038e-06
GO_NEGATIVE_REGULATION_OF_OSTEOCLAST_DIFFERENTIATION	-0.110615	0.300965	0.000337619
GO_NEGATIVE_REGULATION_OF_OSSIFICATION	0.0209868	0.193371	0.0374005
GO_NEGATIVE_REGULATION_OF_NUCLEAR_DIVISION	0.100916	-0.244984	1.14098e-05
GO_NEGATIVE_REGULATION_OF_NF_KAPPAB_TRANSCRIPTION_FACTOR_ACTIVITY	-0.0301999	0.0982575	0.0300898
GO_NEGATIVE_REGULATION_OF_NEUROTRANSMITTER_TRANSPORT	-0.138624	0.138702	0.0108862
GO_NEGATIVE_REGULATION_OF_NEUROTRANSMITTER_SECRETION	-0.151224	0.211077	0.0030325
GO_NEGATIVE_REGULATION_OF_NEURAL_PRECURSOR_CELL_PROLIFERATION	-0.0120642	0.165884	0.0157333
GO_NEGATIVE_REGULATION_OF_NERVOUS_SYSTEM_PROCESS	0.0541002	-0.186784	0.00590648
GO_NEGATIVE_REGULATION_OF_MYOTUBE_DIFFERENTIATION	-0.0144241	0.465484	0.000111736
GO_NEGATIVE_REGULATION_OF_MYOBLAST_DIFFERENTIATION	-0.00873981	0.252076	0.0193629
GO_NEGATIVE_REGULATION_OF_MYELINATION	0.0766848	-0.208414	0.00247923
GO_NEGATIVE_REGULATION_OF_MUSCLE_CONTRACTION	-0.0759824	0.372655	8.70188e-05
GO_NEGATIVE_REGULATION_OF_MUSCLE_CELL_DIFFERENTIATION	-0.0604914	0.127175	0.0186391
GO_NEGATIVE_REGULATION_OF_MULTICELLULAR_ORGANISMAL_PROCESS	-0.0144653	0.0662488	0.0132713
GO_NEGATIVE_REGULATION_OF_MRNA_SPLICING_VIA_SPLICEOSOME	0.0147425	-0.253555	0.0284282
GO_NEGATIVE_REGULATION_OF_MRNA_PROCESSING	0.0369763	-0.285195	0.00410214
GO_NEGATIVE_REGULATION_OF_MRNA_METABOLIC_PROCESS	0.001653	-0.183902	0.0494499
GO_NEGATIVE_REGULATION_OF_MRNA_3_END_PROCESSING	0.0932952	-0.344646	0.000553023
GO_NEGATIVE_REGULATION_OF_MITOTIC_CELL_CYCLE	0.019756	-0.0911394	0.00996714
GO_NEGATIVE_REGULATION_OF_MITOCHONDRION_ORGANIZATION	-0.0510157	0.115773	0.003199
GO_NEGATIVE_REGULATION_OF_MITOCHONDRIAL_FUSION	0.0660942	-0.153889	0.0351614
GO_NEGATIVE_REGULATION_OF_MICROTUBULE_POLYMERIZATION_OR_DEPOLYMERIZATION	0.0610782	-0.119566	0.00254703
GO_NEGATIVE_REGULATION_OF_METAPHASE_ANAPHASE_TRANSITION_OF_CELL_CYCLE	0.10378	-0.261937	9.64679e-05
GO_NEGATIVE_REGULATION_OF_MESENCHYMAL_CELL_PROLIFERATION	-0.190758	0.367357	5.95166e-06
GO_NEGATIVE_REGULATION_OF_MAPK_CASCADE	-0.0599261	0.0981598	0.00027498
GO_NEGATIVE_REGULATION_OF_MAP_KINASE_ACTIVITY	-0.0632098	0.0931743	0.0252036
GO_NEGATIVE_REGULATION_OF_LYMPHOCYTE_MIGRATION	-0.0765132	0.191726	0.0350299
GO_NEGATIVE_REGULATION_OF_LYMPHOCYTE_DIFFERENTIATION	-0.056413	0.131881	0.0161175
GO_NEGATIVE_REGULATION_OF_LYASE_ACTIVITY	-0.105331	0.380081	0.00109158
GO_NEGATIVE_REGULATION_OF_LIPOPROTEIN_PARTICLE_CLEARANCE	0.0595452	-0.35416	0.00335185
GO_NEGATIVE_REGULATION_OF_LIPID_METABOLIC_PROCESS	-0.095004	0.2632	3.69774e-06
GO_NEGATIVE_REGULATION_OF_LIPID_LOCALIZATION	0.058183	-0.0772828	0.0417403
GO_NEGATIVE_REGULATION_OF_LIPID_BIOSYNTHETIC_PROCESS	-0.105968	0.333551	9.88984e-07
GO_NEGATIVE_REGULATION_OF_LIPASE_ACTIVITY	-0.177333	0.184002	0.00217957
GO_NEGATIVE_REGULATION_OF_LEUKOCYTE_MIGRATION	-0.0463374	0.199425	0.00786299
GO_NEGATIVE_REGULATION_OF_LEUKOCYTE_DIFFERENTIATION	-0.0518982	0.106401	0.013815
GO_NEGATIVE_REGULATION_OF_LEUKOCYTE_CHEMOTAXIS	-0.0716466	0.227118	0.0225383
GO_NEGATIVE_REGULATION_OF_LEUKOCYTE_CELL_CELL_ADHESION	-0.0318402	0.144145	0.000563403
GO_NEGATIVE_REGULATION_OF_LEUKOCYTE_APOPTOTIC_PROCESS	0.0717925	-0.0883663	0.0215558
GO_NEGATIVE_REGULATION_OF_KIDNEY_DEVELOPMENT	0.00545843	0.358027	0.000401441
GO_NEGATIVE_REGULATION_OF_KERATINOCYTE_PROLIFERATION	-0.179742	0.255481	0.000478279
GO_NEGATIVE_REGULATION_OF_JUN_KINASE_ACTIVITY	-0.179752	0.407097	7.4902e-05
GO_NEGATIVE_REGULATION_OF_JNK_CASCADE	-0.0668886	0.139355	0.0189738
GO_NEGATIVE_REGULATION_OF_ION_TRANSMEMBRANE_TRANSPORT	-0.0449472	0.0777339	0.0390863
GO_NEGATIVE_REGULATION_OF_INTRINSIC_APOPTOTIC_SIGNALING_PATHWAY_BY_P53_CLASS_MEDIATOR	-0.0389803	0.162794	0.0055248
GO_NEGATIVE_REGULATION_OF_INTRACELLULAR_ESTROGEN_RECEPTOR_SIGNALING_PATHWAY	-0.103949	0.181627	0.00460613
GO_NEGATIVE_REGULATION_OF_INTERLEUKIN_8_PRODUCTION	-0.0967126	0.287698	0.000315308
GO_NEGATIVE_REGULATION_OF_INTERLEUKIN_1_PRODUCTION	-0.181421	0.46448	2.0064e-07
GO_NEGATIVE_REGULATION_OF_INTERLEUKIN_1_BETA_PRODUCTION	-0.206954	0.555322	7.69035e-08
GO_NEGATIVE_REGULATION_OF_INTERFERON_GAMMA_PRODUCTION	-0.0872268	0.246168	0.00161033
GO_NEGATIVE_REGULATION_OF_INFLAMMATORY_RESPONSE	-0.0676014	0.198639	6.36631e-05
GO_NEGATIVE_REGULATION_OF_INCLUSION_BODY_ASSEMBLY	-0.158313	0.151999	0.0100333
GO_NEGATIVE_REGULATION_OF_IMMUNOGLOBULIN_PRODUCTION	0.114313	-0.352598	2.1755e-05
GO_NEGATIVE_REGULATION_OF_IMMUNE_SYSTEM_PROCESS	-0.0313107	0.0664832	0.0161339
GO_NEGATIVE_REGULATION_OF_HYDROLASE_ACTIVITY	-0.0268331	0.0669378	0.0361416
GO_NEGATIVE_REGULATION_OF_HOMOTYPIC_CELL_CELL_ADHESION	-0.0601828	0.251867	0.00244419
GO_NEGATIVE_REGULATION_OF_HISTONE_MODIFICATION	0.0290257	-0.163109	0.011682
GO_NEGATIVE_REGULATION_OF_HISTONE_METHYLATION	0.0939231	-0.258872	0.00153826
GO_NEGATIVE_REGULATION_OF_HISTONE_H3_K9_METHYLATION	0.115622	-0.370308	0.000645327
GO_NEGATIVE_REGULATION_OF_HEMOPOIESIS	-0.0349356	0.0709978	0.0414519
GO_NEGATIVE_REGULATION_OF_HELICASE_ACTIVITY	0.15436	-0.312934	0.000354541
GO_NEGATIVE_REGULATION_OF_HEART_CONTRACTION	-0.0873922	0.387973	1.31167e-05
GO_NEGATIVE_REGULATION_OF_GTPASE_ACTIVITY	-0.0432087	0.0746948	0.0345303
GO_NEGATIVE_REGULATION_OF_GLYCOPROTEIN_METABOLIC_PROCESS	0.0688504	-0.15523	0.00632326
GO_NEGATIVE_REGULATION_OF_GLUCONEOGENESIS	0.128908	-0.352978	4.05703e-05
GO_NEGATIVE_REGULATION_OF_GLIAL_CELL_PROLIFERATION	0.0902339	-0.218194	0.00417509
GO_NEGATIVE_REGULATION_OF_GLIAL_CELL_DIFFERENTIATION	-0.137216	0.322216	0.000427716
GO_NEGATIVE_REGULATION_OF_G_PROTEIN_COUPLED_RECEPTOR_SIGNALING_PATHWAY	0.0402243	-0.231515	0.0016214
GO_NEGATIVE_REGULATION_OF_FIBROBLAST_PROLIFERATION	-0.0429481	0.1112	0.015023
GO_NEGATIVE_REGULATION_OF_FIBROBLAST_GROWTH_FACTOR_RECEPTOR_SIGNALING_PATHWAY	0.00479859	0.314677	0.00822023
GO_NEGATIVE_REGULATION_OF_FATTY_ACID_METABOLIC_PROCESS	-0.0879006	0.239767	0.000811788
GO_NEGATIVE_REGULATION_OF_FATTY_ACID_BIOSYNTHETIC_PROCESS	-0.130825	0.367712	1.63593e-05
GO_NEGATIVE_REGULATION_OF_EXTRINSIC_APOPTOTIC_SIGNALING_PATHWAY_VIA_DEATH_DOMAIN_RECEPTORS	0.023542	-0.168803	0.000716437
GO_NEGATIVE_REGULATION_OF_EXTRINSIC_APOPTOTIC_SIGNALING_PATHWAY	-0.041749	0.0489996	0.0252826
GO_NEGATIVE_REGULATION_OF_EXTRACELLULAR_MATRIX_ORGANIZATION	-0.0769301	0.455158	2.75146e-05
GO_NEGATIVE_REGULATION_OF_EXOCYTOSIS	-0.0927736	0.260264	0.00012015
GO_NEGATIVE_REGULATION_OF_ESTABLISHMENT_OF_PROTEIN_LOCALIZATION	-0.043808	0.0458716	0.0406416
GO_NEGATIVE_REGULATION_OF_ERYTHROCYTE_DIFFERENTIATION	-0.0208895	0.386714	0.000708618
GO_NEGATIVE_REGULATION_OF_ERK1_AND_ERK2_CASCADE	-0.0932628	0.180297	5.27655e-06
GO_NEGATIVE_REGULATION_OF_ERBB_SIGNALING_PATHWAY	0.00058925	-0.121313	0.0385014
GO_NEGATIVE_REGULATION_OF_ERAD_PATHWAY	0.0533103	-0.229373	0.00363429
GO_NEGATIVE_REGULATION_OF_EPITHELIAL_CELL_PROLIFERATION	-0.00717635	0.172139	0.000306399
GO_NEGATIVE_REGULATION_OF_EPITHELIAL_CELL_MIGRATION	-0.0769025	0.199807	1.47247e-05
GO_NEGATIVE_REGULATION_OF_EPITHELIAL_CELL_DIFFERENTIATION	0.00449151	0.181325	0.00681082
GO_NEGATIVE_REGULATION_OF_EPITHELIAL_CELL_APOPTOTIC_PROCESS	0.0978159	-0.0865276	0.0266073
GO_NEGATIVE_REGULATION_OF_EPIDERMIS_DEVELOPMENT	-0.0468184	0.249349	0.007399
GO_NEGATIVE_REGULATION_OF_EPIDERMAL_GROWTH_FACTOR_ACTIVATED_RECEPTOR_ACTIVITY	0.0622246	-0.283084	0.000419847
GO_NEGATIVE_REGULATION_OF_ENDOTHELIAL_CELL_APOPTOTIC_PROCESS	0.128628	-0.098829	0.0122784
GO_NEGATIVE_REGULATION_OF_ENDOPLASMIC_RETICULUM_STRESS_INDUCED_INTRINSIC_APOPTOTIC_SIGNALING_PATHWAY	0.0175756	-0.296882	0.00123703
GO_NEGATIVE_REGULATION_OF_ENDOCYTOSIS	-0.0677468	0.0821007	0.0124262
GO_NEGATIVE_REGULATION_OF_DOUBLE_STRAND_BREAK_REPAIR_VIA_HOMOLOGOUS_RECOMBINATION	0.0897423	-0.356445	0.000393328
GO_NEGATIVE_REGULATION_OF_DNA_REPLICATION	0.113753	-0.200745	0.000316897
GO_NEGATIVE_REGULATION_OF_DNA_REPAIR	0.0425065	-0.290332	0.000367087
GO_NEGATIVE_REGULATION_OF_DNA_RECOMBINATION	0.0386935	-0.220884	0.0109308
GO_NEGATIVE_REGULATION_OF_DNA_METABOLIC_PROCESS	0.0257366	-0.134749	0.0355522
GO_NEGATIVE_REGULATION_OF_DNA_DEPENDENT_DNA_REPLICATION	0.0902864	-0.170837	0.0155245
GO_NEGATIVE_REGULATION_OF_DNA_DAMAGE_CHECKPOINT	0.085282	-0.429641	0.000769749
GO_NEGATIVE_REGULATION_OF_DNA_BIOSYNTHETIC_PROCESS	0.0462281	-0.158132	0.0270937
GO_NEGATIVE_REGULATION_OF_DENDRITIC_SPINE_DEVELOPMENT	0.0418867	-0.164057	0.0394968
GO_NEGATIVE_REGULATION_OF_DEFENSE_RESPONSE	-0.0416707	0.0739095	0.0276743
GO_NEGATIVE_REGULATION_OF_CYTOSKELETON_ORGANIZATION	-0.0734677	0.148655	0.000116731
GO_NEGATIVE_REGULATION_OF_CYTOKINE_PRODUCTION_INVOLVED_IN_INFLAMMATORY_RESPONSE	-0.144911	0.350569	7.19334e-05
GO_NEGATIVE_REGULATION_OF_CYTOKINE_PRODUCTION_INVOLVED_IN_IMMUNE_RESPONSE	-0.0384411	0.299026	0.00346972
GO_NEGATIVE_REGULATION_OF_CYTOKINE_PRODUCTION	-0.0294642	0.0672363	0.0322116
GO_NEGATIVE_REGULATION_OF_CYCLIN_DEPENDENT_PROTEIN_KINASE_ACTIVITY	0.15654	-0.179189	0.000118678
GO_NEGATIVE_REGULATION_OF_COLLAGEN_METABOLIC_PROCESS	-0.176409	0.455695	2.76733e-06
GO_NEGATIVE_REGULATION_OF_COAGULATION	-0.0421512	0.144639	0.0351658
GO_NEGATIVE_REGULATION_OF_CILIUM_ASSEMBLY	0.140813	-0.298752	0.00152711
GO_NEGATIVE_REGULATION_OF_CHROMOSOME_SEGREGATION	0.104309	-0.277298	5.83388e-05
GO_NEGATIVE_REGULATION_OF_CHROMOSOME_ORGANIZATION	0.0519726	-0.207564	0.00104523
GO_NEGATIVE_REGULATION_OF_CHOLESTEROL_METABOLIC_PROCESS	-0.164505	0.290627	0.00120624
GO_NEGATIVE_REGULATION_OF_CHEMOTAXIS	-0.0123722	0.232655	0.00482877
GO_NEGATIVE_REGULATION_OF_CHEMOKINE_PRODUCTION	-0.10417	0.293481	0.000615815
GO_NEGATIVE_REGULATION_OF_CELLULAR_SENESCENCE	0.163481	-0.481051	5.45765e-08
GO_NEGATIVE_REGULATION_OF_CELLULAR_RESPONSE_TO_VASCULAR_ENDOTHELIAL_GROWTH_FACTOR_STIMULUS	-0.182464	0.303673	3.17994e-05
GO_NEGATIVE_REGULATION_OF_CELLULAR_RESPONSE_TO_TRANSFORMING_GROWTH_FACTOR_BETA_STIMULUS	0.0914121	-0.107037	0.000689978
GO_NEGATIVE_REGULATION_OF_CELLULAR_PROTEIN_CATABOLIC_PROCESS	-0.0392763	0.0578294	0.0477371
GO_NEGATIVE_REGULATION_OF_CELLULAR_COMPONENT_ORGANIZATION	-0.0244183	0.0291195	0.0251352
GO_NEGATIVE_REGULATION_OF_CELLULAR_COMPONENT_MOVEMENT	-0.0397984	0.147123	5.68928e-05
GO_NEGATIVE_REGULATION_OF_CELLULAR_AMIDE_METABOLIC_PROCESS	0.0215658	-0.101716	0.028523
GO_NEGATIVE_REGULATION_OF_CELL_SUBSTRATE_ADHESION	-0.0684729	0.116397	0.00131943
GO_NEGATIVE_REGULATION_OF_CELL_POPULATION_PROLIFERATION	0.00886941	0.0783131	0.0145736
GO_NEGATIVE_REGULATION_OF_CELL_CYCLE_PROCESS	0.0224329	-0.115405	0.00347194
GO_NEGATIVE_REGULATION_OF_CELL_CYCLE_PHASE_TRANSITION	0.0190721	-0.100323	0.0163149
GO_NEGATIVE_REGULATION_OF_CELL_CYCLE_CHECKPOINT	0.085282	-0.429641	0.000769749
GO_NEGATIVE_REGULATION_OF_CELL_CYCLE	0.0303906	-0.115189	5.05381e-05
GO_NEGATIVE_REGULATION_OF_CELL_CELL_ADHESION	-0.0509711	0.153533	1.12955e-05
GO_NEGATIVE_REGULATION_OF_CELL_AGING	0.126244	-0.413207	3.90102e-08
GO_NEGATIVE_REGULATION_OF_CELL_ADHESION	-0.0578793	0.163435	5.45428e-07
GO_NEGATIVE_REGULATION_OF_CATION_CHANNEL_ACTIVITY	-0.0669864	0.146306	0.00786455
GO_NEGATIVE_REGULATION_OF_CATALYTIC_ACTIVITY	-0.0280715	0.0521754	0.0185422
GO_NEGATIVE_REGULATION_OF_CARDIAC_MUSCLE_CELL_PROLIFERATION	-0.014779	0.211012	0.0398221
GO_NEGATIVE_REGULATION_OF_CARBOHYDRATE_METABOLIC_PROCESS	0.0605094	-0.121547	0.00146514
GO_NEGATIVE_REGULATION_OF_CAMP_DEPENDENT_PROTEIN_KINASE_ACTIVITY	-0.0054597	0.205507	0.026665
GO_NEGATIVE_REGULATION_OF_CALCIUM_ION_TRANSPORT_INTO_CYTOSOL	-0.0316769	0.248248	0.0094333
GO_NEGATIVE_REGULATION_OF_CALCIUM_ION_TRANSPORT	-0.035893	0.0927092	0.014458
GO_NEGATIVE_REGULATION_OF_CALCIUM_ION_TRANSMEMBRANE_TRANSPORT	-0.0949488	0.203513	0.000122791
GO_NEGATIVE_REGULATION_OF_BONE_REMODELING	-0.0412026	0.247898	0.0351609
GO_NEGATIVE_REGULATION_OF_BONE_MINERALIZATION	-0.18255	0.379775	9.21517e-06
GO_NEGATIVE_REGULATION_OF_BLOOD_VESSEL_ENDOTHELIAL_CELL_MIGRATION	-0.0430052	0.126452	0.0303547
GO_NEGATIVE_REGULATION_OF_BLOOD_PRESSURE	-0.199991	0.465411	2.34183e-07
GO_NEGATIVE_REGULATION_OF_BLOOD_CIRCULATION	-0.0773011	0.385303	1.29736e-05
GO_NEGATIVE_REGULATION_OF_BIOMINERALIZATION	-0.0706484	0.307637	0.000684801
GO_NEGATIVE_REGULATION_OF_BINDING	0.0299958	-0.0841767	0.00939744
GO_NEGATIVE_REGULATION_OF_B_CELL_PROLIFERATION	0.0959188	-0.348344	0.000128824
GO_NEGATIVE_REGULATION_OF_B_CELL_ACTIVATION	0.0725583	-0.321572	2.78365e-05
GO_NEGATIVE_REGULATION_OF_AUTOPHAGY	0.0524467	-0.125755	0.001444
GO_NEGATIVE_REGULATION_OF_ATPASE_ACTIVITY	0.114214	-0.216269	0.000681867
GO_NEGATIVE_REGULATION_OF_ARP2_3_COMPLEX_MEDIATED_ACTIN_NUCLEATION	-0.205087	0.204643	0.00196529
GO_NEGATIVE_REGULATION_OF_ANTIGEN_RECEPTOR_MEDIATED_SIGNALING_PATHWAY	-0.105102	0.165514	0.000166335
GO_NEGATIVE_REGULATION_OF_ANIMAL_ORGAN_MORPHOGENESIS	-0.0449499	0.305456	1.62644e-05
GO_NEGATIVE_REGULATION_OF_AMYLOID_PRECURSOR_PROTEIN_CATABOLIC_PROCESS	-0.116752	0.195894	0.000339858
GO_NEGATIVE_REGULATION_OF_AMYLOID_BETA_FORMATION	-0.094205	0.170184	0.00524576
GO_NEGATIVE_REGULATION_OF_AMINE_TRANSPORT	-0.0844244	0.272261	0.00735326
GO_NEGATIVE_REGULATION_OF_ALPHA_BETA_T_CELL_DIFFERENTIATION	-0.0226472	0.204856	0.0197836
GO_NEGATIVE_REGULATION_OF_ALPHA_BETA_T_CELL_ACTIVATION	-0.0182622	0.200711	0.00907264
GO_NEGATIVE_REGULATION_OF_ALCOHOL_BIOSYNTHETIC_PROCESS	-0.128931	0.24149	0.00310877
GO_NEGATIVE_REGULATION_OF_ADAPTIVE_IMMUNE_RESPONSE	0.101631	-0.0939465	0.0203433
GO_NEGATIVE_REGULATION_OF_ACTIN_NUCLEATION	-0.202716	0.195785	0.00158432
GO_NEGATIVE_REGULATION_OF_ACTIN_FILAMENT_POLYMERIZATION	-0.0984165	0.21216	5.68578e-05
GO_NEGATIVE_REGULATION_OF_ACTIN_FILAMENT_DEPOLYMERIZATION	-0.14978	0.293457	9.02384e-07
GO_NEGATIVE_REGULATION_BY_HOST_OF_VIRAL_PROCESS	0.0290556	-0.16641	0.0493408
GO_NEGATIVE_CHEMOTAXIS	-0.0283577	0.285759	0.00047479
GO_NCRNA_TRANSCRIPTION	0.0610892	-0.259745	5.63224e-05
GO_NCRNA_PROCESSING	0.0436136	-0.248856	0.000164871
GO_NCRNA_METABOLIC_PROCESS	0.0360159	-0.237687	0.000211854
GO_NCRNA_EXPORT_FROM_NUCLEUS	0.0143893	-0.208204	0.0280651
GO_NAIL_DEVELOPMENT	-0.137157	0.362527	0.00208484
GO_NADPH_REGENERATION	-0.170245	0.268867	0.000117206
GO_NADP_METABOLIC_PROCESS	-0.134793	0.252921	6.2854e-05
GO_NADH_DEHYDROGENASE_COMPLEX_ASSEMBLY	-0.220758	0.427331	1.46879e-08
GO_NAD_BIOSYNTHETIC_PROCESS	-0.00352084	0.251641	0.00114664
GO_NAD_BIOSYNTHESIS_VIA_NICOTINAMIDE_RIBOSIDE_SALVAGE_PATHWAY	0.127387	-0.0830908	0.0370044
GO_N_TERMINAL_PROTEIN_AMINO_ACID_MODIFICATION	0.0491224	-0.293472	6.05373e-06
GO_N_TERMINAL_PROTEIN_AMINO_ACID_ACETYLATION	0.115223	-0.513423	9.47231e-08
GO_N_TERMINAL_PEPTIDYL_METHIONINE_ACETYLATION	0.117791	-0.495415	1.48114e-06
GO_N_GLYCAN_PROCESSING	0.0889071	-0.196521	0.00292571
GO_MYOTUBE_DIFFERENTIATION	-0.103488	0.290446	1.10861e-06
GO_MYOTUBE_CELL_DEVELOPMENT	-0.107034	0.350394	1.2403e-05
GO_MYOBLAST_FUSION	-0.149137	0.340481	3.87813e-07
GO_MYELOID_LEUKOCYTE_MIGRATION	-0.0245544	0.146526	0.00411677
GO_MYELOID_LEUKOCYTE_MEDIATED_IMMUNITY	-0.0744439	0.0888907	0.00913686
GO_MYELOID_LEUKOCYTE_ACTIVATION	-0.0657622	0.0907876	0.00835992
GO_MYELOID_CELL_HOMEOSTASIS	0.0151274	-0.0793229	0.0235702
GO_MYELOID_CELL_APOPTOTIC_PROCESS	-0.0900169	0.0796948	0.0273185
GO_MYD88_DEPENDENT_TOLL_LIKE_RECEPTOR_SIGNALING_PATHWAY	0.0739598	-0.200838	0.000935211
GO_MUSCLE_TISSUE_DEVELOPMENT	-0.0374806	0.0928869	0.00335662
GO_MUSCLE_SYSTEM_PROCESS	-0.0395031	0.103522	0.00798731
GO_MUSCLE_STRUCTURE_DEVELOPMENT	-0.0347038	0.0951568	0.00272316
GO_MUSCLE_ORGAN_DEVELOPMENT	-0.0208684	0.0879651	0.0141847
GO_MUSCLE_FIBER_DEVELOPMENT	-0.0956934	0.225731	0.000651593
GO_MUSCLE_CONTRACTION	-0.0587168	0.153306	0.00110243
GO_MUSCLE_CELL_PROLIFERATION	-0.0216761	0.118734	0.00174056
GO_MUSCLE_CELL_MIGRATION	-0.0294056	0.245834	0.000707367
GO_MUSCLE_CELL_DIFFERENTIATION	-0.0397404	0.0887241	0.0111352
GO_MUSCLE_CELL_DEVELOPMENT	-0.0670807	0.10521	0.00540052
GO_MUSCLE_CELL_CELLULAR_HOMEOSTASIS	-0.146684	0.256895	0.000370477
GO_MUSCLE_CELL_APOPTOTIC_PROCESS	-0.0325304	0.110287	0.00211139
GO_MUSCLE_ATROPHY	-0.0810037	0.338368	0.000885159
GO_MULTICELLULAR_ORGANISMAL_SIGNALING	-0.151626	0.282182	2.01296e-09
GO_MULTICELLULAR_ORGANISMAL_MOVEMENT	-0.059682	0.101461	0.0315643
GO_MULTICELLULAR_ORGANISMAL_HOMEOSTASIS	-0.0474292	0.150637	3.62885e-09
GO_MULTICELLULAR_ORGANISM_REPRODUCTION	0.0361251	-0.0587346	0.00187914
GO_MULTI_ORGANISM_PROCESS	0.0194162	-0.0768955	0.000540522
GO_MULTI_ORGANISM_LOCALIZATION	0.0227835	-0.212852	0.00212879
GO_MRNA_TRANSPORT	0.0524912	-0.269298	0.000161388
GO_MRNA_TRANSCRIPTION_BY_RNA_POLYMERASE_II	0.110735	-0.44791	1.97245e-05
GO_MRNA_TRANSCRIPTION	0.114377	-0.374323	5.67045e-05
GO_MRNA_SPLICE_SITE_SELECTION	0.0443292	-0.227606	0.00823119
GO_MRNA_PSEUDOURIDINE_SYNTHESIS	0.085288	-0.210495	0.0186331
GO_MRNA_PROCESSING	0.0399104	-0.251548	0.00107707
GO_MRNA_MODIFICATION	0.021784	-0.194761	0.0266412
GO_MRNA_EXPORT_FROM_NUCLEUS	0.049376	-0.285806	0.000282212
GO_MRNA_CLEAVAGE_INVOLVED_IN_MRNA_PROCESSING	0.046914	-0.271075	0.00525639
GO_MRNA_CLEAVAGE	0.0637136	-0.334148	4.66284e-05
GO_MRNA_CIS_SPLICING_VIA_SPLICEOSOME	0.0397753	-0.203775	0.0101363
GO_MRNA_5_SPLICE_SITE_RECOGNITION	0.0824645	-0.266594	0.00935488
GO_MRNA_3_SPLICE_SITE_RECOGNITION	0.0247809	-0.255366	0.0480606
GO_MRNA_3_END_PROCESSING	0.0727609	-0.330962	2.25247e-05
GO_MOVEMENT_IN_HOST_ENVIRONMENT	-0.0586977	0.0605361	0.0394333
GO_MOTOR_NEURON_AXON_GUIDANCE	-0.089499	0.152327	0.00737669
GO_MOTOR_BEHAVIOR	-0.07738	0.369467	0.000174897
GO_MORPHOGENESIS_OF_AN_EPITHELIAL_SHEET	-0.0634822	0.177494	0.00124301
GO_MORPHOGENESIS_OF_AN_EPITHELIAL_FOLD	-0.0665373	0.198825	0.0324414
GO_MORPHOGENESIS_OF_AN_EPITHELIAL_BUD	-0.115897	0.455662	1.03429e-05
GO_MONOVALENT_INORGANIC_CATION_TRANSPORT	-0.0606547	0.197221	2.71468e-08
GO_MONOUBIQUITINATED_PROTEIN_DEUBIQUITINATION	0.0749959	-0.154641	0.0201849
GO_MONOSACCHARIDE_BIOSYNTHETIC_PROCESS	-0.084513	0.0905444	0.00764047
GO_MONONUCLEAR_CELL_MIGRATION	-0.0728516	0.222425	5.49261e-05
GO_MONOCYTE_CHEMOTAXIS	-0.0693678	0.343393	1.72244e-06
GO_MONOCYTE_CHEMOTACTIC_PROTEIN_1_PRODUCTION	-0.254706	0.555196	1.72069e-08
GO_MONOCARBOXYLIC_ACID_TRANSPORT	-0.0138306	0.126892	0.00306843
GO_MONOCARBOXYLIC_ACID_METABOLIC_PROCESS	-0.0602098	0.159084	1.14615e-06
GO_MONOCARBOXYLIC_ACID_CATABOLIC_PROCESS	-0.067922	0.204478	0.00017539
GO_MONOCARBOXYLIC_ACID_BIOSYNTHETIC_PROCESS	-0.0451416	0.190862	6.45572e-07
GO_MONOAMINE_TRANSPORT	-0.105347	0.282819	4.71099e-06
GO_MONOACYLGLYCEROL_METABOLIC_PROCESS	-0.122757	0.182315	0.0081473
GO_MONOACYLGLYCEROL_CATABOLIC_PROCESS	-0.108007	0.160653	0.041088
GO_MOLTING_CYCLE	-0.0290067	0.216443	0.000281673
GO_MODULATION_OF_PROGRAMMED_CELL_DEATH_IN_OTHER_ORGANISM	-0.121891	0.100136	0.0345341
GO_MODULATION_OF_PROCESS_OF_OTHER_ORGANISM	0.0120633	-0.18841	3.85463e-05
GO_MODULATION_BY_VIRUS_OF_HOST_CELLULAR_PROCESS	0.0038292	-0.189437	0.0198899
GO_MODULATION_BY_SYMBIONT_OF_HOST_PROGRAMMED_CELL_DEATH	-0.10977	0.133173	0.00427645
GO_MODULATION_BY_SYMBIONT_OF_HOST_PROCESS	-0.0127891	-0.14675	0.0391802
GO_MODULATION_BY_SYMBIONT_OF_HOST_CELLULAR_PROCESS	0.00493644	-0.176887	0.0119081
GO_MODULATION_BY_HOST_OF_VIRAL_PROCESS	0.0192293	-0.163831	0.0133511
GO_MODULATION_BY_HOST_OF_SYMBIONT_PROCESS	0.00867818	-0.18734	0.000742164
GO_MODIFICATION_OF_SYNAPTIC_STRUCTURE	-0.0276264	0.136681	0.0394354
GO_MODIFICATION_OF_POSTSYNAPTIC_STRUCTURE	-0.0673028	0.179992	0.00491823
GO_MODIFICATION_OF_POSTSYNAPTIC_ACTIN_CYTOSKELETON	-0.0939768	0.249038	0.000628218
GO_MODIFICATION_DEPENDENT_MACROMOLECULE_CATABOLIC_PROCESS	0.0150025	-0.103965	0.00505947
GO_MITOTIC_SPINDLE_ASSEMBLY	0.0548794	-0.10986	0.0209403
GO_MITOTIC_SISTER_CHROMATID_SEGREGATION	0.0994768	-0.196814	1.51464e-05
GO_MITOTIC_SISTER_CHROMATID_COHESION	0.173219	-0.394504	5.03626e-07
GO_MITOTIC_NUCLEAR_ENVELOPE_DISASSEMBLY	0.146186	-0.276493	6.55328e-05
GO_MITOTIC_NUCLEAR_DIVISION	0.0919608	-0.142	7.42314e-05
GO_MITOTIC_METAPHASE_PLATE_CONGRESSION	0.0474714	-0.0810348	0.0251618
GO_MITOTIC_G2_M_TRANSITION_CHECKPOINT	0.0728304	-0.210592	0.000768033
GO_MITOTIC_G2_DNA_DAMAGE_CHECKPOINT	0.0643876	-0.296971	9.02694e-05
GO_MITOTIC_DNA_REPLICATION	0.172436	-0.381787	2.73025e-05
GO_MITOTIC_DNA_INTEGRITY_CHECKPOINT	0.0256396	-0.1058	0.026359
GO_MITOTIC_CHROMOSOME_CONDENSATION	0.106005	-0.20426	0.0065945
GO_MITOTIC_CELL_CYCLE_CHECKPOINT	0.0455966	-0.138727	0.00151984
GO_MITOTIC_CELL_CYCLE_ARREST	0.181075	-0.217359	0.000345258
GO_MITOCHONDRION_ORGANIZATION	-0.0861742	0.132587	3.09275e-05
GO_MITOCHONDRION_MORPHOGENESIS	-0.0971294	0.111929	0.0380609
GO_MITOCHONDRION_LOCALIZATION	0.0108516	-0.112966	0.0323247
GO_MITOCHONDRIAL_TRANSPORT	-0.0672212	0.0989965	0.00247538
GO_MITOCHONDRIAL_TRANSLATIONAL_TERMINATION	0.0481825	-0.324416	0.000835813
GO_MITOCHONDRIAL_TRANSLATION	0.0491472	-0.296831	0.000617286
GO_MITOCHONDRIAL_RNA_METABOLIC_PROCESS	0.0158397	-0.171556	0.0389949
GO_MITOCHONDRIAL_RNA_CATABOLIC_PROCESS	0.0600087	-0.306481	0.0082706
GO_MITOCHONDRIAL_RESPIRATORY_CHAIN_COMPLEX_ASSEMBLY	-0.175294	0.356633	2.80569e-07
GO_MITOCHONDRIAL_OUTER_MEMBRANE_PERMEABILIZATION	-0.100354	0.246702	2.95771e-05
GO_MITOCHONDRIAL_MEMBRANE_ORGANIZATION	-0.111148	0.137648	0.000107591
GO_MITOCHONDRIAL_GENE_EXPRESSION	0.0478298	-0.269025	0.00116745
GO_MITOCHONDRIAL_ELECTRON_TRANSPORT_UBIQUINOL_TO_CYTOCHROME_C	-0.297836	0.50507	3.95172e-07
GO_MITOCHONDRIAL_ELECTRON_TRANSPORT_NADH_TO_UBIQUINONE	-0.273598	0.542932	9.36099e-10
GO_MITOCHONDRIAL_DEPOLARIZATION	-0.0567794	0.118733	0.0322363
GO_MITOCHONDRIAL_CALCIUM_ION_HOMEOSTASIS	0.0424421	-0.209808	0.0126626
GO_MITOCHONDRIAL_ACETYL_COA_BIOSYNTHETIC_PROCESS_FROM_PYRUVATE	-0.264459	0.498286	5.04975e-05
GO_MIDGUT_DEVELOPMENT	-0.0330316	0.47329	5.34837e-05
GO_MIDBRAIN_DOPAMINERGIC_NEURON_DIFFERENTIATION	-0.107072	0.305489	0.00248406
GO_MIDBRAIN_DEVELOPMENT	-0.070417	0.290781	1.84897e-09
GO_MICROVILLUS_ASSEMBLY	-0.0644564	0.219009	0.00557724
GO_MICROTUBULE_ORGANIZING_CENTER_LOCALIZATION	-0.087483	0.186262	0.000181277
GO_MICROTUBULE_DEPOLYMERIZATION	0.088163	-0.191304	4.55376e-05
GO_MICROTUBULE_CYTOSKELETON_ORGANIZATION_INVOLVED_IN_MITOSIS	0.0367567	-0.0616371	0.0378415
GO_MICROTUBULE_ANCHORING	0.0635793	-0.255348	0.000724466
GO_MHC_CLASS_II_BIOSYNTHETIC_PROCESS	0.176067	-0.299514	0.000294885
GO_METHYLGLYOXAL_METABOLIC_PROCESS	-0.246511	0.483628	6.89722e-06
GO_METHYLATION	0.0266759	-0.0890569	0.0345979
GO_METAPHASE_PLATE_CONGRESSION	0.053525	-0.0670233	0.0367079
GO_METAPHASE_ANAPHASE_TRANSITION_OF_CELL_CYCLE	0.107972	-0.225674	1.16388e-05
GO_METANEPHROS_MORPHOGENESIS	0.103916	0.322297	0.00693755
GO_METANEPHROS_DEVELOPMENT	-0.00447284	0.237798	0.000204503
GO_METANEPHRIC_NEPHRON_MORPHOGENESIS	0.0684016	0.329241	0.00710231
GO_METANEPHRIC_NEPHRON_DEVELOPMENT	0.016553	0.249328	0.0210701
GO_METAL_ION_TRANSPORT	-0.0289221	0.0496202	0.0229296
GO_METAL_ION_HOMEOSTASIS	-0.0355648	0.0498313	0.0434675
GO_MESONEPHROS_DEVELOPMENT	-0.140673	0.349307	3.43727e-09
GO_MESONEPHRIC_TUBULE_MORPHOGENESIS	-0.0983365	0.35128	6.40541e-08
GO_MESODERMAL_CELL_DIFFERENTIATION	-0.00280957	0.360912	0.0101997
GO_MESENCHYMAL_TO_EPITHELIAL_TRANSITION	-0.0612537	0.260322	0.00609179
GO_MESENCHYMAL_CELL_PROLIFERATION	-0.107744	0.425413	3.14882e-07
GO_MEMORY	-0.0671566	0.143575	0.000595234
GO_MEMBRANE_TO_MEMBRANE_DOCKING	-0.129347	0.493119	1.44832e-05
GO_MEMBRANE_REPOLARIZATION_DURING_ACTION_POTENTIAL	-0.180409	0.435235	2.8126e-06
GO_MEMBRANE_REPOLARIZATION	-0.112205	0.179835	0.0029484
GO_MEMBRANE_RAFT_ORGANIZATION	-0.188581	0.434825	1.16361e-09
GO_MEMBRANE_RAFT_ASSEMBLY	-0.25971	0.51586	1.67414e-07
GO_MEMBRANE_PROTEIN_PROTEOLYSIS	0.0395535	-0.0572324	0.024798
GO_MEMBRANE_PROTEIN_ECTODOMAIN_PROTEOLYSIS	0.0497703	-0.0923237	0.0213292
GO_MEMBRANE_LIPID_METABOLIC_PROCESS	-0.0452324	0.142559	0.000723172
GO_MEMBRANE_LIPID_CATABOLIC_PROCESS	-0.140302	0.232545	0.000170441
GO_MEMBRANE_LIPID_BIOSYNTHETIC_PROCESS	-0.0325397	0.169507	0.000255416
GO_MEMBRANE_DISASSEMBLY	0.0742757	-0.117112	0.0316741
GO_MEMBRANE_DEPOLARIZATION_DURING_CARDIAC_MUSCLE_CELL_ACTION_POTENTIAL	-0.152963	0.493016	1.43533e-07
GO_MEMBRANE_DEPOLARIZATION_DURING_ACTION_POTENTIAL	-0.105142	0.419146	4.95257e-07
GO_MEMBRANE_DEPOLARIZATION	-0.111703	0.236128	1.9512e-06
GO_MEMBRANE_BIOGENESIS	-0.151851	0.304245	2.46445e-07
GO_MELANOCYTE_DIFFERENTIATION	-0.0664852	0.369486	6.09466e-05
GO_MEIOTIC_CHROMOSOME_SEPARATION	0.0996637	-0.13165	0.041397
GO_MEIOTIC_CELL_CYCLE_PROCESS	0.0754132	-0.0691784	0.0236497
GO_MEIOTIC_CELL_CYCLE	0.0593698	-0.0876826	0.0153064
GO_MEDIUM_CHAIN_FATTY_ACID_METABOLIC_PROCESS	-0.0839226	0.221122	0.037571
GO_MECHANORECEPTOR_DIFFERENTIATION	-0.0824483	0.155573	0.000753977
GO_MATURE_RIBOSOME_ASSEMBLY	0.0737499	-0.375789	0.000524472
GO_MATURATION_OF_SSU_RRNA_FROM_TRICISTRONIC_RRNA_TRANSCRIPT_SSU_RRNA_5_8S_RRNA_LSU_RRNA	0.0362788	-0.27406	0.00171966
GO_MATURATION_OF_SSU_RRNA	0.0491027	-0.252075	0.000977493
GO_MATURATION_OF_LSU_RRNA_FROM_TRICISTRONIC_RRNA_TRANSCRIPT_SSU_RRNA_5_8S_RRNA_LSU_RRNA	0.0863999	-0.434846	0.000117731
GO_MATURATION_OF_LSU_RRNA	0.0565837	-0.359124	0.000373003
GO_MATURATION_OF_5_8S_RRNA_FROM_TRICISTRONIC_RRNA_TRANSCRIPT_SSU_RRNA_5_8S_RRNA_LSU_RRNA	0.0227837	-0.257558	0.00297803
GO_MATURATION_OF_5_8S_RRNA	0.037717	-0.313354	0.000492331
GO_MAST_CELL_MIGRATION	-0.104842	0.401538	0.000331728
GO_MALE_SEX_DIFFERENTIATION	0.0320963	-0.0641653	0.0239863
GO_MALE_GENITALIA_DEVELOPMENT	-0.0160762	0.326744	0.000504428
GO_MALATE_METABOLIC_PROCESS	-0.195096	0.279937	0.000385472
GO_MAINTENANCE_OF_SYNAPSE_STRUCTURE	-0.140544	0.385082	7.6919e-06
GO_MAINTENANCE_OF_SISTER_CHROMATID_COHESION	0.14304	-0.298812	0.000215799
GO_MAINTENANCE_OF_PROTEIN_LOCATION_IN_NUCLEUS	-0.0962933	0.178191	0.000533297
GO_MAINTENANCE_OF_PROTEIN_LOCATION_IN_CELL	-0.091908	0.138616	0.000397873
GO_MAINTENANCE_OF_PROTEIN_LOCATION	-0.0725956	0.0993807	0.00232878
GO_MAINTENANCE_OF_PROTEIN_LOCALIZATION_IN_ENDOPLASMIC_RETICULUM	0.0842364	-0.254343	0.000388826
GO_MAINTENANCE_OF_ORGANELLE_LOCATION	-0.0907343	0.278272	0.00176646
GO_MAINTENANCE_OF_LOCATION_IN_CELL	-0.0494645	0.0574418	0.0330913
GO_MAINTENANCE_OF_DNA_METHYLATION	0.0719853	-0.23955	0.0196554
GO_MAINTENANCE_OF_CELL_POLARITY	-0.0938948	0.243592	0.000332764
GO_MAINTENANCE_OF_BLOOD_BRAIN_BARRIER	-0.0346111	0.154107	0.0377663
GO_MACROPINOCYTOSIS	0.04598	-0.222703	0.0234054
GO_MACROPHAGE_MIGRATION	-0.0599336	0.111853	0.00865802
GO_MACROPHAGE_DIFFERENTIATION	0.0993323	-0.175961	0.000628626
GO_LYSOSOMAL_MICROAUTOPHAGY	0.142448	-0.200451	0.00470416
GO_LYSOSOMAL_LUMEN_ACIDIFICATION	0.0264596	-0.175411	0.0308513
GO_LYSINE_METABOLIC_PROCESS	-0.286212	0.549144	5.09462e-12
GO_LUNG_MORPHOGENESIS	-0.0951009	0.130483	0.000894903
GO_LUNG_CELL_DIFFERENTIATION	-0.0990949	0.121716	0.0316813
GO_LUNG_ALVEOLUS_DEVELOPMENT	0.0917745	-0.120473	0.0091579
GO_LOW_DENSITY_LIPOPROTEIN_RECEPTOR_PARTICLE_METABOLIC_PROCESS	0.0473266	-0.185733	0.0118155
GO_LOW_DENSITY_LIPOPROTEIN_PARTICLE_RECEPTOR_BIOSYNTHETIC_PROCESS	0.069331	-0.168444	0.0140142
GO_LOW_DENSITY_LIPOPROTEIN_PARTICLE_CLEARANCE	0.0323665	-0.162264	0.00545555
GO_LONG_TERM_SYNAPTIC_POTENTIATION	-0.0461666	0.102502	0.034625
GO_LONG_TERM_MEMORY	-0.17585	0.227905	0.000423973
GO_LONG_CHAIN_FATTY_ACID_METABOLIC_PROCESS	-0.0181374	0.169309	0.00468173
GO_LONG_CHAIN_FATTY_ACID_BIOSYNTHETIC_PROCESS	-0.0754364	0.384059	4.69895e-08
GO_LOCOMOTORY_BEHAVIOR	-0.0434209	0.150796	7.28876e-05
GO_LOCOMOTION_INVOLVED_IN_LOCOMOTORY_BEHAVIOR	-0.103434	0.182431	0.022504
GO_LIPOXYGENASE_PATHWAY	0.0388918	0.31049	0.00580844
GO_LIPOSACCHARIDE_METABOLIC_PROCESS	-0.0568211	0.152637	0.00290808
GO_LIPOPROTEIN_METABOLIC_PROCESS	-0.0225595	0.0747901	0.016154
GO_LIPID_TRANSLOCATION	-0.0280557	0.217296	0.00564524
GO_LIPID_PHOSPHORYLATION	0.0717217	-0.0813262	0.00772361
GO_LIPID_OXIDATION	-0.0476503	0.161608	0.00364432
GO_LIPID_MODIFICATION	-0.0131444	0.0991673	0.00937841
GO_LIPID_LOCALIZATION	-0.0194405	0.105907	0.00347058
GO_LIPID_EXPORT_FROM_CELL	0.0360914	-0.224003	0.00945011
GO_LIPID_DIGESTION	-0.209667	0.521968	1.55264e-09
GO_LIPID_CATABOLIC_PROCESS	-0.0425029	0.155398	0.00029528
GO_LIPID_BIOSYNTHETIC_PROCESS	-0.0119384	0.0485454	0.0361007
GO_LIMB_BUD_FORMATION	0.0331413	0.364657	0.00024777
GO_LEYDIG_CELL_DIFFERENTIATION	0.0666621	-0.22707	0.00592663
GO_LEUKOTRIENE_METABOLIC_PROCESS	-0.0420073	0.175457	0.00494473
GO_LEUKOTRIENE_BIOSYNTHETIC_PROCESS	-0.142603	0.386507	5.79515e-09
GO_LEUKOCYTE_MIGRATION	-0.0113825	0.109299	0.0197712
GO_LEUKOCYTE_MEDIATED_IMMUNITY	-0.0676924	0.0867238	0.00510586
GO_LEUKOCYTE_CHEMOTAXIS	-0.0238387	0.120052	0.0163706
GO_LEUKOCYTE_APOPTOTIC_PROCESS	0.0339353	-0.07928	0.0473898
GO_LEUKOCYTE_AGGREGATION	-0.137543	0.460012	6.57226e-06
GO_LEUCINE_METABOLIC_PROCESS	-0.241738	0.476637	6.15301e-06
GO_LEUCINE_CATABOLIC_PROCESS	-0.301965	0.554083	7.52209e-07
GO_LENS_MORPHOGENESIS_IN_CAMERA_TYPE_EYE	-0.16206	0.399476	1.51986e-06
GO_LEFT_RIGHT_AXIS_SPECIFICATION	-0.0989371	0.257925	0.0035447
GO_LEARNING	-0.0590318	0.125906	0.00203479
GO_LAYER_FORMATION_IN_CEREBRAL_CORTEX	-0.236937	0.289218	1.37336e-05
GO_LATERAL_VENTRICLE_DEVELOPMENT	0.155637	-0.0553689	0.0202417
GO_LATERAL_SPROUTING_FROM_AN_EPITHELIUM	-0.214802	0.540518	8.8198e-08
GO_LATE_ENDOSOME_TO_VACUOLE_TRANSPORT	0.0361677	-0.2434	0.000765419
GO_LATE_ENDOSOME_TO_LYSOSOME_TRANSPORT	0.0566855	-0.212614	0.0415514
GO_LAMELLIPODIUM_ORGANIZATION	-0.104164	0.222693	6.91361e-05
GO_LAMELLIPODIUM_MORPHOGENESIS	-0.173828	0.284127	8.52706e-06
GO_LAMELLIPODIUM_ASSEMBLY	-0.089761	0.209401	0.000448944
GO_LACTATE_METABOLIC_PROCESS	-0.0725742	0.266228	0.000632585
GO_LABYRINTHINE_LAYER_MORPHOGENESIS	0.0885904	-0.219704	0.00365396
GO_LABYRINTHINE_LAYER_DEVELOPMENT	0.00907838	-0.140298	0.0413394
GO_L_PHENYLALANINE_METABOLIC_PROCESS	-0.113658	0.39471	0.00016801
GO_L_METHIONINE_SALVAGE_FROM_METHYLTHIOADENOSINE	-0.161337	0.269228	0.000355958
GO_L_ASCORBIC_ACID_METABOLIC_PROCESS	-0.108768	0.229014	0.00318184
GO_KINETOCHORE_ORGANIZATION	0.191324	-0.165953	2.07024e-05
GO_KINETOCHORE_ASSEMBLY	0.195845	-0.195162	6.40958e-06
GO_KIDNEY_MORPHOGENESIS	-0.00779682	0.288018	5.55828e-06
GO_KIDNEY_EPITHELIUM_DEVELOPMENT	-0.0820091	0.299025	4.19329e-07
GO_KETONE_CATABOLIC_PROCESS	-0.155716	0.369933	1.36682e-05
GO_KETONE_BODY_METABOLIC_PROCESS	-0.158689	0.251273	0.00102535
GO_KETONE_BODY_BIOSYNTHETIC_PROCESS	-0.14612	0.196524	0.0102249
GO_KETONE_BIOSYNTHETIC_PROCESS	-0.101608	0.417588	2.00515e-08
GO_KERATINOCYTE_PROLIFERATION	-0.107706	0.274738	4.44348e-05
GO_KERATINOCYTE_MIGRATION	-0.0518192	0.219647	0.00331849
GO_KERATINOCYTE_DIFFERENTIATION	-0.0666338	0.237904	0.000452853
GO_KERATINOCYTE_DEVELOPMENT	-0.0295761	0.266297	0.0136636
GO_KERATINIZATION	-0.120617	0.365918	2.84824e-05
GO_JNK_CASCADE	-0.00308927	0.118397	0.0113392
GO_ISOPRENOID_METABOLIC_PROCESS	-0.0356418	0.141423	0.000163235
GO_ISOPRENOID_BIOSYNTHETIC_PROCESS	0.0933219	-0.0989301	0.0166618
GO_ISOCITRATE_METABOLIC_PROCESS	-0.211569	0.342466	0.000350671
GO_IRON_ION_TRANSPORT	-0.0722915	0.0859532	0.0495068
GO_IRON_ION_TRANSMEMBRANE_TRANSPORT	-0.0780591	0.326046	0.000321774
GO_IRON_ION_HOMEOSTASIS	-0.0735842	0.101973	0.00330809
GO_IRON_COORDINATION_ENTITY_TRANSPORT	-0.106514	0.284338	0.000587118
GO_ION_TRANSMEMBRANE_TRANSPORT	-0.0229716	0.0859301	0.00187551
GO_INTRINSIC_APOPTOTIC_SIGNALING_PATHWAY_IN_RESPONSE_TO_OXIDATIVE_STRESS	-0.0978515	0.0971957	0.00805888
GO_INTRINSIC_APOPTOTIC_SIGNALING_PATHWAY_IN_RESPONSE_TO_OSMOTIC_STRESS	0.103639	-0.228954	0.00497719
GO_INTRINSIC_APOPTOTIC_SIGNALING_PATHWAY_IN_RESPONSE_TO_HYPOXIA	0.0799285	-0.289215	0.00323253
GO_INTRINSIC_APOPTOTIC_SIGNALING_PATHWAY_IN_RESPONSE_TO_DNA_DAMAGE_BY_P53_CLASS_MEDIATOR	-0.0620298	0.166161	7.28214e-05
GO_INTRINSIC_APOPTOTIC_SIGNALING_PATHWAY_IN_RESPONSE_TO_DNA_DAMAGE	-0.0356164	0.061993	0.00440644
GO_INTRINSIC_APOPTOTIC_SIGNALING_PATHWAY_BY_P53_CLASS_MEDIATOR	-0.0823787	0.165575	6.02883e-06
GO_INTRACELLULAR_STEROL_TRANSPORT	-0.0831892	0.140154	0.00779448
[truncated: 708 more rows]
