# Supplementary material for: Proteogenomics of different urothelial bladder cancer stages reveals distinct molecular features for papillary cancer and carcinoma in situ
Source: Nat Commun. 2023 Sep 13;14:5670. doi: 10.1038/s41467-023-41139-3 (PMC10499981; doi:10.1038/s41467-023-41139-3)
Supplement: Supplementary file 7 — Supplementary Data 4 [file 41467_2023_41139_MOESM7_ESM.xlsx]

## Sheet: Description
Table S4	Differentially expressed proteins among LGPC, HGPC and CIS samples.Related to Figure 4
Sheet	Description
Table S4A	List of proteins used for principal component analysis (PCA).
Table S4B	List of differentially expressed proteins (transcription factors) (two-sided Wilcoxon rank-sum test, BH-adjusted p < 0.05 ) in PUC and CIS.
Table S4C	Data analysis by xCell
Table S4D	Sample-specific gene set enrichment analysis (ssGSEA) pathway scores of selected pathways differentially expressed among LGPC, HGPC, and CIS.

## Sheet: Table S4A
Proteins used for PCA analysis（Gene symbol)		Phosphoproteins used for PCA analysis（Gene symbol)
SPTBN2		AAAS
THOC5		AAK1
DPH1		ABCC1
HEXB		ABCC3
LOC101060714		ABCC4
NAT10		ABCF1
HMOX2		ABHD16A
KIAA1217		ABI1
CLC		ABI2
MYH10		ABL1
CIAPIN1		ABL2
CREBBP		ABLIM1
ZC3H15		ABLIM2
DNM2		ABLIM3
GBP2		ACACA
MRE11A		ACAP2
PPP2R2B		ACBD5
ACTR2		ACD
PPP1CA		ACIN1
COG3		ACLY
SNX1		ACSL5
USP34		ACSS2
HMBOX1		ACTA1
NRAS		ACTA2
LIMA1		ACTG1
TBC1D2B		ACTG2
HNRNPF		ADAM10
WDHD1		ADAM17
GABARAPL2		ADAM9
DIDO1		ADAR
GRWD1		ADCY6
PNKD		ADD1
ABR		ADD3
LCP1		ADNP
TUBA1B		ADPRHL2
PYCR1		ADRBK1
APOH		ADRM1
SMAD2		ADSL
NUDT21		AEBP2
EPHA2		AFAP1
RPS27A		AFAP1L1
DR1		AFF4
FBP1		AFTPH
MYO18A		AGAP1
MPV17		AGAP3
OCIAD1		AGFG1
CAB39L		AGPAT9
UAP1L1		AHCTF1
MRGPRF		AHDC1
PAPOLB		AHNAK
ANXA11		AHSG
ND3		AIFM1
LRRFIP1		AIM1
MTCH2		AIM1L
NMT1		AJUBA
CUTA		AKAP1
SP110		AKAP10
PIK3R4		AKAP11
ATP4A		AKAP12
PITPNM1		AKAP13
KRT83		AKAP17A
MYL6B		AKAP8
TMEM179B		AKNA
PDXP		AKT1
SMC3		AKT1S1
UBE3A		ALAD
FRY		ALB
MAP3K9		ALDOA
TNPO3		ALG3
MED12		ALKBH5
GEMIN4		ALS2
DGAT1		AMFR
MVP		AMOTL1
NUP85		AMPD2
PABPC1		ANK1
PPA1		ANK3
GATAD2B		ANKHD1-EIF4EBP3
GTF3C2		ANKIB1
RILP		ANKLE2
WDR61		ANKRD11
IPO8		ANKRD13D
IDH3G		ANKRD17
PPP4C		ANKRD27
FHL2		ANKRD54
VPS41		ANKS1A
TARBP1		ANLN
EIF3CL		ANP32B
CLN5		ANXA10
ZNF845		ANXA2
RAB27A		AP1M1
RDH11		AP1M2
HIST1H2BE		AP2M1
NSUN5		AP3D1
TSR1		APBA3
NME7		APC
EHMT2		APEH
CEPT1		API5
MED17		APOBR
WIPI2		APOL1
BPNT1		ARAF
PDLIM5		ARF3
BTD		ARFGAP1
HMGB3		ARFGAP2
LGALS9C		ARFGEF1
FNBP1		ARFGEF2
N4BP1		ARFIP1
NDOR1		ARGLU1
SLC35B2		ARHGAP1
MGST2		ARHGAP12
LCLAT1		ARHGAP17
RCOR3		ARHGAP21
ZMAT2		ARHGAP23
NDUFB3		ARHGAP27
PPAP2A		ARHGAP29
SNRPC		ARHGAP32
AHCTF1		ARHGAP35
TLR3		ARHGAP5
ABCD3		ARHGAP6
NSFL1C		ARHGEF11
VDAC3		ARHGEF12
DHRS11		ARHGEF16
RELA		ARHGEF17
GPD1L		ARHGEF19
SFPQ		ARHGEF2
SNX8		ARHGEF26
CNN3		ARHGEF35
NDUFA9		ARHGEF40
ERMP1		ARHGEF6
ANKHD1-EIF4EBP3		ARHGEF7
PTPN9		ARID1A
HSP90AB1		ARID1B
FBP2		ARID4B
IDH3A		ARL6IP4
PGLYRP1		ARMC10
POLR2D		ARPP19
DNAJB14		ASAP1
MAT2A		ASAP2
NFIX		ASCC2
XPO1		ASMTL
ACAT2		ASPH
DERL2		ASPSCR1
CORO1C		ASXL2
WFS1		ATAD2
PAM16		ATAD2B
PPP5C		ATF2
CEP170		ATF7
BAG1		ATF7IP
SEMA4B		ATG2B
TUBB		ATG9A
COMMD10		ATN1
GK		ATP13A1
HSP90B1		ATP13A3
CD276		ATP2A2
ESRP1		ATP2B1
DCAF7		ATP7A
CCM2		ATRIP
FOLR2		ATRX
TMEM119		ATXN1L
ATG2B		ATXN2
ABHD14B		ATXN2L
A1BG		ATXN7
ATP5B		AUTS2
RBBP5		AZI1
GSS		BABAM1
POLR3D		BAD
HMGCS1		BAG3
CBWD6		BAG4
HUWE1		BAG6
TUBGCP6		BAHD1
NAA50		BAIAP2
BAX		BAIAP2L1
BCAS1		BAIAP2L2
KLC3		BAP1
LTN1		BASP1
LSP1		BAZ1A
UBE3B		BAZ1B
NAP1L4		BAZ2A
ME2		BBX
ZFP36L2		BCAM
SPTAN1		BCAR1
ACBD5		BCAR3
STAU1		BCAS1
EIF4B		BCAS3
DDX24		BCKDHA
RAB6B		BCKDK
DUSP23		BCL10
POTEF		BCL11A
NUB1		BCL11B
FKBP7		BCL2L13
LLPH		BCL3
EIF4A1		BCL6
ELANE		BCL7C
ELP6		BCL9L
FAM3C		BCLAF1
PLA2G15		BCR
KRT2		BICD2
GLRX		BIN1
FBXO30		BIN2
MTMR1		BIRC6
ACOT7		BIVM-ERCC5
SRSF9		BLNK
ANKRD22		BLOC1S3
KRT4		BMS1
TRIM11		BNIP2
SLC33A1		BNIP3L
ENSA		BNIPL
NDRG2		BOD1L1
SND1		BOP1
VSIG2		BPTF
TRIM65		BRAF
SF3B5		BRAP
AMPD3		BRAT1
USP40		BRD1
RAB8A		BRD2
LIN7B		BRD3
NUP210		BRD4
CPVL		BRD8
RABEP2		BRF1
COPS4		BUD13
NT5DC1		C10orf116
ITIH5		C10orf12
KRT71		C11orf30
ISCU		C11orf58
ZNF713		C11orf84
SIAE		C11orf96
EIF5		C12orf43
ZMYM2		C14orf93
TBC1D15		C15orf52
TMC4		C17orf49
DBN1		C17orf70
MIOS		C17orf85
HADHA		C18orf25
CDK4		C19orf33
HOOK3		C19orf47
TSN		C1orf106
TBC1D20		C1orf116
REXO2		C1orf172
PRKAG1		C1orf226
SUMO3		C1orf35
KCTD8		C20orf112
UTP3		C2CD2
PBRM1		C2orf44
ACOT1		C2orf49
AKR1A1		C5AR1
EIF4G1		C6orf132
MUC1		C7orf50
PI4K2B		C9orf142
KHDRBS3		C9orf78
ATAD3B		CAAP1
MRPS25		CACTIN
ADAM9		CAD
TRAPPC5		CADPS2
NUDT9		CALD1
PARP12		CALU
FXYD3		CAMK2B
PSMD7		CAMK2D
LAMTOR3		CAMK2G
NPEPPS		CAMKK2
CHCHD2		CAMSAP1
HNRNPA0		CAMSAP2
C1orf52		CAMSAP3
NCKAP1		CANX
CORO7-PAM16		CAP1
PFN2		CAPS
CCS		CARD11
C1QBP		CARHSP1
IFITM1		CASC3
GLMN		CASK
SUB1		CASKIN2
GALNT1		CAST
SERPING1		CBFA2T2
DDX6		CBFB
CLUH		CBLB
SSBP3		CBX1
LOC650157		CBX3
PCK1		CBX8
VAPB		CBY1
AHCY		CC2D1A
RBM3		CCAR1
MRPL48		CCDC120
SNX29		CCDC130
IMPA1		CCDC132
PCDH1		CCDC137
AK5		CCDC50
NSDHL		CCDC6
EMC2		CCDC61
ZNF761		CCDC64B
PDK3		CCDC85C
EML2		CCDC86
CYB5B		CCDC88A
BAIAP2		CCDC88B
PRPF40B		CCDC88C
COMMD3-BMI1		CCDC9
GALNT2		CCM2
TTC38		CCNK
APOBEC3A_B		CCNL1
ZMYND8		CCNL2
AIMP1		CCNT2
PTP4A2		CCNY
MYO9A		CCT3
KIAA0368		CCZ1
CDAN1		CD248
CLEC3B		CD2AP
HIBADH		CD2BP2
GLT8D1		CD44
SQRDL		CD46
RPLP2		CDAN1
ZDHHC5		CDC20
SLC2A1		CDC42BPA
ATP6V1B2		CDC42BPB
BCAP31		CDC42BPG
TIMM9		CDC42EP1
RPS17		CDC42EP4
VAV1		CDC5L
MRPL50		CDCA5
NUP133		CDH1
PTCD3		CDK10
CDH3		CDK11B
BCAP29		CDK12
F8A3		CDK13
GANAB		CDK16
ITGB6		CDK17
PRPF19		CDK18
RPS13		CDK3
HCFC1		CDK7
KDM3B		CDKN2AIP
FAM98C		CDR2L
CLCN3		CDS1
PARP1		CDS2
SSFA2		CENPA
AKT1		CENPB
PPIE		CENPC1
CTSE		CEP135
ACO1		CEP170
CHMP2B		CEP192
NOC4L		CEP350
LXN		CERS2
GPSM3		CETN2
EIF3H		CFL1
GLOD4		CGN
MRPS23		CHAF1A
RUVBL1		CHAF1B
HSPB8		CHAMP1
HLA-G		CHD1
MAOA		CHD2
RFC1		CHD3
EIF2B3		CHD4
MOV10		CHD8
NCSTN		CHD9
TGFB1I1		CHERP
KIAA1244		CHFR
MKI67IP		CHMP2B
CELF2		CHP1
HM13		CIAPIN1
PDAP1		CIC
GNAL		CLASP1
MCTP2		CLASP2
TMX3		CLASRP
CDK11B		CLCC1
RBM19		CLDN3
TBCB		CLIC6
HIST2H2AB		CLINT1
TUBGCP2		CLIP1
SLC25A20		CLIP2
ADH5		CLK2
CPNE8		CLK3
SNX3		CLMN
PGM3		CLN3
POU2F3		CLN6
RTCA		CLSPN
ATP2B1		CLTA
FBLN5		CLTC
RPRD1A		CNNM3
LARP7		CNNM4
BTAF1		CNOT2
FCGBP		CNOT4
ARHGEF12		CNTNAP4
COL7A1		COBLL1
BLOC1S6		COG1
PALLD		COIL
EXOG		COL17A1
MRPS7		COL1A1
MYO1A		COL1A2
RAB18		COL3A1
PDCD6		COL4A2
ATP6V1D		COL4A3BP
NIPSNAP3A		COPA
CTBS		COPB2
KRT72		COPE
TAF4		CORO7-PAM16
RAD50		CPEB4
PROCR		CPNE3
CACYBP		CPSF1
SLC1A5		CPSF4
PGAM1		CPSF7
GPX1		CRIP2
FOXK2		CRK
IFI16		CROCC
CACNA2D1		CRTC1
H2AFZ		CRTC3
PARD6G		CRYBG3
CUL4A		CSNK1A1
PRKCSH		CSNK1D
TRMT1L		CSNK1E
GNB1		CSPP1
C1orf198		CSTF2
USP39		CSTF2T
PSME1		CSTF3
CDC42EP5		CTAGE5
CAMK1D		CTDP1
EPB41L2		CTIF
PRKCA		CTNNA1
NBEAL1		CTNNB1
PLAT		CTNNBL1
CLIC2		CTNND1
KRT73		CTPS1
PARK7		CTPS2
LGALS7		CTR9
C1orf85		CTTN
ACPP		CTTNBP2NL
SARS2		CUL4A
TYMP		CUL4B
RPL10		CUL9
SNX4		CWC22
S100A10		CWC25
OSBPL3		CWF19L2
TRA2B		CXADR
SUCLG2		CXorf23
CISD2		CYB5R3
CCT7		DAB2
ACTN3		DAB2IP
CDC5L		DBN1
ERGIC1		DBNL
PIGK		DCAF10
FAM84A		DCAF5
CSNK1E		DCAF6
AVL9		DCAF8
NOMO1		DCK
KIF13A		DCLK1
NEXN		DCP1A
MBOAT7		DCP1B
EIF3A		DCTN2
LGALS4		DDA1
TMEM40		DDB2
DDAH2		DDX17
WAS		DDX21
LSM14A		DDX23
NDUFAF3		DDX3X
ARL6IP5		DDX42
TPP2		DDX47
C1orf109		DDX51
CFD		DEK
PPP2R5C		DENND1A
BLMH		DENND4A
TRIM29		DENND4B
RECQL		DENND4C
TFB2M		DENR
TBC1D1		DEPTOR
DHCR24		DES
HEATR2		DFFA
TXNDC9		DGAT1
PLCD3		DGCR14
SSR4		DGCR8
GZMK		DHX16
PKP3		DHX57
C1orf50		DHX8
PSIP1		DIDO1
CNOT3		DIP2B
NPLOC4		DIS3
EIF3I		DIS3L2
GDI2		DKC1
OXA1L		DLC1
PIGG		DLG1
TMEM51		DLG5
OSTF1		DMWD
MRPL40		DMXL1
INO80C		DNAJB6
WDR43		DNAJC1
LOC101060318		DNAJC2
GFPT1		DNM1L
EXOSC2		DNMT1
STS		DNTTIP2
ANAPC13		DOCK1
PACSIN3		DOCK10
CDC42BPA		DOCK11
CAPZA2		DOCK2
CCT8		DOCK5
PRUNE		DOCK6
ZC3H7A		DOCK7
PFDN5		DOCK8
TTC13		DOCK9
RRM2B		DOPEY1
GRB7		DOT1L
PIAS2		DPF2
NUP93		DPM1
EIF2B2		DPYSL3
C7orf50		DSG2
TMX2		DSP
PGAM2		DST
APOA1		DSTN
EHD1		DTD1
CDV3		DTX3L
TRAF6		DUOX1
TCF25		DVL3
ATXN3		DYNC1H1
BIRC6		DYNC1I2
PLXNA2		DYNC1LI1
WDR3		DYNC1LI2
GSTA5		DYRK1A
GBP4		DYRK2
PABPC1L		E2F4
HNRNPA3		EAF1
BLOC1S2		EDC3
TAGLN3		EDC4
TWF1		EEA1
NUBPL		EEF1A1
ACAP2		EEF1D
ASNS		EEF1G
GSR		EEF2
HIST1H4C		EEPD1
COL5A1		EFHD2
FUT3		EFS
AQR		EGFR
CASP8		EHBP1L1
CCDC132		EHD2
ILKAP		EHMT1
MED30		EHMT2
KRT23		EI24
NAGA		EIF2A
TMED7-TICAM2		EIF2AK4
ACOT9		EIF2B4
RAB3GAP2		EIF2B5
CYB5R2		EIF2S2
CHORDC1		EIF3A
MAGOH		EIF3B
NARF		EIF3C
UTRN		EIF3J
JAGN1		EIF4A3
TRIQK		EIF4B
C9orf116		EIF4EBP1
FZD7		EIF4ENIF1
SUPT16H		EIF4G1
EIF3K		EIF4G2
AZGP1		EIF4G3
CHMP4A		EIF4H
TRIOBP		EIF5
CBWD1		EIF5B
HPGD		ELF1
SLC4A7		ELF2
TCN1		ELF4
UBE2N		ELK3
VWA8		ELMSAN1
PRPF4B		EMD
NPEPL1		EML1
HSPB6		EML3
PLD2		EML4
FBXO6		ENAH
INPP1		ENO1
MCM7		ENSA
RBL2		EP300
HMG20A		EP400
FBXL20		EPB41
GIPC3		EPB41L1
ALDH3B2		EPB41L2
RPS17L		EPB41L3
RAB32		EPB41L4A
AFTPH		EPB49
LOC100506562		EPHA2
ELP5		EPN1
CD9		EPN2
SDCBP2		EPPK1
S100A14		EPRS
SLIRP		EPS15
PNPO		EPS15L1
PLBD1		EPS8
ALDH2		EPS8L1
CAPRIN1		EPS8L2
RAB3D		EPS8L3
ADSL		ERBB2
UBAC1		ERBB2IP
PACS1		ERBB3
BMS1		ERCC6
MACF1		ERF
NUP98		ERICH1
SMAP2		ERMP1
SH3GLB1		ERRFI1
CBX3		ESF1
H6PD		ESRP2
SEC24B		ESYT1
DCTN6		ESYT2
IREB2		ETV3
ACADSB		ETV6
CPM		EVL
ATM		EVPL
RABL6		EXOC1
DUSP11		EXOC2
DDX5		EXOSC9
UFL1		EXPH5
ADK		EZR
NUBP2		F11R
TBCE		FABP5
DDX19B		FAF1
UBL3		FAM102A
ACSL1		FAM102B
LYRM4		FAM110C
GNA15		FAM114A1
CRYM		FAM117A
ZNF141		FAM117B
UBE2Q1		FAM120A
BRIX1		FAM122A
CDK3		FAM122B
SLC30A7		FAM126B
CCT4		FAM134C
PCYOX1L		FAM169A
ZFYVE16		FAM174B
ZNHIT2		FAM190A
PSMB8		FAM193A
CDC42		FAM195B
CASC4		FAM208A
METTL7A		FAM208B
GOT2		FAM21A
UQCRC2		FAM53B
HADHB		FAM53C
NME2		FAM63A
GPAA1		FAM65A
KRT19		FAM83B
HNRNPU		FAM83F
CNNM3		FAM83G
MAP3K10		FAM83H
CARM1		FAM84B
PDGFRB		FAM91A1
HIST1H3C		FARP1
DTNB		FARP2
LARS		FASN
ZCCHC10		FBL
RPS4Y1		FBN1
ITPA		FBRSL1
RGS19		FBXL20
SHROOM1		FBXO38
ENPP7		FBXO4
MTHFD1L		FBXW9
OGFR		FCHO2
HLCS		FES
CYBA		FGA
NIP7		FGD3
FAM96A		FGD5
U2SURP		FGFR1OP
CTAGE5		FHL2
PSMB2		FHOD1
VCAM1		FILIP1L
KIAA1429		FIP1L1
SSB		FKBP15
LAMC2		FLCN
ZNF468		FLI1
CRIPT		FLII
PABPN1		FLJ22184
DCTN3		FLNA
ARAP3		FLNB
AEBP1		FLNC
C6		FLOT1
A2M		FMNL1
STXBP5		FNBP1
SMG7		FNBP1L
EVPL		FNBP4
XPNPEP3		FNDC3B
NAMPT		FNIP1
GTF2E2		FOSL2
PRSS1		FOXA1
FAM89B		FOXJ3
RAB3A		FOXK1
LIMCH1		FOXK2
CCDC124		FOXO1
AKAP11		FOXP1
FAM105B		FRK
CLCA1		FRMD4A
CAND2		FRMD6
C9		FRMD8
MSI2		FRS2
HBG2		FRY
NME6		FRYL
GSTM4		FTSJ3
TCEB1		FUBP1
APOC2		FUNDC2
UFM1		FXR1
NUBP1		FXYD3
AGAP1		FYTTD1
RANBP9		FZD6
UBE2E1		G3BP2
GSTM5		GAB1
PIP4K2B		GAB2
FSCN1		GAK
FDPS		GAPDH
DCUN1D1		GAPVD1
ZNF479		GAREM
CDKAL1		GAS2L1
FN3KRP		GATA2
LRP10		GATA3
CTSA		GATAD2A
PCID2		GATAD2B
IFITM2		GBF1
PARS2		GDI2
NDUFC2		GGA3
LZTFL1		GIGYF1
PRKAB1		GIGYF2
PSMA2		GIPC1
MDH2		GIT1
PDIA5		GLCCI1
APOA2		GLI4
COL18A1		GLTSCR1
COBLL1		GLYR1
COL11A1		GMIP
ARG1		GNAS
PIBF1		GNG10
DDX51		GNG12
SBDS		GNL1
SGTA		GOLGA2
UBXN2A		GOLGA3
PDZD8		GOLGA4
CAP1		GOLIM4
NACC1		GOLM1
PPFIBP1		GORASP2
SPTBN1		GPATCH8
EXOSC1		GPI
TLK2		GPN1
ADCK4		GPRC5C
CD163		GPS1
NFKB2		GPSM3
CLTB		GRAMD1A
ITGAX		GRAMD3
C6orf89		GRAP2
CSTF1		GRASP
CHP1		GRB7
NARS2		GRHL1
UBFD1		GRHL2
UBQLN4		GRIP1
PPP1R18		GSK3A
RBM27		GSK3B
BLOC1S5		GSTA2
PTPN6		GTF2F1
MVD		GTF2I
STAG2		GTF2IRD1
NAA38		GTF3C1
GLO1		GTF3C2
BPHL		GTF3C3
CTAGE15		GYS1
C14orf166		H1FX
ARHGAP30		H2AFY
TOLLIP		H2AFY2
CASP4		HABP4
TIAL1		HARS2
HPCA		HAUS6
SURF4		HBA2
KPNA3		HBB
ARHGEF6		HBP1
SPRR2G		HCAR3
WASL		HCFC1
TAPBPL		HDAC1
DARS2		HDAC2
TLE1		HDAC4
FKBP5		HDAC7
RGPD3		HDGF
CDKN2B		HDGFRP2
GCLM		HDLBP
FBLIM1		HEATR5B
LOC100653057		HECTD1
ARHGEF7		HECTD4
ARL15		HELZ
IFI35		HERC1
NTAN1		HES1
LOC730268		HEXIM2
TMEM63A		HGSNAT
FERMT3		HID1
HLA-DRB1		HIPK1
STK11IP		HIRIP3
IGLL5		HIST1H1B
DCTN4		HIST1H1C
ARHGEF2		HIST1H1D
AP1S3		HIST1H1E
STAT3		HIST1H2BB
ATP8B4		HIST1H4A
SP1		HIST2H2BF
NCCRP1		HIST2H3C
RPS6KB2		HIVEP1
TXNL1		HIVEP2
PGM1		HJURP
COA3		HLCS
CARD6		HMG20A
TPM2		HMGA1
GPHN		HMGB1
HLA-DQA1		HMGN1
RCOR1		HMGN3
CHMP3		HMGXB4
PEAK1		HMHA1
MNDA		HN1
HIST1H2AK		HN1L
PRR5-ARHGAP8		HNRNPA1
UPF1		HNRNPA2B1
ARRB1		HNRNPA3
RPS12		HNRNPC
ZMIZ1		HNRNPD
TRAPPC12		HNRNPH1
ASCC1		HNRNPH2
FAM21B		HNRNPK
TRIM5		HNRNPL
LOC101060433		HNRNPM
STAT5B		HNRNPU
MIEN1		HNRNPUL1
GOLGA1		HNRNPUL2
MIS12		HOMER3
ZYX		HP1BP3
SNRPD1		HS1BP3
AP1M2		HSD17B4
HSPE1-MOB4		HSF1
HNRNPCP5		HSH2D
LOC101060252		HSP90AA1
RDH14		HSP90AB1
PVRL1		HSPA12B
PDS5B		HSPA1B
NUP153		HSPA8
USP14		HSPB1
AVEN		HSPB6
ACACA		HSPH1
TNIP1		HTATSF1
SMAD9		HTT
SMPD1		HUWE1
RENBP		IARS
MRPL24		IFI16
HINT3		IGSF9
AP3B1		IKBKB
ESRP2		IKBKG
MRPS18B		IKZF5
PON1		IL16
PLEKHF2		IL1RAP
HSPE1		ILF3
LOC101060503		IMPDH2
MYH11		INADL
WDR12		INCENP
CD68		INF2
TRIM47		INPP4A
WDR11		INPP4B
RAD21L1		INPP5D
OGN		INPPL1
NDUFS3		INTS1
HIST2H2AA3		INTS10
SMG9		INTS12
HIST3H2BB		IQGAP1
LSM14B		IQGAP2
ARF6		IQSEC1
CYTH4		IQSEC2
IGFBP4		IRAK2
TFAM		IRF2BP1
NDUFV2		IRF2BP2
GNG12		IRF2BPL
ALDH6A1		IRF6
PHF23		IRS1
SLK		IRS2
HIST1H1E		ISCU
FAM203B		ITGB4
CCDC90B		ITPKB
LMNA		ITPR3
COL6A3		ITSN1
SELENBP1		ITSN2
RPL13		IWS1
HIST1H1A		JMJD1C
DDX56		JPH1
WNK1		JPH2
EIF2S2		JUNB
BNIP1		JUND
KIAA1671		KANK1
SHKBP1		KANK2
STT3B		KANK3
TUBG2		KANSL1
NDUFA12		KAT5
AGL		KAT6A
CARS2		KAT7
ADH1A		KBTBD11
CRYZ		KCTD12
MGST3		KDM1A
EIF4A2		KDM2A
PSMC3		KDM2B
C6orf211		KDM3B
PIP5K1A		KDM5A
MPG		KDM5C
ILK		KHDRBS1
CPT1A		KHSRP
MBNL2		KIAA0195
MATR3		KIAA0226
PAAF1		KIAA0240
PUF60		KIAA0284
DHX32		KIAA0430
LCMT1		KIAA0528
NAAA		KIAA0754
PLCH2		KIAA0930
MTFMT		KIAA0947
EMILIN2		KIAA1109
C1S		KIAA1211
ALG2		KIAA1211L
PHPT1		KIAA1217
EGLN1		KIAA1244
ATP6V1A		KIAA1429
PKLR		KIAA1432
MRC1		KIAA1462
MON1B		KIAA1468
ABHD17C		KIAA1522
TMEM97		KIAA1598
COLGALT1		KIAA1671
NIT2		KIAA1704
CSNK2B		KIAA1967
CWC22		KIDINS220
LCP2		KIF11
HMOX1		KIF13A
FAM65A		KIF13B
KTN1		KIF1B
HSPA1A		KIF1C
PPIAL4A		KIF21A
APP		KIF21B
ASPSCR1		KIF26B
TMED1		KIF4A
PADI4		KLC1
PYCRL		KLC2
GRSF1		KLC3
DUT		KLC4
P4HTM		KLF16
ANAPC7		KLF3
SBNO1		KLHL22
ABHD10		KNG1
CNP		KRR1
RAB27B		KRT10
DCPS		KRT13
GCC1		KRT14
CPSF6		KRT15
ATP6V1G1		KRT17
CAMSAP3		KRT18
ANXA8		KRT19
RNPS1		KRT2
RAB38		KRT20
IRF6		KRT4
CHCHD3		KRT5
CDC16		KRT7
MIPEP		KRT8
NCK2		KRT9
PDXK		KSR1
TAF9		KTN1
TBP		L3MBTL3
IPO5		LAD1
UBE4A		LAMTOR1
TBL2		LARP1
HIST4H4		LARP1B
ATG4C		LARP4
MED25		LARP4B
TMSB10		LARP7
DAPP1		LASP1
TMBIM6		LATS1
ARHGAP1		LATS2
CPNE9		LBR
TTLL12		LCOR
ITM2C		LCP1
FES		LDHA
TAOK3		LDHB
PPP3CA		LEMD2
SNIP1		LEMD3
PLEKHA7		LENG8
TARBP2		LEO1
CALU		LIG1
RASSF2		LIG3
MTMR12		LIMA1
BLVRA		LIMCH1
STX4		LIMD1
SNTB1		LIMD2
TENC1		LIMK1
MTMR14		LIN52
PTPMT1		LIN54
ETFDH		LLGL2
NME1-NME2		LMNA
EIF2S3		LMNB1
DPH2		LMNB2
GNAO1		LMO7
OSBPL5		LMTK2
LY75		LOC100652741
SLC25A19		LOC100996657
ARPC4-TTLL3		LOC101060316
PSAP		LOC101060460
FHL1		LOC101060521
HIST1H2BF		LOC101060541
IGBP1		LOC101060570
DOCK6		LOC101060700
CYBRD1		LPAR3
SNAPIN		LPP
RSRC2		LRBA
AGRN		LRCH4
THOC1		LRMP
NLK		LRRC1
EIF3E		LRRC16A
EBNA1BP2		LRRC41
HDAC6		LRRC47
TMEM132A		LRRFIP1
GIT2		LRRFIP2
ATP6V1B1		LRWD1
ATPAF1		LSM14A
AP3B2		LSP1
NUDCD3		LSR
FMOD		LUC7L2
LAMA3		LUZP1
FAM115C		LYAR
PHKA1		LYSMD2
ZNF695		LYST
MARVELD2		LZTS2
PFN1		MACF1
LIN7A		MAGIX
RAN		MAP1B
MPST		MAP1S
TMPO		MAP2
PTPRK		MAP2K2
SF3A1		MAP2K7
METTL1		MAP3K1
SP3		MAP3K11
CHD9		MAP3K2
ITGB7		MAP3K3
HIST2H2AA4		MAP3K4
HARS		MAP3K5
NOL6		MAP3K6
ACTR10		MAP3K7
PLEKHA1		MAP4
CLDN6		MAP4K2
NAPRT1		MAP4K4
RHEB		MAP4K5
PRELP		MAP7
DPYSL3		MAP7D1
GLS		MAPK1
RAB6C		MAPK13
ZNF622		MAPK14
TIMM13		MAPK3
TOM1L2		MAPK8IP3
C21orf59		MAPKAPK2
TPSD1		MAPRE1
GNB4		MAPRE3
NAGLU		MAPT
PIK3C2B		MARCKS
ACTB		MARCKSL1
CRMP1		MARK1
RNF214		MARK2
C2CD5		MARK3
PRKD1		MARK4
CCDC25		MARVELD2
TTN		MAST2
SARS		MAST3
TMUB1		MAST4
EIF5AL1		MATR3
DFFA		MAVS
HLA-F		MAX
ZNF765		MB21D2
PHB		MBD1
CTCF		MBD2
ZFAND2B		MBNL1
ASAH1		MBOAT7
DOCK11		MCC
CRLF3		MCM2
ARFGAP2		MCM3AP
LRRC14		MCM4
EFEMP1		MCMBP
RNF40		MCRS1
ZBTB7A		MDC1
LSM5		MECOM
FAM3D		MECP2
UBA7		MED1
LOC101060689		MED13
SLC27A4		MED14
GMDS		MED26
ALDH3A2		MEF2A
TRIP4		MEF2C
KPNA6		MEF2D
MKRN2		MEN1
ILF2		MEPCE
KIAA0319L		METTL1
CLPX		METTL16
SLC27A2		METTL3
RNH1		MEX3D
EIF4G2		MFAP1
PGD		MFF
EPN3		MGA
SPAG9		MGMT
CYP4F2		MIA3
POLR1D		MICAL1
SNAP23		MICAL3
ATP5A1		MICALL1
ATP1B3		MICALL2
MATK		MID1
PRKAR2A		MIER1
CTBP1		MINK1
LOC101060670		MIOS
MME		MISP
RAB9A		MKI67
FAM45A		MKL1
AKAP9		MLF2
NDUFA5		MLH1
CYLD		MLL
CFH		MLL2
UGP2		MLL4
NAA40		MLLT1
FAM207A		MLLT10
DYNLL1		MLLT4
GHITM		MLLT6
DGKA		MLPH
LOC100653071		MOB1B
RPL30		MOCOS
ERBB2		MOCS3
USMG5		MON1A
LPCAT3		MON1B
CRELD1		MORC2
POLD1		MORC3
PELP1		MOV10
C1orf116		MPDZ
RASSF4		MPG
EEF1B2		MPHOSPH8
ABRACL		MPLKIP
CAD		MPRIP
ENG		MPST
ZNF527		MPZL1
SAG		MPZL2
DNAJC13		MRGBP
MRPS31		MRVI1
DOCK10		MSH6
IKBKB		MSL3
FAHD2B		MSN
MYO1E		MSX2
RNF2		MTA1
ARSD		MTA2
SERPINC1		MTA3
SIRT1		MTDH
RPL35		MTFR1L
KRT5		MTMR1
TCEB2		MTMR10
YWHAQ		MTMR12
IL4I1		MTMR3
WDR77		MTMR6
RARRES2		MTOR
NUP214		MTSS1L
KIAA0020		MTUS1
CCDC127		MUTED
MRPL2		MVD
PSMD3		MVP
ITGA2		MYBBP1A
TSSC1		MYCBP2
DNAJC17		MYCT1
SACM1L		MYEF2
SAP18		MYH11
EIF3B		MYH14
DGUOK		MYH9
ZNF701		MYLK
EEF1E1		MYO18A
SLC25A6		MYO1C
COPG1		MYO5A
ZC3HC1		MYO6
MAN2B2		MYO9A
PACSIN2		MYO9B
CARD11		MYOF
GOLIM4		N4BP1
RRP15		NAA30
KLKB1		NAB2
SETD1A		NACA
GNE		NADK
ZNF486		NAGK
PSMD10		NAP1L4
ARFIP2		NASP
BHMT		NAV1
CEACAM8		NAV2
PMM2		NBEAL2
IQGAP2		NBN
IL16		NCAPH2
CEP97		NCBP1
ANXA7		NCCRP1
USP3		NCF2
EIF1		NCK1
ACP6		NCKAP5L
TSC22D2		NCKIPSD
PTGES3		NCL
HSD17B12		NCOA2
HIST3H2A		NCOA3
TUBB3		NCOA5
TPSB2		NCOA6
MOB1B		NCOA7
DYNC1LI1		NCOR1
GDPD3		NCOR2
ECHS1		NDE1
FXR2		NDRG1
HIST1H4J		NDRG2
PPWD1		NDRG3
FNDC3A		NDUFV3
GPNMB		NEDD4L
BCAR1		NEK1
U2AF1L4		NEK4
RPS3A		NEK9
FUCA1		NES
RPS15A		NEURL4
ATP6V1F		NEXN
C11orf58		NF1
NAT1		NFATC2
ATL2		NFIA
UPK2		NFIB
DLG2		NFIC
SPCS3		NFIX
CLCA4		NFKB1
GIMAP1-GIMAP5		NFRKB
TBC1D4		NFX1
RBM39		NHS
MYCBP2		NHSL1
POLB		NIN
PPCS		NIPAL4
DHRS4L2		NIPBL
NDUFB6		NKRF
TNFRSF21		NKTR
KLC2		NMD3
SIN3A		NME1
PEX11G		NME1-NME2
LTF		NMNAT1
NBN		NMT1
HIST1H2AI		NOC2L
OTUB1		NOLC1
ST3GAL4		NOP2
PIAS1		NOP56
RPS16		NOP58
SNUPN		NOS3
HEXIM1		NPM1
LOC729454		NR2C2
ZNF789		NRBP1
CNPY4		NRD1
GSTM3		NSFL1C
ME1		NSUN2
EXOC2		NSUN5
RER1		NT5C2
TFG		NUCB1
FKBP4		NUCKS1
CLASP1		NUFIP2
U2AF2		NUMA1
GSTZ1		NUMB
NONO		NUP107
TMEM68		NUP133
MAK		NUP153
HMHA1		NUP155
ALDH1L2		NUP188
LOC100653243		NUP210
TNS1		NUP214
GALNT7		NUP35
FOXRED1		NUP50
KDSR		NUP88
CEP250		NUP98
DDI2		OCIAD1
PTER		OFD1
AIF1		OGFR
VPS13D		OPTN
SSR3		OSBP
TBC1D5		OSBPL10
SPG20		OSBPL11
DLAT		OSBPL3
DEFA1B		OSBPL5
MAPRE1		OSBPL7
ANKRD17		OSBPL8
PTPRD		OSBPL9
ADO		OTUD4
B3GAT3		OTUD5
NEDD4L		OTUD7B
RBMXL3		OXR1
BAG2		PACS1
COPG2		PACS2
NIPSNAP3B		PACSIN3
HSPA14		PAK1
FKBP1A		PAK2
PALM3		PAK4
ATIC		PALLD
RBM12		PALM2-AKAP2
TP63		PALM3
ATP6V0A2		PAN3
HIST1H2BI		PANK2
CTSD		PAPOLA
LOC100996724		PAPOLG
LPCAT1		PARD3
TUBGCP3		PARN
ROCK2		PARP10
NTMT1		PARP4
PRPS1		PARVA
ASF1A		PATL1
HYPK		PBDC1
EEF1D		PBRM1
TLE2		PBX2
SMS		PBXIP1
RPS10-NUDT3		PCBP1
DDB2		PCBP2
PMPCB		PCDH1
PIP4K2C		PCF11
POLR2M		PCIF1
CYFIP2		PCK2
CDC26		PCM1
SF3A2		PCNP
FAM162A		PCTP
ARIH2		PCYT1A
TUSC3		PDAP1
GMPR2		PDCD4
AFF4		PDE4D
SPTA1		PDHA1
PRKAG2		PDLIM1
CSNK1G1		PDLIM2
D2HGDH		PDLIM4
DCAF11		PDLIM5
NDUFAF4		PDLIM7
GSPT1		PDS5A
TCOF1		PDS5B
IQSEC2		PDXDC1
ACADVL		PDZD8
KRT18		PEA15
LRG1		PEAK1
MAP2K4		PEBP1
PCDHAC2		PELP1
RWDD1		PEPD
TRIP10		PER2
UPK1A		PEX1
S100A11		PEX11G
SF3B1		PEX14
HIST1H4A		PFKFB2
IQGAP1		PFKFB3
GPR89A		PFKP
OLA1		PGAM1
BBS7		PGK1
GNB2		PGM2
TMPRSS4		PGM2L1
PTGR2		PGM3
CHD7		PGM5
APLP2		PGRMC1
MMS19		PGRMC2
ADI1		PHACTR2
UBTD1		PHACTR4
CHD8		PHC3
ELF1		PHF11
ENOSF1		PHF12
TALDO1		PHF14
PHKA2		PHF16
GPX4		PHF2
RFC4		PHF3
PRRC2C		PHF6
ATP13A1		PHF8
LRPAP1		PHIP
PUM1		PHKA2
EPB41L1		PHKB
HSCB		PHLDB1
CUL3		PHLDB2
CAMP		PHRF1
H2AFV		PI4K2A
PSMB9		PI4K2B
MRPL28		PI4KA
ZNF519		PI4KB
JAK1		PIAS1
MRPL55		PIEZO1
PRKCB		PIK3C2A
MST4		PIK3C2B
U2AF1		PIKFYVE
NT5C1B-RDH14		PITPNM1
H2AFX		PJA1
RAB7L1		PKM
MDN1		PKN2
CSNK1D		PKP1
ELMSAN1		PKP2
PRPF8		PKP3
NCOR2		PKP4
ANKRD13D		PLA2G4A
PKP4		PLCB3
PCOLCE		PLCD3
BABAM1		PLCH2
IKBKAP		PLEC
CASP5		PLEKHA2
NEDD4		PLEKHA5
TMCC3		PLEKHA6
GTF2F1		PLEKHA7
GDI1		PLEKHG1
LOC100996754		PLEKHG3
PTRF		PLEKHG5
OXCT1		PLEKHM1
RINT1		PLEKHO2
SULT1A1		PLXDC2
MGAT1		PML
AHSA1		PNISR
TRIAP1		PNKP
UPF2		PNN
SLC38A10		PNPLA6
EXOSC4		PNPLA7
HAT1		POF1B
ITGA1		POGZ
CNOT6L		POLD3
LARP4B		POLE4
UBE2M		POLM
PALMD		POLR1D
PCCB		POLR2A
SHMT1		POM121
DENND4C		POMGNT1
RPL7		POU2F1
ILF3		PPA2
VAMP3		PPAN-P2RY11
PTK2		PPAP2A
OSBPL10		PPARG
LRRC1		PPFIA1
RHOT1		PPFIA3
MMAA		PPFIBP1
ECH1		PPFIBP2
SAR1B		PPHLN1
NUCB1		PPIG
GNA12		PPIP5K1
MPDU1		PPIP5K2
PRDX3		PPL
PFDN4		PPM1H
AGT		PPP1CA
CLDN12		PPP1CB
SLC25A40		PPP1CC
DICER1		PPP1R10
PGM2L1		PPP1R11
CSTF2		PPP1R12A
ASNA1		PPP1R12B
DHX36		PPP1R12C
ACTBL2		PPP1R13B
OCLN		PPP1R13L
TRMT61A		PPP1R14A
MVK		PPP1R18
PHF3		PPP1R2
NOP2		PPP1R35
KIF5A		PPP1R37
FLYWCH2		PPP1R3D
ADIRF		PPP1R7
UBE2Z		PPP1R9B
PLOD1		PPP2R5D
TAF6L		PPP4R2
ABAT		PPP6R2
PRMT6		PQLC1
SH3KBP1		PRAM1
MRPS30		PRCC
ABCD4		PRDM2
SMARCB1		PRIC285
MAGOHB		PRKAA1
TUBB4A		PRKAB1
METTL14		PRKAR1A
IMPAD1		PRKAR2A
TSPAN6		PRKAR2B
PEX16		PRKCB
RBM6		PRKCD
NFKB1		PRKCDBP
SRI		PRKD1
TBC1D24		PRKD2
RAB20		PRKRA
CNIH4		PROSER1
GPR108		PROSER2
TRIM14		PRPF3
PRKACB		PRPF38A
ITSN1		PRPF38B
ATP6AP2		PRPF40A
HPS6		PRPF40B
CMIP		PRPF4B
CAPN5		PRPH
ADRBK2		PRPSAP1
EML1		PRPSAP2
ABHD5		PRR11
PAF1		PRR12
EPN2		PRR5
ZNF732		PRRC2A
IST1		PRRC2B
CLTC		PRRC2C
PQBP1		PRRG4
ATXN2L		PSD3
ACTN4		PSD4
ZNF616		PSEN2
CPPED1		PSIP1
TOX3		PSMA3
RPS15		PSMA5
AK2		PSMB10
PIGN		PSMB8
ACTR1B		PSMD1
LRRFIP2		PSMD11
SEC24D		PSMD2
PEX6		PSMF1
CDSN		PSPC1
LAMC3		PTBP1
XPO7		PTDSS1
XPO4		PTDSS2
ETFB		PTGER4
CLIC3		PTGES3
NUP88		PTK2
C16orf62		PTK2B
TXNDC17		PTMA
RPS11		PTPN1
APOC3		PTPN12
GLTP		PTPN13
POLR1E		PTPN14
ZNF528		PTPN23
BCR		PTPN3
ABCE1		PTPRC
EPT1		PTPRK
RMND1		PTPRU
BUB3		PTRF
UBXN6		PTS
HNRNPCL1		PUM1
THNSL1		PUM2
CD38		PURB
PIK3C2A		PVRL1
ISG15		PVRL4
CAND1		PWP1
OARD1		PWWP2A
RRAGA		PWWP2B
RAI14		PXN
PTRH2		PYGO2
SMEK1		RAB11FIP1
RBBP4		RAB11FIP2
SMARCD1		RAB11FIP5
WASF2		RAB12
LOC101060458		RAB3GAP1
MPHOSPH8		RAB44
PLEKHA5		RAB6A
HNRNPUL2		RABEP1
RGPD4		RABGEF1
DDX39B		RABL6
DNAJC16		RAD23A
VPS13A		RAD23B
MDC1		RAD54L2
IMPACT		RAF1
HDHD1		RAI1
CHD1		RAI14
GBF1		RALBP1
MEAF6		RALGAPA1
SMCR7L		RALGAPA2
VPS18		RALGAPB
SS18		RALGPS2
KHNYN		RALY
UNC13B		RANBP10
FRYL		RANBP2
SLITRK6		RANBP3
WTH3DI		RAP1GAP
LDHC		RAPGEF1
RAB34		RAPH1
PARL		RASA4
GOT1		RASAL2
STEAP3		RASAL3
APIP		RASIP1
CPSF3		RASSF6
CHTOP		RAVER1
KRT32		RB1
TMEM87A		RB1CC1
ORMDL1		RBBP6
ABI1		RBBP8
RGPD1		RBBP8NL
AGAP3		RBFOX2
PHLDB2		RBL1
COQ5		RBL2
VBP1		RBM10
POTEI		RBM12
SFSWAP		RBM12B
SELO		RBM14
RASAL3		RBM15
PSMB7		RBM15B
WIPF1		RBM17
LOC100507709		RBM23
RPL18A		RBM25
TPD52		RBM26
CD14		RBM33
ERBB2IP		RBM34
HNRNPUL1		RBM39
BUD13		RBM4
ATP8B2		RBM6
PEF1		RBM7
RAB10		RBMX
WARS		RBMX2
TOMM5		RBMXL1
TAB2		RCC1
HIST1H3D		RCSD1
COPS5		RDBP
PTGIS		RECQL5
CANT1		REEP4
RAB43		REPS1
PPP2R2D		REPS2
SNX5		RERE
SORT1		RFTN1
DNAJA4		RFX5
POGLUT1		RFX7
AGO1		RGL1
OXLD1		RGL2
MRPS26		RGL3
ARPC4		RGNEF
TMEM30B		RGS12
ADPRH		RGS3
RPL34		RHBDF1
MRPS11		RHBDF2
HBB		RHPN2
LOC100996300		RIC8A
SNX13		RICTOR
OAS2		RIF1
MLPH		RIN1
ICK		RIN2
EEF1A2		RING1
RPL27		RIPK2
MRPL11		RIPK3
VGLL1		RLIM
RAB3B		RMDN3
CENPC1		RNF113A
WDR81		RNF126
NUDT2		RNF169
AKR1C3		RNF20
CD74		RNF213
MFN2		RNF31
COMMD1		RNPC3
ALG5		RNPEP
ZNF286A		RNPS1
LOC101060723		ROCK1
DNASE1L1		RPL12
TMEM214		RPL13
PDE12		RPL18
MPP7		RPL18A
MAP2K6		RPL24
NFIC		RPL29
FAM83B		RPL3
SRSF3		RPL4
NR2F6		RPP25
TATDN1		RPRD1B
IDH3B		RPRD2
PCYT1A		RPS10
RABL2A		RPS13
GBE1		RPS14
EPG5		RPS20
FUK		RPS26
HAX1		RPS27A
TRIM16L		RPS3
MAPRE3		RPS6
PSMA3		RPS6KA1
CCNYL1		RPS6KA3
C7orf55		RPS6KA4
KRT77		RPS8
LDHAL6A		RPTOR
NAA15		RPUSD2
NPM1		RRAS2
HIST2H2BE		RRBP1
CTBP2		RREB1
RASIP1		RRP1B
RPL23A		RRP8
KRT86		RSF1
DPCD		RSL1D1
RAP2A		RSRC2
AP1M1		RTF1
RPS21		RTKN
TMED9		RTN3
GTF2I		RUNX1
LRRC59		S100A11
ARHGAP8		S100A9
MRP63		S100P
ZGPAT		SAAL1
BAK1		SAFB
SMIM20		SAFB2
COA6		SAMD1
DSTN		SAMD4A
OSGEP		SAMD4B
NUTF2		SAMHD1
SIRT3		SAP130
PMM1		SART1
PLCG1		SART3
ZFYVE20		SASH1
DARS		SCAF1
SYNGR2		SCAF11
HDAC1		SCAF8
ERCC5		SCAMP2
RUNX1		SCAP
APOA4		SCFD1
G3BP1		SCRIB
SMNDC1		SDAD1
PDCD4		SDC1
TRIM56		SDE2
EPM2AIP1		SDPR
LOC100507714		SEC16A
GALT		SEC22B
AIFM1		SEC31A
ROBO1		SEC62
PBDC1		SEC63
RAI1		SELPLG
GIMAP1		SEMA4B
ARMC10		SENP1
YIPF6		SENP7
COX6C		SEPN1
PSMD9		SERBP1
COPB2		SERPINC1
FLRT3		SET
TSPO		SETD1A
RANBP1		SETD1B
PCYOX1		SETD2
AAMP		SETDB1
LMAN2		SETX
MRPL21		SF1
CPSF4		SF3A1
PRPH		SF3B1
SAA2-SAA4		SF3B2
IER3IP1		SFPQ
HSD17B8		SGK223
ALG6		SGPP1
SFT2D3		SGTA
BCKDHB		SH2B1
MAPKAPK3		SH2D3A
SHARPIN		SH2D4A
ERO1L		SH3BP1
POLDIP2		SH3BP2
MTX1		SH3BP5L
TGFBI		SH3GL1
SRA1		SH3KBP1
PFKM		SH3PXD2A
STUB1		SHANK2
RPL28		SHANK3
APMAP		SHARPIN
LSM3		SHC1
GCFC2		SHKBP1
STK39		SHROOM1
GNAQ		SHROOM2
TMEM159		SHROOM4
NUPL1		SIGIRR
MRPL3		SIK2
PRPS1L1		SIK3
GALE		SIN3A
SDSL		SIPA1
NQO1		SIPA1L1
EVI5L		SIPA1L2
SCAMP1		SIPA1L3
SCAF4		SIRT1
ANK3		SIRT2
APOO		SIRT6
ADD2		SKP1
NUP43		SLA
GLRX3		SLAIN2
STMN1		SLC12A7
CBWD5		SLC14A1
REPS1		SLC16A3
RCN1		SLC20A2
LAMTOR2		SLC35B2
PSMD14		SLC37A2
TRAPPC4		SLC38A1
MICU2		SLC39A7
RICTOR		SLC41A3
PXK		SLC44A2
CPNE1		SLC4A1
COL6A2		SLC4A1AP
PHIP		SLC4A2
LIMS1		SLC4A7
GAPDH		SLC9A1
CP		SLC9A3R1
POLR2L		SLCO2B1
HIST2H4A		SLITRK6
PFKFB2		SLK
EIF3J		SLTM
SMARCA1		SLX4
CRNKL1		SMARCA1
CIRBP		SMARCA2
PFKFB3		SMARCA4
CDK7		SMARCC1
TOR2A		SMARCC2
CCNDBP1		SMC4
RAB1A		SMCR7L
ZNF677		SMG1
ATL3		SMG9
DOK3		SMTN
PPP2CA		SNAP23
ENTPD1		SNAPIN
GRHPR		SND1
HEATR6		SNIP1
IKBKG		SNRNP200
ARHGAP21		SNRNP70
HIST1H4K		SNTB2
NME1		SNW1
MISP		SNX17
RPS7		SNX2
LSM6		SNX27
LAMB1		SOGA1
PNPLA6		SOGA2
SKP1		SORBS1
PRG2		SORBS2
MAU2		SORBS3
SNRPG		SOS1
ISOC1		SOWAHB
MAPK12		SOWAHC
CFHR2		SOX15
POLR2J3		SP100
FAM115A		SP110
RRP12		SPAG1
ZFP91		SPAG7
TRAF2		SPAG9
DHODH		SPAST
TRIM22		SPATA18
PMVK		SPATS2L
IFT27		SPECC1
EED		SPECC1L
CCDC115		SPEN
LAMTOR5		SPICE1
RPA2		SPIRE1
PSMD2		SPIRE2
CLIC4		SPN
CBWD2		SPP1
ARHGEF1		SPRR1A
XRN2		SPTAN1
AIMP2		SPTB
ENOPH1		SPTBN1
VPS37A		SPTY2D1
LSM12		SQSTM1
GSTA3		SRC
AK4		SRCAP
ABCB7		SRCIN1
PPIP5K2		SRF
SMARCC2		SRFBP1
APBB1IP		SRGAP3
UBC		SRP72
OXSR1		SRPK1
UTP20		SRPK2
SRCAP		SRRM1
FKBP15		SRRM2
ACAD9		SRRT
CBR3		SRSF1
AFMID		SRSF10
ATP2B4		SRSF11
FUT6		SRSF2
CYP24A1		SRSF3
WDR13		SRSF4
STX7		SRSF5
DNAJB11		SRSF6
GALM		SRSF7
SRSF8		SRSF8
GLUL		SRSF9
MAP2K3		SSB
ELAVL2		SSBP3
PHF5A		SSBP4
CTNNB1		SSFA2
ACSS2		SSH2
ARL1		SSH3
INTS1		SSR3
POP7		SSRP1
UBE2D4		ST13
ARHGEF5		ST5
BGN		STARD10
ENO1		STAU2
EIF4E		STBD1
HIST1H2AJ		STIM1
DSC3		STIM2
MICAL1		STK10
HSPA5		STK11
CCBL2		STK11IP
UBE2V1		STK24
NUDCD2		STK3
KRTCAP2		STK39
LSG1		STMN1
SPNS1		STOML2
LOC100996657		STON2
FSTL1		STRIP1
PPP3CC		STT3B
PRPF4		STUB1
SNX33		STX4
MYL12B		STX7
STAP2		SUB1
CCDC137		SUDS3
RMND5A		SUGP1
DNAJB2		SUGT1
MAPK8IP3		SUMO1
SLC41A3		SUN2
ADCK5		SUPT20H
CDK13		SUPT5H
RAB6A		SUPT6H
DNAJB1		SURF6
ACIN1		SVIL
CDK20		SYAP1
CHMP1A		SYK
MYO5C		SYMPK
RPL23		SYNE1
UBE2Q2		SYNE2
UBE2L6		SYNGR2
DYNLRB2		SYNJ1
ARL6IP1		SYNJ2
GAN		SYNM
SLC9A1		SYNPO
CTR9		SYNPO2
ITIH4		SYNRG
OCIAD2		SYTL1
CKAP4		SYTL2
POLR3F		SYTL3
NDUFA4L2		SYTL4
PLEKHA6		SZRD1
ARL8B		SZT2
BET1		TAB3
MAP4K3		TACC2
BCL2L13		TAF12
MAP1LC3A		TAF3
KHDRBS2		TAF6
IRF5		TAF7
NMT2		TAGLN2
C18orf8		TALDO1
MRPL35		TANC1
TBC1D2		TANC2
RPL36		TANK
SERPINI2		TAOK1
HIST1H2BM		TAOK2
THOC2		TAOK3
LAMTOR4		TBC1D1
LOC402160		TBC1D10A
RGPD8		TBC1D10B
FGA		TBC1D10C
COL4A6		TBC1D15
CALML3		TBC1D2
NADK		TBC1D22A
RAD21		TBC1D22B
MPI		TBC1D24
SART1		TBC1D2B
ANP32C		TBC1D4
HTRA1		TBC1D5
DYNLT3		TBC1D9B
CTDSPL		TBX2
OSBPL9		TBX3
RPS29		TC2N
RRAGC		TCEA1
RIPK1		TCEAL1
GDA		TCEAL3
ITSN2		TCEAL4
PFDN6		TCF12
URB1		TCF20
PGLYRP2		TCF3
SYTL2		TCF7L2
UXS1		TCOF1
NRF1		TCP1
UBA2		TDRD7
FAM175B		TEAD3
PIN1		TENC1
PPME1		TEP1
RPAP1		TERF1
LOC101060835		TERF2IP
ZNF729		TESK1
NOTCH3		TESK2
TOP1MT		TEX10
C2		TEX2
LMAN1		TEX264
C17orf49		TFAP4
GPC1		TFDP1
NIF3L1		TFIP11
CTSG		TFPT
TLCD1		TGFB1I1
ARHGAP17		THOC2
ERLEC1		THOC5
SERPINB3		THRAP3
PGLS		THUMPD1
POLR2G		TIAM1
PPT1		TJAP1
DNAJC19		TJP1
DAG1		TJP2
BNIP2		TJP3
MLLT4		TK2
TAPBP		TLE3
SYAP1		TLE4
PAFAH1B3		TLK2
PEPD		TLN1
INTS9		TLN2
PTPRS		TMC7
SPRYD4		TMCC1
FAHD1		TMEM115
SMAD4		TMEM131
CTNND2		TMEM154
GTF2IRD2B		TMEM163
ANKFY1		TMEM176B
NADSYN1		TMEM201
UNK		TMEM245
CMAS		TMEM40
CPEB4		TMEM51
JMJD7-PLA2G4B		TMEM63B
AGO2		TMF1
GDF15		TMPO
POGZ		TMSB4X
PPP1CC		TMX1
TF		TNC
LBR		TNIK
AIP		TNIP1
WDR70		TNKS1BP1
CDC42BPG		TNRC18
SLC9A3R1		TNRC6B
SPARC		TNS1
TFAP2A		TNS3
TRIM21		TNS4
HMGCL		TNXB
CPNE7		TOM1
C12orf4		TOMM70A
UBE2G2		TOP1
YTHDC1		TOP2A
CSRP1		TOP2B
GUSB		TOPORS
CRIP2		TOR1AIP1
ABCF2		TOX4
DERA		TP53
ITGA5		TP53BP1
KRT78		TP53BP2
API5		TP53I11
RNPEP		TP63
SMPDL3B		TPD52L2
BCL10		TPI1
CNOT2		TPMT
DDAH1		TPR
PAK3		TPX2
NOP14		TRA2A
HNRNPK		TRA2B
RBM26		TRAF7
KIF1B		TRAFD1
GOLGB1		TRAPPC12
RNF123		TRERF1
[truncated: 6,135 more rows]

## Sheet: Table S4B
Gene symbol	Fold change (PUC/CIS)	P value	BH-adjusted p
JUN	0.166905	0.000353328	0.00254258
NFIX	0.301229	0.0084363	0.0227656
GATA3	0.479952	0.0125054	0.0312211
RUNX2	0.51841	0.000896242	0.00463269
NFIB	0.54078	0.0225778	0.0493217
MTA3	0.617991	0.0009531	0.00464919
ELF3	0.658175	0.00850219	0.022776
MTA1	0.681053	0.00439256	0.0130797
KDM5B	0.734255	2.13436e-07	2.6057e-05
CUX2	0.759073	0.00436569	0.0130797
TFCP2L1	0.781683	0.00204406	0.00714057
ZNF143	0.850815	0.0151121	0.03594
FOXK2	0.972552	0.0217711	0.0481326
ZNF701	1.00635	0.0171475	0.0393321
ZNF43	1.08134	0.00182425	0.0070488
IRF6	1.09353	0.0159331	0.037245
ZNF600	1.09748	0.00265004	0.00868362
ZNF616	1.10276	0.0168319	0.0388511
TOX4	1.13558	0.00212077	0.00714057
POGZ	1.15973	0.0148243	0.0355588
SMARCA1	1.16754	0.00319056	0.0100943
POU2F2	1.23484	0.0129485	0.0314709
TFAM	1.2407	0.000777539	0.00425906
ELF1	1.26682	0.00299911	0.00965501
ARID1A	1.26732	0.000299347	0.00228876
POU2F3	1.27425	0.0103513	0.0263814
NFKB1	1.29414	0.0205184	0.0461516
ZNF568	1.31172	0.0228742	0.0493814
ZNF384	1.31602	0.000797328	0.00430323
ZNF519	1.35517	0.0225208	0.0493217
PURA	1.35619	0.0111161	0.0281353
ZBED1	1.36936	0.0173709	0.039597
POU2F1	1.39894	0.00330375	0.010343
PPP1R13L	1.42237	0.000342547	0.00251429
ARID1B	1.44346	0.015179	0.03594
HSF1	1.47356	0.0206236	0.0461516
STAT6	1.49687	0.000101941	0.000959291
ZNF320	1.50713	0.000678009	0.00388796
ZNF454	1.50995	0.0127058	0.0312955
RFX1	1.52105	0.0041078	0.012563
GATAD2B	1.52825	0.000450009	0.00294917
JUNB	1.5325	0.00917786	0.0239009
IRF2	1.53761	0.00940541	0.0243083
SMAD9	1.54879	4.59109e-05	0.00049545
ZNF235	1.57539	0.00866766	0.0229872
ZNF107	1.57739	0.00212021	0.00714057
E2F4	1.58105	0.00202362	0.00714057
ZNF45	1.58256	0.00834724	0.0226921
ZFP42	1.59722	0.0101495	0.0260481
ZNF626	1.6003	0.00210358	0.00714057
ZNF708	1.6003	0.00210358	0.00714057
ZNF681	1.60248	0.00196796	0.00714057
ZNF676	1.60265	0.0019687	0.00714057
ZNF726	1.60672	0.0019032	0.00714057
ZNF431	1.63412	0.0011456	0.00519056
SMAD3	1.63726	4.14041e-05	0.000473764
RXRA	1.63896	0.00448319	0.0131626
ZNF224	1.65153	0.00615733	0.0172499
IRF3	1.65345	0.00817574	0.0223918
CTCFL	1.68107	0.00482218	0.0137966
HMG20A	1.68244	0.000568803	0.00342214
THAP11	1.6982	0.00191347	0.00714057
ZNF284	1.70998	0.00573918	0.0162021
MAFG	1.71676	0.0128876	0.0314709
SMARCC2	1.71682	1.87832e-07	2.6057e-05
SMAD4	1.73351	0.01228	0.0308683
ZC3H4	1.75003	0.000447362	0.00294917
ZNF100	1.75278	0.00179413	0.0070488
SMAD2	1.77019	0.00124781	0.00558469
GABPA	1.83273	0.00248193	0.00820603
RELA	1.84644	2.07738e-05	0.000305344
SMARCC1	1.8622	2.18107e-06	5.71471e-05
ZNF721	1.86398	0.0227161	0.0493303
ZNF148	1.8699	0.000725788	0.00404071
SP100	1.88204	2.47352e-05	0.000335737
SP140L	1.88843	0.000726667	0.00404071
ZNF160	1.90568	4.26236e-05	0.000473764
TSC22D2	1.91093	0.00317842	0.0100943
KAT7	1.91249	0.00363727	0.0112175
SMAD5	1.92628	9.09165e-07	3.57458e-05
ZNF430	1.95101	0.00111224	0.0051024
CUX1	1.95739	0.000320299	0.00239897
RXRB	1.97098	0.000956525	0.00464919
GMEB1	1.98666	0.00103714	0.0048181
PBRM1	1.99661	0.000283937	0.00221713
DNAJC1	2.01203	0.000975444	0.00464919
GRHL1	2.0157	0.00466462	0.0135451
ZNF24	2.03816	0.0125929	0.0312271
HNF1B	2.07361	0.00870632	0.0229872
TFCP2	2.1009	2.61059e-05	0.000337893
RCOR3	2.11038	0.000177414	0.00144691
FOXQ1	2.12523	0.00128382	0.00565329
ID1	2.17376	0.000165194	0.00137787
KDM5A	2.21734	0.000881337	0.00462072
NCOA2	2.23257	0.0139374	0.0336516
TBX3	2.24565	0.000610131	0.00361158
REL	2.26393	9.71474e-07	3.57458e-05
HMGXB4	2.27554	0.00162972	0.00650117
UBP1	2.28096	1.97514e-06	5.58969e-05
LYAR	2.28167	4.20449e-06	9.63375e-05
KLF5	2.29567	2.66645e-05	0.000337893
RCOR1	2.32353	0.000650647	0.00379028
TP63	2.33111	2.72213e-08	9.9824e-06
RREB1	2.342	0.000393	0.00272134
GATAD2A	2.35691	1.87555e-06	5.58969e-05
ZNF273	2.37232	0.00138241	0.00583157
AHR	2.41793	2.61154e-06	6.3858e-05
ATRX	2.44098	1.92932e-05	0.000296658
KDM5D	2.52695	1.27984e-06	4.27055e-05
ZKSCAN1	2.56743	0.000857309	0.00455989
NFKBIE	2.59331	7.73936e-05	0.000747521
EPAS1	2.63511	0.00152033	0.00619956
CASZ1	2.66125	0.00484948	0.0137966
ZNF449	2.66926	0.0209044	0.0464965
NFYB	2.68237	0.000926456	0.00464919
ARID2	2.72847	0.000465641	0.0029864
ZBTB7A	2.72996	6.06981e-06	0.000131041
USF2	2.74616	0.000945739	0.00464919
MBD1	2.77844	1.77777e-05	0.000296658
PURB	2.82314	0.00332555	0.010343
KDM5C	2.96319	5.01952e-07	3.07057e-05
ZNF714	3.17144	0.00133442	0.00569456
RXRG	3.17608	2.39315e-05	0.000335737
ZNF493	3.21463	0.00131203	0.0056649
PPARG	3.26237	0.00144355	0.0059526
ZHX2	3.42894	0.00664378	0.0184717
TOX3	3.43259	0.000138222	0.0012078
SMAD1	3.44833	4.95555e-07	3.07057e-05
NFYA	3.48651	9.22177e-07	3.57458e-05
CIC	3.50206	2.8226e-05	0.00034498
PRDM10	3.52373	0.019043	0.0431405
NCOR1	3.59392	5.66041e-05	0.000593491
CNOT4	3.65248	0.00161353	0.00650117
MECOM	3.69726	9.73927e-07	3.57458e-05
PATZ1	3.70256	0.000471965	0.0029864
STAT5A	3.763	0.00192425	0.00714057
VEZF1	3.901	7.21044e-05	0.000715154
ZNF574	3.96779	0.00229615	0.0076608
TADA2B	4.00676	9.94403e-06	0.000191999
ELMSAN1	4.02183	0.000441189	0.00294917
ZNF254	4.05401	0.00182462	0.0070488
RFX5	4.07813	0.00441932	0.0130797
TOX2	4.14723	0.00015183	0.00129585
ZNF675	4.15882	0.00140626	0.00586475
ELF2	4.23158	0.000136266	0.0012078
PBX2	4.60788	5.95399e-05	0.000606569
FOXP1	4.71309	0.00468726	0.0135451
ZNF579	4.80545	0.000554014	0.00338872
TBPL1	5.13688	0.000199904	0.00159489
PBX1	5.19146	6.9865e-06	0.000142518
STAT5B	5.63497	0.000974263	0.00464919
HOXC8	5.68076	0.00199182	0.00714057
HOXB8	6.17254	0.00199182	0.00714057
ZNF611	6.54993	0.0153138	0.0360267
NCOR2	6.68139	0.0028666	0.0093101
ZNF737	6.79233	0.00129394	0.00565329
ZFP62	6.95757	0.0162223	0.0376809
HOXD8	6.9824	0.00434323	0.0130797
TRERF1	8.27749	0.000554014	0.00338872
ZNF629	9.19165	0.00784723	0.0216536
TCF25	9.58683	1.93626e-05	0.000296658
RUNX1	10.1809	1.53394e-05	0.000267386
GMEB2	11.1776	0.00036644	0.00258622
TAF1	11.2698	0.000108479	0.000995295
NR2F6	12.9562	1.11136e-05	0.000203685
ESRRA	13.9715	4.33923e-07	3.07057e-05
ZNF7	17.1177	0.00918265	0.0239009
NCOA1	45.5252	0.000996134	0.00468694
HOMEZ	63.7526	0.00203295	0.00714057
FOXO1	2753.2	3.94298e-05	0.000466445

## Sheet: Table S4C
xCell signatures based on proteomic data
Gene symbol	Exp073909	Exp071995	Exp068047	Exp068328	Exp075170	Exp073879	Exp074047	Exp068329	Exp073877	Exp072007	Exp072062	Exp072052	Exp072053	Exp074006	Exp074036	Exp075168	Exp068330	Exp075169	Exp074031	Exp073897	Exp073901	Exp071996	Exp073880	Exp073878	Exp071998	Exp072008	Exp072018	Exp072065	Exp072059	Exp072057	Exp072055	Exp071994	Exp071997	Exp073921	Exp073902	Exp073876	Exp073881	Exp071999	Exp072003	Exp073882	Exp072005	Exp073860	Exp068337	Exp068321	Exp068340	Exp072004	Exp072012	Exp072014	Exp073855
Adipocytes	0.0916	0.0928	0.0507	0.1063	0.0649	0.0671	0.0668	0.0052	0.0285	0.0539	0.0314	0.0563	0.025	0.0744	0.0793	0.0505	0.0813	0.0672	0.0181	0.0733	0.1081	0.0508	0.0044	0.0092	0.0602	0.0928	0.0244	0.0319	0.0699	0.0993	0.0573	0.0685	0.0657	0.1001	0.0522	0.0866	0.1197	0.0866	0.0601	0.0706	0.0948	0.1521	0.0796	0.0235	0.0222	0.0254	0.0485	0.033	0.1161
Astrocytes	0	0	0.0029	0	0	0	0	0.0091	0	0	0.0157	0.0089	0	0.0082	0	0	0.0008	0.0507	0.0079	0	0.0757	0.0609	0	0.0045	0.0443	0.0119	0	0	0.0511	0.0496	0	0.014	0	0.0579	0.0072	0.0011	0	0	0.0139	0.0107	0	0	0	0	0	0	0	0.0226	0
B-cells	0.0252	0.0345	0	0	0	0.0331	0.0023	0	0	0.0198	0.0302	0.0008	0	0	0	0	0.0187	0.0168	0	0.075	0	0	0	0.0101	0	0	0.0003	0.0359	0	0.0239	0.0028	0	0	0	0	0	0	0.0287	0.0212	0	0.044	0	0.0471	0.0378	0.0408	0	0.0713	0.0628	0
Basophils	0.0109	0.0117	0.1606	0.087	0.1422	0.1362	0	0.0315	0.0865	0.2262	0.0246	0.0381	0.0899	0	0.1115	0	0	0.0222	0.0962	0.2769	0.0275	0.1346	0.1045	0.068	0.1168	0	0.0678	0.073	0.0692	0	0.1325	0	0.1174	0.3257	0.0889	0.1388	0.2423	0.1717	0.002	0.0897	0.0601	0	0	0.0509	0.0501	0.1451	0.0622	0.0823	0.1032
CD4+ T-cells	0.0832	0.0734	0.055	0.1446	0.0263	0.0852	0.1696	0.0135	0	0.1509	0.0698	0.0249	0	0.0345	0.0992	0.083	0.0721	0.0138	0.0406	0.1398	0.0371	0.0351	0	0.0014	0.0441	0.0963	0	0.0253	0.0299	0.0073	0.0581	0.0363	0.0169	0.051	0.043	0.0592	0.0546	0.0322	0.1041	0.048	0.0956	0.0639	0.1062	0.0377	0.0469	0.0979	0.0976	0.0918	0.0754
CD4+ Tcm	0	0.019	0.0157	0.0435	0	0	0.1171	0.0164	0.0064	0	0	0	0.02	0	0.0457	0.0408	0.0264	0	0	0.0036	0	0	0	0	0	0.008	0.014	0	0	0	0.0566	0	0	0	0	0	0	0.0453	0.0382	0	0	0	0.0685	0	0.0231	0.0208	0.0584	0.0875	0.0235
CD4+ Tem	0.0341	0.0811	0.0874	0.0408	0	0.1746	0.0893	0.006	0.0307	0	0	0.0166	0.099	0.0507	0.1515	0.0608	0.0789	0	0.0141	0.108	0.0805	0.0336	0	0	0.0534	0.0912	0.0857	0	0	0	0	0.0117	0.0772	0.0289	0	0.101	0.1069	0.0808	0.146	0	0	0.1221	0.0607	0.1508	0.1129	0.0412	0.0442	0.0926	0.0614
CD4+ memory T-cells	0.0096	0.0961	0.1353	0.1613	0.1066	0.0288	0.096	0.0897	0.1375	0.1727	0.0406	0.1442	0.1687	0.0649	0.1255	0.0223	0.1119	0.1156	0.1404	0.122	0.1086	0.1292	0.0713	0.1474	0.1561	0.0257	0.1355	0.1053	0.157	0.1103	0.1088	0.1207	0.1439	0.1697	0.1333	0.0667	0.0508	0.0939	0.1039	0.1208	0.0647	0	0.1089	0.1029	0.0758	0.0948	0.1813	0.1327	0
CD4+ naive T-cells	0.0227	0.0387	0	0	0.0387	0	0.0561	0	0	0	0	0.0197	0	0	0.0105	0.0028	0	0	0	0.0432	0	0.0218	0.0002	0	0	0.0642	0	0.0261	0.0183	0.008	0	0.0147	0	0.0019	0.0086	0	0	0	0.0253	0	0.015	0	0.0495	0	0.0014	0.1111	0.0595	0	0.0027
CD8+ T-cells	0.102	0.0059	0.0197	0	0.1006	0.0279	0.0211	0.0414	0.069	0.0879	0.0307	0.0792	0.0452	0.0873	0	0.0849	0.0485	0.0845	0.0182	0.0279	0.0539	0	0.0401	0.0536	0.1209	0.0152	0.0609	0.1218	0.0485	0.1028	0.0213	0.1318	0.0026	0.1482	0.0505	0.0962	0.078	0.0979	0.0204	0.0517	0.0181	0.0107	0	0.0333	0	0.0507	0.0157	0.0093	0.065
CD8+ Tcm	0	0	0	0	0	0.0468	0	0.0112	0.0328	0.0242	0	0.0247	0.0271	0.0571	0	0.0095	0	0.0358	0	0.039	0.0284	0	0	0	0.0731	0.0356	0.0288	0.0292	0.0251	0.0669	0.0393	0.0135	0	0.0271	0	0.0157	0.0041	0	0.0102	0	0	0.0175	0	0	0	0.004	0	0	0
CD8+ Tem	0	0	0	0	0	0.0201	0	0.005	0.0079	0.0921	0.0013	0.0536	0.0278	0.0247	0.0446	0	0	0	0	0.0136	0	0	0	0.0198	0.065	0.0425	0.0433	0.0556	0.0719	0.1048	0	0.0441	0	0.069	0.0324	0.0409	0.0458	0.0077	0.0004	0.0186	0	0	0	0	0	0.0071	0	0.007	0
CD8+ naive T-cells	0.2864	0.2502	0.2409	0.2686	0.3178	0.1273	0.2717	0.1649	0.1545	0.2064	0.1455	0.17	0.1413	0.2109	0.1657	0.2601	0.3089	0.2591	0.1463	0.1844	0.2433	0.2573	0.1702	0.2032	0.249	0.0991	0.1496	0.2152	0.1894	0.0846	0.1762	0.234	0.2285	0.3307	0.1775	0.2463	0.2524	0.3971	0.1356	0.2977	0.2713	0.1504	0.1539	0.1548	0.2034	0.1302	0.1714	0.1418	0.2382
CLP	0.093	0.1881	0.1869	0.1615	0.1278	0.1604	0.1833	0.2099	0.2162	0.1577	0.1674	0.206	0.2254	0.1748	0.1774	0.161	0.1827	0.1716	0.1968	0.138	0.1441	0.1924	0.151	0.1757	0.1569	0.1199	0.1594	0.1991	0.143	0.1113	0.1529	0.1161	0.1563	0.1604	0.1561	0.1793	0.1825	0.1942	0.1613	0.1306	0.2025	0.0391	0.1713	0.1129	0.1874	0.1735	0.1279	0.1535	0.0891
CMP	0.1804	0.2372	0.2597	0.2506	0.261	0.1727	0.1315	0.1842	0.1714	0.1928	0.1814	0.1908	0.1093	0.3008	0.2345	0.2385	0.2592	0.286	0.2352	0.2584	0.3019	0.2426	0.11	0.2618	0.2648	0.3	0.1936	0.1854	0.2216	0.2283	0.1677	0.2874	0.2066	0.2527	0.2144	0.2819	0.2714	0.0676	0.1895	0.2301	0.2668	0.2283	0.0358	0.0585	0.0382	0.1058	0.1624	0.2393	0.2562
Chondrocytes	0.3461	0.1774	0.1667	0.1807	0.1478	0.159	0.1643	0.0965	0.063	0.1051	0.1672	0.139	0.1816	0.1548	0.2261	0.1101	0.186	0.1663	0.0948	0.2142	0.2198	0.1333	0	0	0.2034	0.2749	0.1194	0.0321	0.1375	0.1549	0.1006	0.2212	0.2297	0.323	0.0702	0.1015	0.1797	0.1579	0.1376	0.1347	0.1399	0.2036	0.1753	0.0642	0.0754	0.1317	0.2187	0.1906	0.0908
Class-switched memory B-cells	0.0785	0.0845	0	0	0	0.0671	0.0371	0.0068	0.0785	0.1116	0.0652	0.0557	0.0655	0.0515	0	0	0.0511	0.0056	0.0308	0.0972	0	0	0.0702	0.0935	0.0558	0.0032	0.0846	0.0979	0.0853	0.109	0.0634	0.0421	0.0082	0.0011	0.015	0.0354	0	0.0634	0.1231	0.0651	0.0236	0	0	0.1029	0.0602	0.078	0.084	0.0621	0
DC	0.1019	0.0712	0.1101	0.0524	0.0304	0.1132	0.0037	0.0751	0.0923	0.0594	0.0564	0.0986	0.0674	0.1084	0.0497	0.0243	0.0075	0.1005	0.0694	0.0331	0.0614	0.0678	0.0346	0.112	0.1052	0.1788	0.0597	0.0592	0.1632	0.1133	0.0638	0.1056	0.0317	0.0115	0.0938	0.0766	0.0623	0.0574	0.0608	0.0742	0.0261	0.0776	0.0792	0.0125	0.0311	0	0.0146	0	0.013
Endothelial cells	0	0	0	0.0096	0	0.0144	0	0.0545	0.0131	0	0.0112	0.0081	0.0286	0.0367	0.0119	0	0	0.0011	0	0	0.025	0	0	0	0.0368	0.0051	0.0189	0	0.0113	0.0048	0.0038	0.0399	0.016	0	0	0	0	0.04	0.0531	0.0118	0	0	0.0563	0.0151	0.0379	0.0384	0.0241	0	0.0256
Eosinophils	0.2497	0.236	0.2459	0.2563	0.2617	0.1785	0.1107	0.2746	0.1786	0.0568	0.1752	0.1836	0.1714	0.3071	0.1914	0.2955	0.2058	0.2692	0.267	0.1733	0.2071	0.2388	0.1743	0.2227	0.2801	0.3346	0.1859	0.2393	0.2329	0.2105	0.189	0.2353	0.1875	0	0.2308	0.1065	0.1983	0.0338	0.2281	0.2031	0.1113	0.1853	0.1056	0.0664	0.155	0.0715	0.1229	0.0955	0.1393
Epithelial cells	0.1562	0.1733	0.1832	0.1566	0.1898	0.1621	0.2199	0.2321	0.1693	0.1896	0.1705	0.122	0.1904	0.1357	0.2031	0.1363	0.1887	0.1655	0.1839	0.1551	0.1409	0.1207	0.1612	0.1597	0.1528	0.1506	0.174	0.1978	0.0944	0.1412	0.2024	0.1379	0.2104	0.118	0.1112	0.1868	0.1515	0.2139	0.2127	0.1816	0.1534	0.1683	0.2322	0.2289	0.2382	0.2078	0.2459	0.1644	0.2274
Erythrocytes	0	0	0	0	0	0	0	0	0	0	0	0	0	0	0	0	0	0	0	0	0	0	0	0	0	0	0	0	0	0	0	0	0	0	0	0	0	0	0	0	0	0	0.0316	0	0	0.0017	0	0	0
Fibroblasts	0.1586	0.0105	0.031	0	0	0.0268	0.0052	0	0	0.0457	0	0	0	0.0019	0	0	0	0	0	0.0914	0.0978	0.0322	0	0	0.0546	0.0648	0	0	0	0	0	0.0092	0.1151	0.0625	0	0	0.0872	0.0556	0.0048	0.0232	0	0.1426	0.0148	0	0.0865	0	0	0.0515	0.0263
GMP	0.3135	0.245	0.2742	0.2005	0.2048	0.2387	0.1062	0.125	0.1135	0.0818	0.0808	0.118	0.044	0.2132	0.1349	0.2658	0.2034	0.2884	0.1724	0.2247	0.2316	0.2387	0.1226	0.0753	0.2059	0.2524	0.0459	0.1052	0.1603	0.2235	0.1851	0.2554	0.0574	0.1004	0.2184	0.1708	0.1953	0.0262	0.1132	0.2045	0.1283	0.2418	0	0	0	0	0.0845	0.0412	0.1261
HSC	0.1306	0.0388	0.1302	0.2443	0.1479	0.1014	0.1923	0.0556	0.1472	0.1507	0.2167	0.1509	0.1124	0.2724	0.0417	0.152	0.2479	0.2142	0.0832	0.1572	0.1439	0.0978	0.1145	0.0952	0.0719	0.0961	0.0675	0.1745	0.2714	0.3252	0.1189	0.181	0.1061	0.1714	0.1916	0.1621	0.2559	0.0989	0.2138	0.1601	0.1145	0.2858	0.1066	0.0082	0.135	0.0291	0.1673	0.2226	0.2299
Hepatocytes	0	0.062	0.0489	0.0726	0.0334	0.0584	0.0099	0.0531	0.0185	0.081	0.0423	0.0389	0.0138	0.0696	0.092	0.0733	0.0549	0.0533	0.0326	0.0509	0.0802	0.0862	0	0	0.0657	0.0883	0.0448	0.0179	0.059	0.024	0.0608	0.0784	0.0705	0.0175	0.0306	0.0308	0.0612	0.0407	0.0682	0.0709	0.0402	0.0928	0.0805	0.0128	0.0347	0.035	0.0269	0.0359	0.0373
Keratinocytes	0.1114	0.0923	0.096	0.0726	0.1082	0.0908	0.1232	0.1529	0.1369	0.1157	0.1232	0.12	0.1422	0.098	0.1292	0.0695	0.0994	0.0871	0.1343	0.0753	0.086	0.0937	0.1296	0.1608	0.1148	0.1159	0.1333	0.1527	0.1032	0.127	0.1201	0.1012	0.1397	0.0984	0.125	0.1488	0.1193	0.1152	0.1538	0.1129	0.0941	0.0738	0.1686	0.1268	0.1254	0.1143	0.1518	0.1228	0.1064
MEP	0	0	0	0	0	0	0.0048	0	0	0	0	0	0	0	0	0	0	0	0	0	0	0	0	0	0	0	0	0	0	0	0	0	0	0	0	0	0	0.0334	0	0	0	0	0.0234	0.0062	0.0342	0.0053	0	0	0.0043
MPP	0.2762	0.4546	0.4777	0.3463	0.3776	0.432	0.0767	0.3546	0.3129	0.2628	0.3023	0.4045	0.2738	0.5456	0.429	0.486	0.2957	0.4553	0.4224	0.3093	0.4638	0.6025	0.283	0.4966	0.4974	0.5031	0.3388	0.3381	0.4032	0.3889	0.3135	0.473	0.2594	0.207	0.3629	0.3786	0.5104	0.0099	0.2481	0.322	0.3555	0.2303	0.0793	0.054	0.0769	0.0154	0.0155	0.1888	0.1863
MSC	0.1563	0.1805	0.1048	0.1955	0.1302	0	0.1059	0.0034	0.1426	0.1994	0.0987	0	0	0.1434	0.0034	0.2429	0.0957	0.009	0.177	0.0358	0	0.0191	0.2506	0.0689	0	0	0.1428	0.1899	0.0001	0	0.1912	0	0.0577	0.1088	0.1959	0.0811	0.2958	0.1787	0.1506	0.1335	0.164	0.3165	0.0497	0.135	0	0.2167	0.0493	0.084	0
Macrophages	0.1048	0.0357	0.0076	0.0098	0	0.023	0.0854	0.046	0	0.0432	0.0614	0	0.0174	0.0067	0.0166	0.0423	0.0655	0	0.0475	0.0517	0.0287	0.0522	0	0.0009	0.0218	0.062	0.0428	0	0	0	0.0367	0.0499	0.0322	0.0662	0.0002	0.0277	0.0705	0.0285	0.0375	0	0.039	0	0.081	0.096	0.039	0.0711	0.0498	0.0921	0.049
Macrophages M1	0.0406	0	0.0081	0	0.0055	0.016	0.0095	0.0355	0.0414	0.0324	0.0025	0	0.0132	0.0162	0.0068	0.0108	0.0237	0	0.0269	0.0288	0.0321	0.0209	0.0215	0.0194	0.0253	0.0049	0.0303	0	0.017	0	0.003	0.0196	0	0.0366	0.0342	0.0172	0.0458	0.0097	0.0342	0	0.021	0	0.0406	0	0.0026	0.0253	0	0	0.0213
Macrophages M2	0.1659	0.0761	0	0.0558	0	0.0396	0.1025	0.031	0	0.061	0.1145	0	0.0639	0.0171	0	0.0343	0.0807	0	0.0061	0.0315	0.0341	0.0618	0	0.025	0.0482	0.1252	0.024	0.0088	0.0171	0.0148	0.0876	0.0079	0.063	0.1104	0.0005	0.0329	0.0228	0.0228	0.0355	0.0287	0.0465	0.0202	0.039	0.1525	0.0877	0.0789	0.0999	0.1796	0.0548
Mast cells	0.0271	0.03	0.0275	0.0353	0.0382	0.0233	0.0234	0.0102	0.0134	0.0175	0.0044	0.0171	0	0.0261	0.0311	0.0225	0	0.0415	0.0147	0.0279	0.0345	0.0377	0.0117	0	0.0297	0.0171	0	0	0.0094	0.0036	0.0257	0.0119	0.0137	0.0283	0.007	0.0428	0.0342	0.0222	0.026	0.0386	0.0374	0.0181	0	0.0208	0.012	0.0156	0.0254	0.0277	0.0142
Megakaryocytes	0	0.0049	0	0	0	0	0.017	0.0131	0	0	0.0352	0.0121	0	0	0	0.0078	0	0.0105	0	0	0	0.245	0	0	0.0028	0.025	0.0159	0	0	0	0	0	0.0331	0.0154	0	0.1357	0.0075	0.0251	0.0057	0	0	0.0158	0.0607	0.0194	0.0049	0.0473	0	0.0208	0.0066
Melanocytes	0.0255	0.0104	0.0531	0.0146	0.0687	0.0392	0.0291	0.0329	0.0137	0.0393	0.0297	0.0293	0.0447	0.0393	0.05	0.0369	0.0188	0.0369	0.0165	0.0355	0.033	0.0435	0.0091	0.0217	0.0207	0.0256	0.0418	0.0399	0.0316	0.0116	0.054	0.0012	0.0097	0.0261	0.0255	0.0255	0.0474	0.0136	0.0168	0.0068	0.0155	0.0481	0.0275	0.0274	0.0535	0.0368	0.0353	0.022	0.0192
Memory B-cells	0	0.0066	0	0	0	0	0	0	0.0059	0	0.0428	0.0027	0.0018	0	0	0	0.0352	0	0	0.0523	0	0	0.0043	0.0222	0	0	0.0425	0.0281	0	0	0	0	0	0.0302	0	0	0	0.0604	0.0118	0.0077	0	0	0.0065	0.0275	0.0559	0.0186	0.0241	0.036	0
Mesangial cells	0	0	0	0	0.0086	0.0005	0	0	0.0017	0.0013	0.0103	0.0143	0	0.008	0	0.0084	0	0.0045	0	0	0.025	0.0117	0	0.0125	0.0118	0.0137	0.0013	0	0.0166	0.0225	0	0.003	0	0	0	0.002	0	0	0.0311	0	0	0	0	0	0.0049	0	0	0.0042	0
Monocytes	0	0.0002	0.053	0.0177	0.0533	0	0	0	0	0	0	0	0	0.0206	0.0328	0.0035	0	0	0.002	0	0.0407	0.083	0	0	0.0692	0.0182	0.0155	0	0	0	0	0	0.0346	0	0	0	0.0508	0	0	0	0	0	0	0	0	0	0	0.0055	0
Myocytes	0.0071	0.0144	0.0281	0.0081	0.002	0.0257	0.0056	0.0297	0.0527	0.0089	0.0207	0.047	0.066	0.0257	0.0328	0.0038	0.0158	0.038	0.0409	0.0209	0.0291	0.0373	0.059	0.0597	0.0286	0.0403	0.0537	0.0491	0.0528	0.0413	0.015	0.0357	0	0.0112	0.0359	0.0173	0.0044	0.0431	0.0223	0.0539	0	0.0044	0.0146	0.0206	0.028	0.015	0.0284	0.0377	0.0112
NK cells	0	0	0	0.0291	0	0	0	0	0	0.0473	0.0072	0	0	0	0	0	0.0122	0	0	0.0082	0	0	0.0359	0	0.0388	0	0	0	0	0	0	0	0	0	0	0	0	0	0	0.0634	0	0	0.0639	0	0	0.0116	0.0242	0	0
NKT	0.2835	0.2984	0.3921	0.0066	0.304	0.4347	0.0906	0.2312	0.1606	0.0405	0.1616	0.2426	0.2355	0.3134	0.1536	0.2432	0.2323	0.3862	0.1788	0.1818	0.2707	0.0896	0.2535	0.256	0.1744	0.2987	0.2028	0.1715	0.2208	0.2475	0.1585	0.2303	0.2603	0.0527	0.1947	0.0688	0.2127	0.135	0.0865	0.105	0.2976	0.303	0.0575	0.3119	0.3037	0.1543	0.1488	0.1131	0.2041
Neurons	0.0059	0.0393	0.0249	0.0265	0.0142	0.0179	0.0261	0.0214	0.0304	0.0303	0.0215	0.0381	0.0302	0.0205	0.0281	0.0104	0.0263	0.0245	0.0366	0.0169	0.0393	0.0244	0.0235	0.022	0.017	0.0377	0.0298	0.021	0.0239	0.0235	0.0218	0.0289	0.0217	0.0203	0.0299	0.0333	0.0159	0.0229	0.0191	0.0395	0.0203	0.032	0.0096	0.0303	0.0267	0.0233	0.031	0.0256	0.008
Neutrophils	0.0132	0.0408	0.0662	0.0564	0.0206	0.0163	0.0342	0.0172	0.0263	0.0028	0.0372	0.0388	0.0234	0.0953	0.0722	0.0168	0.0673	0.0505	0.112	0.025	0.0441	0.0492	0.0265	0.0415	0.089	0.0286	0.0249	0.0261	0.1019	0.0382	0.0228	0.0508	0.0504	0	0.0362	0.056	0.1061	0	0.076	0.1163	0.0129	0.0035	0	0	0	0	0	0.0498	0.0008
Osteoblast	0	0.2884	0.167	0.2459	0.2707	0.1799	0.3058	0	0.0827	0.1395	0.0575	0	0.0557	0.034	0.1541	0.2482	0.2654	0.1033	0.2544	0.2451	0.1246	0	0	0	0	0.0728	0.0366	0.0216	0	0	0.182	0.1465	0.1994	0.0668	0	0.1344	0.0405	0.0544	0.1148	0.0762	0.2912	0.1582	0.1175	0.2416	0.0984	0.3012	0.196	0.1587	0.2476
Pericytes	0.0277	0.0094	0.0015	0.0578	0.0162	0.0364	0.0366	0.0216	0.0225	0.0119	0.0157	0.0053	0.0092	0	0.0091	0.0198	0.0206	0.0027	0	0.0198	0.0162	0.128	0.0251	0.0202	0.0317	0.0271	0	0.0207	0.0067	0.0058	0.0191	0.0211	0.0277	0.0416	0	0.0075	0.0188	0.0374	0.0185	0.0259	0.0326	0.0442	0.0341	0.0298	0.0415	0.0397	0.0209	0.0148	0.007
Plasma cells	0.0154	0.0114	0	0.0558	0.0197	0.0321	0.068	0.0248	0	0	0.0275	0	0	0.0054	0	0.049	0.026	0	0	0	0.0188	0.0342	0	0	0.0065	0.0276	0.0177	0	0	0	0.0237	0.0201	0.042	0.0077	0.012	0.0436	0.0019	0.0061	0.0276	0	0.0547	0.0457	0.0778	0.0365	0.0543	0.0271	0.0428	0.0335	0.0403
Platelets	0.0547	0.0135	0	0	0	0.0093	0	0.0307	0.0203	0	0.029	0.0052	0.0016	0	0.0248	0.0172	0	0.0331	0	0.001	0.0519	0.1143	0	0	0.022	0.028	0.0314	0.0281	0	0	0.013	0	0.0076	0	0	0.0726	0	0.0144	0.0071	0	0.0052	0.0469	0.0394	0.0488	0.0191	0.0603	0.0287	0.0566	0.0386
Preadipocytes	0	0	0.0633	0.0296	0.0213	0.0156	0	0.0137	0.0696	0.0052	0.1025	0.083	0.0596	0.1043	0.0216	0.0238	0.0136	0.0258	0.0552	0.0286	0.0656	0.03	0.0485	0.0687	0.0472	0.0253	0.0753	0.0525	0.0633	0.1008	0.0588	0.0369	0.0577	0	0.0548	0.0656	0.0357	0	0.0312	0.0115	0.0209	0.0047	0.0972	0.0362	0.0647	0.0733	0	0.0379	0.0854
Sebocytes	0.0169	0.0109	0.013	0.01	0.0143	0.0109	0.015	0.0142	0.0158	0.0141	0.0111	0.0134	0.0163	0.0119	0.0143	0.0101	0.0111	0.0104	0.0138	0.0123	0.0136	0.0118	0.0164	0.0205	0.0176	0.016	0.0133	0.0162	0.0135	0.0144	0.0124	0.0105	0.0169	0.0102	0.0117	0.0159	0.0117	0.0129	0.0175	0.0142	0.0108	0.0071	0.0153	0.0092	0.0128	0.0064	0.0165	0.0079	0.0097
Skeletal muscle	0	0.0096	0.0378	0.0288	0.0023	0.0037	0.0119	0.0048	0	0.0145	0.0012	0.0125	0.0113	0.0238	0.0284	0.0067	0	0.036	0.0052	0.018	0.0396	0.0457	0.0019	0	0.0236	0.023	0.0114	0.0059	0.0037	0.0043	0.0152	0.0144	0	0	0.0071	0.0069	0.016	0.0335	0.0131	0.0274	0.0192	0	0.0025	0	0.0055	0	0.0025	0.0157	0.0025
Smooth muscle	0	0	0	0	0	0	0.0688	0	0	0	0	0	0	0	0.0098	0.0067	0	0	0	0	0	0	0	0	0	0	0	0	0	0	0	0	0	0	0	0	0	0.0139	0	0	0	0	0	0.0268	0.008	0.0679	0.048	0.0459	0
Tgd cells	0.1727	0.0621	0.0698	0.0979	0.087	0.0915	0.0593	0.0277	0.0491	0.1058	0.0424	0.0123	0	0.0449	0.0546	0.0851	0.0884	0.0956	0.0731	0.0833	0	0.0955	0.0327	0	0.0883	0.0336	0	0.0713	0	0	0.0968	0.0239	0.053	0.1818	0.01	0.0598	0.0774	0.0836	0.0362	0.0829	0.1215	0.0758	0.0072	0.0115	0.0449	0.1104	0.089	0.0518	0.0895
Th1 cells	0	0.1272	0.1092	0.1745	0.1327	0.0535	0.0959	0.0596	0.0714	0.1325	0.0048	0.0226	0.012	0.0555	0.0511	0.1358	0.0997	0.0641	0.0372	0.1028	0.0567	0.0822	0.0357	0.0183	0.0346	0	0.0297	0.023	0	0	0.0896	0.1147	0.0989	0.1083	0.087	0.1042	0.045	0.1119	0.0521	0.1241	0.1522	0.0213	0.032	0.2278	0.1596	0	0	0.0631	0.0824
Th2 cells	0.1006	0.0872	0.0596	0.0739	0.1033	0.0614	0.0194	0.0791	0.101	0.1074	0.0971	0.0685	0.0861	0.0676	0.0719	0.1484	0.0383	0.2101	0.1811	0.04	0.1287	0.113	0.0241	0.1172	0.1133	0.1235	0.0393	0	0.1124	0.1139	0.0992	0.1555	0.0942	0.0852	0.0408	0.0583	0.1658	0.046	0.0286	0.0771	0.0752	0.1605	0.0134	0.0066	0.0008	0.0599	0.0595	0.0784	0.0618
Tregs	0.0035	0	0.0136	0.026	0.0041	0.0396	0	0.0278	0	0	0.0657	0.0193	0.039	0.011	0.0125	0	0	0	0.0032	0	0.015	0.0018	0.0134	0.0059	0	0.0634	0.05	0.0559	0.0171	0.0217	0	0.023	0	0.0232	0.0503	0.0083	0	0	0	0	0	0	0.0087	0.0615	0	0	0	0	0
aDC	0.1243	0	0	0.0415	0.0447	0.0378	0.0435	0.0655	0.0395	0.0375	0.0277	0.039	0	0.0542	0.0625	0.0481	0.0129	0.0415	0.0158	0.01	0.0396	0.0334	0.0135	0.0571	0.0303	0.0112	0.049	0.0246	0.0269	0.0406	0.0194	0.0126	0.0248	0	0.0662	0.0467	0.0692	0.0257	0.0571	0.037	0.0153	0.067	0.0148	0.0318	0.0341	0.0395	0	0.0161	0.0512
cDC	0	0.0106	0.0138	0	0	0.0424	0.0059	0	0.0017	0	0	0.0229	0.0075	0.0207	0	0	0	0.0242	0	0	0.0173	0	0	0.0122	0	0.0347	0	0	0.0625	0.0369	0	0.0418	0	0	0	0.0108	0	0.0132	0.0002	0.006	0	0.0224	0.0174	0	0.002	0	0	0	0
iDC	0.1359	0.147	0.1733	0.0982	0.096	0.218	0.0147	0.1321	0.1703	0.1367	0.1161	0.1788	0.1233	0.152	0.0818	0.0664	0.0825	0.1849	0.1424	0.112	0.1549	0.1334	0.0533	0.1295	0.1804	0.2658	0.1023	0.1236	0.2673	0.19	0.1515	0.199	0.0907	0.1205	0.1418	0.1361	0.0833	0.1284	0.1334	0.1523	0.1239	0.1134	0.1623	0.0494	0.0347	0.0462	0.0916	0.0458	0.0246
ly Endothelial cells	0	0.0415	0.0405	0.0604	0.068	0.0521	0.0162	0.1225	0.1267	0.0192	0.0838	0.096	0.105	0.1481	0.0742	0	0.038	0.0403	0.0924	0	0.1069	0.0871	0.0692	0.1109	0.1487	0.0968	0.1081	0.065	0.1414	0.1273	0.0575	0.1194	0.0629	0.0112	0.1296	0.0666	0.0528	0.0586	0.1041	0.0735	0.0283	0.0292	0.0604	0.0159	0.0438	0.0393	0.0579	0	0.0591
mv Endothelial cells	0	0.0777	0.0059	0.0624	0.0214	0.0972	0.0165	0.0699	0.0468	0.0102	0.0331	0.037	0.0363	0.0803	0.0424	0	0.0225	0.0322	0.0281	0	0.0411	0.0247	0	0	0.0796	0.003	0.0293	0	0.0278	0.0406	0.0148	0.0469	0.0803	0	0.0392	0.0252	0	0.0598	0.0568	0.0162	0	0.0308	0.0703	0.0583	0.0564	0.076	0.0077	0	0.0389
naive B-cells	0	0	0	0	0	0	0	0	0	0	0	0	0	0	0	0	0	0	0	0	0	0	0	0	0	0	0	0	0	0	0	0	0	0	0	0	0	0	0	0	0	0	0.0136	0	0.0042	0	0	0	0
pDC	0	0.0114	0	0.0034	0	0	0.0062	0	0.073	0.0516	0.0317	0.0251	0.0175	0	0	0	0.0153	0	0.0273	0	0	0	0.0858	0.0671	0	0	0.0617	0.0491	0.0013	0.0236	0	0.0353	0	0.0223	0	0	0	0.0523	0.0434	0.0053	0	0	0.0279	0.0329	0.023	0.0365	0.0085	0.0372	0
pro B-cells	0.0027	0.0796	0.063	0.1092	0.031	0.0058	0.0564	0.0244	0.0514	0.0887	0.035	0.0402	0.0056	0.0836	0.0664	0.0969	0.0926	0.1092	0.0636	0.0267	0.0869	0.1333	0.0073	0.0728	0.0813	0.0701	0.0483	0.049	0.0413	0.0634	0.0423	0.1204	0.1165	0.1252	0.0649	0.0818	0.094	0.0195	0.092	0.1069	0.0863	0	0.0227	0	0	0	0	0.1046	0
ImmuneScore	0.4714	0.3518	0.39	0.4011	0.3541	0.3337	0.3003	0.3187	0.2531	0.3237	0.315	0.2953	0.2165	0.4573	0.3287	0.3819	0.3317	0.3845	0.3809	0.3746	0.3383	0.3759	0.2154	0.2948	0.5325	0.5005	0.26	0.3384	0.3905	0.3331	0.2801	0.4144	0.2464	0.2035	0.3077	0.31	0.4365	0.2005	0.3827	0.3969	0.2563	0.2394	0.322	0.203	0.2165	0.2123	0.281	0.2897	0.2378
StromaScore	0.1251	0.0516	0.0408	0.058	0.0324	0.0542	0.036	0.0298	0.0208	0.0498	0.0213	0.0322	0.0268	0.0565	0.0456	0.0253	0.0406	0.0342	0.0091	0.0824	0.1154	0.0415	0.0022	0.0046	0.0758	0.0813	0.0217	0.016	0.0406	0.052	0.0306	0.0588	0.0984	0.0813	0.0261	0.0433	0.1034	0.0911	0.059	0.0528	0.0474	0.1474	0.0754	0.0193	0.0733	0.0319	0.0363	0.0422	0.084
MicroenvironmentScore	0.5965	0.4034	0.4308	0.459	0.3865	0.3878	0.3363	0.3485	0.2739	0.3735	0.3363	0.3275	0.2433	0.5138	0.3743	0.4071	0.3724	0.4187	0.39	0.457	0.4538	0.4174	0.2176	0.2994	0.6083	0.5819	0.2816	0.3544	0.4311	0.3851	0.3107	0.4732	0.3448	0.2848	0.3338	0.3533	0.54	0.2916	0.4417	0.4497	0.3037	0.3868	0.3974	0.2223	0.2898	0.2442	0.3173	0.3319	0.3218
[truncated: 96 more columns]

## Sheet: Table S4D
Sample types	LGPC	LGPC	LGPC	LGPC	LGPC	LGPC	LGPC	LGPC	LGPC	LGPC	LGPC	LGPC	LGPC	LGPC	LGPC	LGPC	LGPC	LGPC	LGPC	LGPC	LGPC	LGPC	LGPC	LGPC	LGPC	LGPC	LGPC	LGPC	LGPC	LGPC	LGPC	LGPC	LGPC	LGPC	LGPC	LGPC	LGPC	LGPC	LGPC	LGPC	HGPC	HGPC	HGPC	HGPC	HGPC	HGPC	HGPC	HGPC	HGPC
Exp	Exp068337	Exp068321	Exp068340	Exp072004	Exp072012	Exp072014	Exp073855	Exp072061	Exp072044	Exp068352	Exp068311	Exp068354	Exp074037	Exp075172	Exp068318	Exp068306	Exp068345	Exp074039	Exp074043	Exp068320	Exp068317	Exp072035	Exp072021	Exp072022	Exp072063	Exp072060	Exp072043	Exp068360	Exp072001	Exp072045	Exp075176	Exp075154	Exp068333	Exp068323	Exp068342	Exp068344	Exp073847	Exp072041	Exp072042	Exp068335	Exp067991	Exp072013	Exp071971	Exp068358	Exp068363	Exp068351	Exp068096	Exp068294	Exp068285
Glycolysis / Gluconeogenesis	-0.325952	0.370352	0.168844	0.331545	0.501729	0.249986	0.199761	-0.0767512	0.316588	0.0531851	0.287519	0.0768637	0.485524	0.00943631	0.396374	0.602895	0.429015	0.29692	0.207042	0.326893	0.395145	0.425076	0.340037	0.0169953	0.272746	-0.631277	0.35172	-0.0595994	0.0174978	0.355993	0.392571	0.391987	0.215054	0.186862	0.310449	0.103421	0.376383	-0.387707	0.475473	0.44046	0.21669	0.434696	-0.0527754	-0.168173	0.0374451	0.0588867	0.328498	0.393993	0.182886
Fructose_and_mannose_metabolism	-0.149898	0.364582	0.160625	0.167061	0.412471	0.235676	0.144411	-0.150131	0.177645	-0.119724	0.219448	-0.0391111	0.609098	0.203416	0.414744	0.453728	0.169169	0.620266	0.181701	0.299322	0.301059	0.260864	0.457062	0.338167	0.236336	-0.45303	0.499523	-0.020336	0.176259	0.214118	-0.0923509	0.0857997	0.181573	0.0343868	0.0818983	0.359264	0.153333	-0.146274	0.441543	0.35715	0.186939	0.418362	-0.120448	-0.0378296	0.143985	-0.161294	0.577927	0.0604598	0.571467
Glycerophospholipid_metabolism	0.253178	0.282702	0.335594	0.367533	0.333385	0.278382	0.19727	0.0341979	0.358121	0.025191	-0.0197303	0.195387	0.168663	0.153757	0.0145163	0.168366	0.0821859	0.0816187	0.426098	0.130667	0.0880402	0.379057	0.221574	0.219097	0.201011	-0.0869425	0.279459	0.291198	0.229177	0.284597	0.251997	0.0821019	-0.0323709	0.15506	0.173857	0.15025	0.0655915	-0.0186601	0.19873	-0.146342	0.199289	0.306053	0.0457425	0.389365	0.122518	0.0464781	0.157779	0.163553	0.34683
Pentose_phosphate_pathway	0.254109	0.080031	0.218329	-0.105022	0.559395	0.400965	0.305386	-0.342029	0.379073	-0.292022	0.464614	-0.127992	0.380275	0.226053	0.550009	0.329039	0.0605408	0.592488	0.355361	0.227962	0.158198	0.284165	0.504012	0.0865076	0.0916142	-0.618801	0.540405	-0.0280785	-0.405463	0.224156	0.0589335	0.185668	0.417267	-0.0616184	0.0242129	0.11424	0.109837	-0.124753	0.456316	0.135222	0.0522799	0.41254	-0.0336646	-0.181869	-0.208035	-0.140477	0.294248	0.0570721	0.365935
Galactose_metabolism	-0.0296095	0.358847	0.272155	0.407355	0.601329	0.570703	0.121753	-0.175109	0.309189	0.168919	0.463351	0.0648454	0.558156	0.287502	0.08101	0.274141	0.151709	0.461504	0.295296	0.437781	0.182949	0.0347636	0.562445	0.407311	0.348513	-0.526807	0.567208	0.190527	-0.1028	0.317597	0.1452	0.0321546	0.316573	0.0475556	-0.0383159	0.389333	0.102209	-0.167577	0.488375	-0.0435479	-0.044857	0.555998	-0.220652	0.102937	0.109619	0.394229	0.412072	-0.205427	0.369969
Homologous_recombination	-0.242104	0.23998	-0.263378	-0.367666	-0.430395	-0.342755	0.135247	-0.136711	-0.152583	-0.35679	-0.124887	-0.103665	0.0728182	-0.371653	-0.305844	-0.201158	-0.0758058	-0.181225	-0.134599	0.147138	0.139809	0.132968	-0.0743294	-0.337602	-0.281947	-0.342711	-0.0475291	-0.156957	0.225421	-0.208287	0.370092	0.019459	-0.0668025	-0.0603207	-0.347971	-0.39931	0.176342	-0.306847	-0.372407	-0.0543739	0.506022	-0.29491	0.12098	0.0229098	-0.337824	-0.128639	-0.306195	0.449969	-0.011601
DNA_repair	-0.146944	-0.221022	-0.275413	-0.486608	-0.418256	-0.367663	0.257247	-0.302844	-0.316707	-0.367952	-0.336161	-0.353778	0.22223	-0.229599	-0.18059	-0.174483	0.0132486	-0.393432	-0.27802	-0.250002	-0.172514	0.142584	-0.471876	-0.448634	-0.407544	-0.427943	-0.351621	-0.239416	-0.143704	-0.121995	0.229274	0.326568	0.0171464	-0.197138	-0.258629	-0.49847	0.159482	-0.405736	-0.0840202	0.162951	0.348934	-0.329708	0.109277	-0.243895	-0.34911	-0.194469	0.202631	0.486466	-0.18321
Cell_cycle	-0.357867	-0.193675	-0.239841	-0.347446	-0.269889	-0.144048	-0.178239	-0.258029	-0.172943	-0.192751	-0.14619	0.00245543	-0.200074	-0.321699	-0.204538	-0.0847191	-0.201314	-0.125141	-0.0854161	-0.343745	-0.225522	-0.137353	-0.305458	-0.210722	-0.29646	-0.359016	-0.147451	-0.233171	-0.0702186	-0.195505	0.241818	0.11961	-0.161348	-0.304059	-0.217758	-0.167622	-0.00369065	-0.318677	-0.117374	-0.0485641	0.221711	-0.202032	-0.0323489	-0.38674	-0.0745022	-0.148665	-0.265475	0.373982	-0.342088
DNA_replication	-0.543385	-0.573815	-0.605622	-0.741133	-0.601396	-0.548288	-0.264526	-0.511627	-0.680431	-0.629045	-0.541103	-0.285932	0.001195	-0.562042	-0.62045	-0.478538	-0.299446	-0.559891	-0.574355	-0.598055	-0.205348	0.23129	-0.538559	-0.490188	-0.64893	-0.657342	-0.580391	-0.504365	-0.324283	-0.595102	0.461165	0.380834	-0.448012	-0.398264	-0.503344	-0.579173	0.0159331	-0.564069	-0.573898	-0.256976	0.711196	-0.69837	-0.0927614	-0.381477	-0.502617	-0.599644	-0.42112	0.652712	-0.454731
Folate_biosynthesis	-0.245635	-0.0696761	-0.214524	-0.472352	-0.153394	-0.154631	0.219615	0.40019	-0.355065	-0.526919	-0.0848583	-0.254846	-0.0324771	-0.300317	-0.250349	-0.473809	-0.506146	-0.12949	-0.535462	-0.362492	0.0941137	-0.16606	-0.0193563	-0.314782	-0.172031	-0.123252	-0.0388345	-0.00741375	-0.516766	-0.233902	-0.440108	-0.320983	-0.580474	-0.120749	-0.156854	-0.237421	-0.113352	-0.12893	-0.0958925	-0.152188	0.0053728	-0.129113	0.37997	0.0458078	-0.481012	-0.401	0.0280874	-0.129632	0.103169
Mitotic_spindle_assembly	-0.210818	-0.210307	-0.387376	-0.145977	-0.0793737	-0.0971145	-0.0691049	-0.273804	-0.227648	-0.218174	-0.212877	-0.329736	-0.0857334	-0.0583435	-0.235207	-0.29696	-0.364406	-0.132788	-0.35014	-0.222651	-0.0906761	-0.201345	-0.331541	-0.24564	-0.104	-0.373898	-0.166398	-0.46374	0.0386885	-0.242752	-0.0989683	0.174053	-0.19758	-0.186928	-0.272618	-0.280277	-0.121209	-0.409967	-0.0381883	-0.0918222	0.198669	-0.143923	-0.152015	-0.204921	-0.284481	-0.199362	0.140468	-0.0803603	-0.247064
Epithelial_mesenchymal_transition	-0.342452	-0.502036	-0.394609	-0.442767	-0.451046	-0.21575	-0.492321	-0.21205	-0.337087	-0.256964	-0.216489	-0.433866	-0.330339	-0.415928	-0.509431	-0.444495	-0.285054	-0.136554	-0.299027	-0.206282	-0.329764	-0.377035	-0.446358	-0.309923	-0.385682	0.513095	-0.488996	-0.387301	-0.369062	-0.488796	-0.37726	-0.471283	-0.428007	-0.384119	-0.171293	-0.346267	-0.484699	-0.250269	-0.447645	-0.4833	-0.539507	-0.574932	-0.547603	-0.491094	-0.389991	-0.326868	-0.445474	-0.555858	-0.348644
Extracellular_matrix_disassembly	-0.177662	-0.360376	-0.144186	-0.150351	-0.30746	-0.240057	-0.357133	-0.141361	-0.124907	-0.199966	0.0769433	-0.358745	-0.283701	-0.0811267	-0.360973	-0.315228	-0.350979	-0.238566	-0.0657398	0.132054	-0.160745	-0.299035	-0.281953	-0.0156923	-0.142088	0.350564	-0.264108	-0.353164	-0.0939974	-0.37528	-0.328837	-0.211746	-0.2588	-0.102936	-0.0524077	-0.241742	-0.408444	-0.118603	-0.342445	-0.340265	-0.512421	-0.352179	-0.227854	-0.340013	-0.417815	-0.219487	-0.252	-0.497289	-0.104688
ECM_receptor_interaction	0.0805193	-0.358141	-0.370425	-0.00378068	-0.343549	0.24784	-0.373288	0.170699	-0.0725866	0.123404	-0.0602737	-0.367634	-0.266192	-0.22427	-0.276498	-0.44007	0.0425347	-0.153507	-0.193279	0.00250825	-0.260463	-0.328559	-0.373513	-0.253591	-0.0207857	0.526842	-0.363761	-0.272717	-0.288917	-0.352826	-0.0876547	-0.446956	-0.196919	-0.158875	0.0501994	0.0623608	-0.2914	-0.172316	-0.140041	-0.195934	-0.540628	-0.501896	-0.452102	-0.477253	-0.467696	-0.0637024	-0.449465	-0.473233	-0.0115912
Complement_cascades	-0.193489	-0.225296	-0.192948	-0.27518	-0.131951	-0.0692031	-0.28756	-0.185019	-0.181878	-0.270807	-0.0577976	-0.312179	-0.256436	0.0370291	-0.293408	-0.18709	-0.176022	-0.0117391	-0.126948	0.170851	-0.163217	-0.284594	-0.187708	-0.0110833	-0.129072	0.125202	-0.293037	-0.16543	-0.0878375	-0.173737	-0.157743	-0.138908	-0.0949277	0.060897	-0.152152	-0.188041	-0.274615	-0.301358	-0.247228	-0.398548	-0.267416	-0.325597	-0.289579	-0.30658	-0.366091	-0.315957	-0.309212	-0.409073	-0.0594039
TNFA_signaling_via_NFKB	-0.11482	-0.145572	-0.155842	-0.203435	-0.111999	-0.0689563	-0.0728657	-0.00211325	0.0435142	-0.0749101	-0.160193	-0.161205	-0.264216	0.0503769	-0.233698	-0.0476221	-0.0802344	-0.0227779	-0.0637541	-0.0351616	-0.251437	-0.0960834	-0.156925	-0.0235652	-0.0453729	0.12913	-0.225728	-0.173322	-0.0766683	-0.124432	-0.191881	-0.145932	-0.0899017	-0.0433977	0.0029187	-0.0760931	-0.112101	0.189175	-0.0853559	-0.218594	-0.192384	-0.263523	-0.187264	-0.290277	-0.129488	-0.135719	-0.130919	-0.258453	0.188949
IL6_JAK_STAT3_signaling	-0.125741	0.0747501	-0.247624	-0.146337	-0.341995	-0.258837	-0.129077	-0.0559905	-0.180275	-0.106017	-0.0404184	-0.0788015	-0.246579	0.111938	-0.0721323	-0.103669	-0.235832	-0.24168	-0.166309	0.203922	-0.182095	-0.148717	-0.1373	0.00135471	-0.165155	0.102493	-0.0563963	0.0521071	-0.0880809	-0.176311	-0.169216	-0.296824	0.0937298	0.087589	0.0544806	-0.043941	-0.076226	0.158878	-0.263942	-0.349219	-0.197895	-0.288332	-0.0130531	-0.294563	-0.12083	-0.188588	-0.056587	-0.286574	0.0613357
[truncated: 96 more columns]
