# Supplementary material for: Proteogenomics of different urothelial bladder cancer stages reveals distinct molecular features for papillary cancer and carcinoma in situ
Source: Nat Commun. 2023 Sep 13;14:5670. doi: 10.1038/s41467-023-41139-3 (PMC10499981; doi:10.1038/s41467-023-41139-3)
Supplement: Supplementary file 8 — Supplementary Data 5 [file 41467_2023_41139_MOESM8_ESM.xlsx]

## Sheet: Description
Table S5	A list of signatures of the classifier model for distinguishing invasive tumors as PUC-derived and CIS-derived tumors. Related to Figure 5
Sheet	Description
Table S5A	List of differentially expressed proteins (two-sided Wilcoxon rank-sum test, BH-adjusted p < 0.05 ) in PUC and CIS.
Table S5B	List of signatures of the classifier model in the discovery cohort.
Table S5C	List of the classifier model genes that classified the origin of invasive tumors as CIS-derived and PUC-derived in the TCGA cohort

## Sheet: Table S5A
Gene symbol	Fold change (PUC/CIS)	BH-adjusted p
PPP2R2B	2.11641	0.00938897
TBC1D2B	2.10748	0.000103686
GRWD1	2.14255	0.000165036
EPHA2	3.60753	4.06525e-06
DR1	2.47256	2.2932e-06
FBP1	2.24422	4.59381e-05
MPV17	2.07215	0.0263005
CUTA	2.11686	4.95807e-05
PITPNM1	2.35667	2.4218e-06
TMEM179B	2.30023	0.00528409
FRY	9.65414	2.4552e-09
MED12	4.70889	0.000438333
GEMIN4	2.85527	3.10901e-05
DGAT1	2.019	0.00790822
PPA1	2.20434	6.68856e-08
RILP	3.33739	9.58697e-06
WIPI2	3.59244	7.67703e-06
RCOR3	2.11038	0.000709656
VDAC3	2.17639	0.00014297
DHRS11	2.36584	2.9388e-05
PTPN9	2.44303	2.27219e-05
DNAJB14	5.83444	0.000459324
PAM16	2.0145	0.000393719
CLK3	10.7691	8.14308e-09
CD276	2.78028	0.000815468
ATG2B	3.10721	0.00243157
POLR3D	2.2416	0.00350202
TUBGCP6	2.74352	0.0380221
UBE3B	2.36241	1.31333e-05
TRIM11	2.55972	8.88822e-05
ATPIF1	2.96913	1.94509e-06
VSIG2	2.85932	2.43715e-05
USP40	7.94977	0.000553647
NT5DC1	2.33404	3.48065e-05
MIOS	2.68445	1.24566e-05
ADAM9	2.69324	0.001317
CHCHD2	2.21196	0.000446573
PFN2	2.42255	6.696e-07
C1QBP	2.3485	3.69836e-06
RBM3	2.14875	0.0011828
PCDH1	2.00923	0.000245263
CYB5B	2.18153	0.000452013
KIAA0368	2.14767	0.000140736
CDAN1	8.66992	0.000217396
SLC2A1	5.27484	2.99e-07
CDH3	2.95678	0.00159738
KDM3B	2.51677	2.81512e-07
CLCN3	45.6252	7.25638e-06
CTSE	11.3435	0.000106017
KIAA1244	2.50454	1.15409e-06
MCTP2	18.0126	0.000233013
ARHGEF12	2.3065	2.68944e-05
KRT72	2.16554	0.0315436
PROCR	3.96518	6.44608e-07
PGAM1	3.65995	2.56978e-09
PARD6G	2.48458	0.00302175
C1orf198	2.23262	8.25336e-05
CDC42EP5	2.46855	0.00214526
CAMK1D	8.66455	1.69488e-07
PRKCA	5.95954	7.68888e-07
NBEAL1	2.95179	0.00359703
OSBPL3	3.21499	0.00371849
CISD2	2.24564	6.23837e-06
TFB2M	5.19489	1.83763e-07
HEATR2	2.20357	9.12337e-05
PLCD3	5.8474	1.97494e-07
CNOT3	2.05899	9.82608e-05
PIGG	3.61523	0.000118075
CDC42BPA	2.51258	6.36782e-05
GRB7	2.64885	0.0498787
TRAF6	5.31964	0.000569171
TCF25	9.58683	0.000120463
ATXN3	2.7696	2.06044e-07
PLXNA2	32.5484	5.04548e-08
FUT3	4.63623	0.00166106
CASP8	4.87217	3.06612e-08
CCDC132	3.02767	1.41535e-08
MED30	3.60492	4.71506e-06
TMED7.TICAM2	2.44842	0.000137792
CHORDC1	2.74262	0.000127171
TCN1	4.4274	0.000783985
PLD2	5.49371	5.41253e-06
INPP1	2.77268	0.013029
RBL2	2.78038	0.000491855
GIPC3	2.78046	1.00643e-05
ELP5	2.84956	0.00364215
BMS1	2.8377	4.04911e-05
DCTN6	2.98724	1.41459e-07
GNA15	3.05455	0.00192219
CDC42	2.56241	7.81535e-08
CNNM3	2.88001	7.39432e-05
ITPA	2.13175	2.81325e-05
MTHFD1L	2.64173	0.0016738
FAM96A	2.46102	9.12935e-07
ARAP3	10.4418	3.83119e-08
STXBP5	2.17353	8.95761e-05
GTF2E2	2.82605	0.00033216
FAM89B	2.19884	3.19928e-05
AKAP11	13.0853	0.000314807
TMEM63A	2.00768	0.000137792
AGAP1	4.73882	0.0361421
PIP4K2B	2.28066	0.00107653
DCUN1D1	3.19252	9.62208e-07
LRP10	3.58465	0.000203263
PCID2	2.51319	4.72218e-06
PRKAB1	2.19068	3.80003e-05
DDX51	2.31207	0.00437047
UBXN2A	3.35648	0.0125844
PDZD8	2.91105	0.00018351
C6orf89	7.13413	0.0121859
NARS2	2.06907	0.00760397
UBQLN4	2.07414	6.07954e-06
CASP4	2.0009	0.0123871
ARL15	3.75201	1.26289e-05
NTAN1	2.1849	0.000388275
RPS6KB2	5.44344	0.000671751
PGM1	5.27221	9.53023e-05
GPHN	3.23967	0.000735748
RCOR1	2.32353	0.00203473
PEAK1	4.9059	0.000140736
ASCC1	3.10226	3.57256e-07
FAM21B	2.62258	0.000164474
TRIM5	3.30195	9.11653e-06
STAT5B	5.63497	0.00280356
MIS12	2.95141	0.0434935
ACOX1	2.00273	0.00192274
TNIP1	5.00206	5.89617e-05
LOC101060503	10.3734	1.15432e-05
WDR12	2.1669	0.00131257
PHF23	2.79902	0.00451382
KIAA1671	2.60744	0.00328011
SHKBP1	2.07862	0.00394078
TUBG2	3.52397	7.01702e-06
C6orf211	2.34297	1.18933e-07
DHX32	3.01106	0.00150475
MTFMT	3.25764	0.000110439
PHPT1	3.6258	0.00395596
PKLR	2.34263	8.68677e-06
CWC22	3.99361	6.55347e-07
FAM65A	3.34732	0.00153603
PPIAL4A	2.251	3.83119e-08
APP	2.33764	0.00085732
GCC1	2.33987	0.00866354
ANXA8	2.76525	0.000647445
CDC16	2.88043	0.00511301
MIPEP	2.75677	0.000475426
TMSB10	2.26112	0.00644185
TTLL12	2.16517	4.40278e-06
TAOK3	2.37891	4.07421e-06
PLEKHA7	2.45304	8.01231e-06
MTMR12	3.32407	0.0029611
ETFDH	2.30838	0.00013369
LY75	4.51732	6.24203e-06
DOCK6	3.38499	2.08189e-07
TMEM132A	6.0415	0.0231066
GIT2	2.16672	5.24107e-06
NUDCD3	3.15649	5.49359e-06
FAM115C	2.4195	0.000136001
PHKA1	2.84858	0.00195963
PTPRK	4.47604	9.7066e-08
PLEKHA1	2.39196	4.74236e-05
TOM1L2	2.05357	0.000140736
PIK3C2B	4.04027	3.06612e-08
RNF214	3.36712	1.86443e-05
PRKD1	5.35391	6.49076e-05
CCDC25	4.81121	0.000778075
TTN	8.66785	0.00923489
ARFGAP2	2.1023	0.000100413
LRRC14	3.10298	0.0209452
RNF40	2.30928	9.23565e-05
ZBTB7A	2.72996	4.86551e-05
EPN3	3.38665	7.62131e-05
CYP4F2	2.43886	0.00150488
AKAP9	2.21812	0.000161044
DGKA	2.70757	4.67657e-06
ABRACL	3.99463	1.53742e-09
ARSD	3.43401	3.23463e-06
ITGA2	3.47172	0.000379304
CARD11	4.89667	2.99e-07
USP3	14.3931	3.69659e-06
ACP6	3.74343	5.47159e-08
ECHS1	2.06534	3.63733e-05
CLCA4	3.20704	0.010259
TBC1D4	2.7235	2.20458e-05
NDUFB6	2.03267	0.00259962
TNFRSF21	5.63895	9.87724e-07
KLC2	2.51949	4.02021e-06
ST3GAL4	4.92053	1.72649e-05
GSTM3	6.38714	0.00433852
GSTZ1	3.32807	4.63534e-06
TMEM68	3.84328	2.99e-07
FKBP1A	2.37139	3.15746e-05
TP63	2.33111	7.86589e-07
LOC100996724	2.50934	0.00133633
TUBGCP3	2.1511	1.38996e-05
NTMT1	2.35544	0.00494627
HYPK	2.21887	0.000131356
PIP4K2C	6.17695	2.5608e-08
CDC26	2.67345	0.000280609
AFF4	3.68686	0.000391851
IQSEC2	3.04524	0.00209391
MAP2K4	2.74653	5.59786e-07
PCDHAC2	2.12774	0.000486476
RWDD1	2.49252	0.000408292
S100A11	2.71622	5.77427e-09
TMPRSS4	8.89923	2.67317e-06
PTGR2	2.3009	0.00251768
CHD7	2.47399	0.0118462
APLP2	2.90097	0.00772898
MMS19	3.51198	1.58839e-06
ADI1	4.37668	3.99623e-08
UBTD1	7.04421	0.00150634
ENOSF1	2.36658	0.0489346
PHKA2	3.79393	8.9342e-05
JAK1	5.61816	0.000187266
MDN1	2.21792	0.00302578
NCOR2	6.68139	0.00679219
ANKRD13D	3.17113	4.64058e-05
PKP4	2.75275	0.00517813
BABAM1	2.40284	1.08953e-06
CASP5	8.61565	0.00476726
LOC100996754	2.251	3.83119e-08
RINT1	2.29546	2.21693e-05
MGAT1	2.87504	3.02888e-07
TRIAP1	6.74198	0.00253458
ITGA1	2.43417	2.56734e-05
PCCB	2.11013	1.21042e-05
PFDN4	2.03059	4.46088e-06
CLDN12	3.10891	0.0144575
DICER1	3.64067	4.88914e-07
PHF3	2.33958	0.00188416
ABAT	3.60588	3.24638e-06
IMPAD1	9.89233	0.00228822
CNIH4	2.61574	2.09147e-06
TRIM14	3.21984	0.0251021
ITSN1	2.99579	0.0141593
CMIP	12.1192	1.18987e-07
TOX3	3.43259	0.000576265
PIGN	2.92119	0.00114752
C16orf62	2.67865	0.000104172
TXNDC17	2.82466	1.30047e-07
POLR1E	3.56713	0.0256591
RMND1	3.95442	1.31181e-06
THNSL1	3.81089	0.0400623
PIK3C2A	2.07515	0.00010912
RAI14	2.3561	7.95468e-06
IMPACT	3.10828	0.00183473
HDHD1	2.13137	4.092e-05
MEAF6	2.58794	0.000643463
SS18	2.36222	0.00289326
KHNYN	2.17507	0.000125059
UNC13B	2.22309	0.0124518
FRYL	2.5864	7.44537e-07
SLITRK6	11.0246	1.62771e-09
RAB34	2.85742	0.000443969
STEAP3	4.26043	1.15432e-05
APIP	2.27589	0.00425197
TMEM87A	2.24329	3.76918e-05
PHLDB2	7.39013	2.89616e-05
SELO	3.24019	1.34795e-05
ERBB2IP	2.29447	7.12352e-05
TAB2	4.30077	0.00172621
PPP2R2D	2.03957	1.39785e-05
DNAJA4	2.15381	7.39964e-06
SNX13	33.8743	2.99031e-05
WDR81	2.93127	0.000146185
MFN2	2.42321	1.1653e-06
ALG5	2.62106	1.15432e-05
LOC101060723	2.251	3.83119e-08
DNASE1L1	6.07855	0.000724383
NR2F6	12.9562	7.81104e-05
NUTF2	2.87301	3.06612e-08
RUNX1	10.1809	0.000100413
PDCD4	2.06022	5.69322e-05
RAI1	11.7921	9.32439e-08
TSPO	2.33482	0.000250478
BCKDHB	2.112	4.4452e-06
ERO1L	3.31442	2.56978e-09
STUB1	2.00234	2.89616e-05
GCFC2	2.48077	0.0100393
EVI5L	3.29925	0.00523124
ANK3	2.01992	0.000619828
PFKFB3	2.79687	6.2e-06
ISOC1	2.17535	1.06454e-07
MAPK12	2.55518	0.00224297
ENOPH1	2.05732	9.09333e-07
VPS37A	5.62162	0.000240312
UTP20	3.98781	9.59063e-08
SRCAP	2.30323	0.000433456
AFMID	4.18471	1.2799e-05
FUT6	2.98739	0.00252851
CYP24A1	13.1686	0.0020553
ARHGEF5	2.25396	0.000593001
CCBL2	2.29114	0.00138856
SPNS1	3.27616	0.000376716
SNX33	3.87431	3.1179e-07
SLC9A1	3.19332	1.1904e-07
NDUFA4L2	7.05078	0.0136691
PLEKHA6	3.24019	4.19692e-06
BCL2L13	2.01374	0.000138682
TBC1D2	2.08544	0.00448795
MPI	2.94362	3.83119e-08
ANP32C	2.17365	1.73027e-06
RIPK1	2.20596	2.0778e-05
FAM175B	2.23654	0.000173566
RPAP1	2.29064	2.84735e-07
NOTCH3	3.22437	6.44608e-07
C17orf49	2.12022	6.06955e-05
GPC1	2.45971	0.00258805
INTS9	2.31303	4.28009e-05
NADSYN1	2.62124	2.29888e-05
NOP14	2.32584	0.000564238
KIF1B	2.38549	2.79603e-06
EXOC1	2.01983	4.48641e-05
LAD1	2.46467	9.28055e-07
CHD2	3.28429	4.53013e-08
XPNPEP1	2.03803	4.91742e-07
NMD3	2.34459	1.10534e-06
MYLK2	2.4814	0.000297645
DNAJC5	2.53205	0.000466823
USP4	2.24069	9.75884e-07
MRPS17	4.16107	2.66965e-07
CARD9	26.3347	0.0136559
VAV2	3.21309	1.9474e-07
PRKAA1	3.13142	4.91742e-07
S100A2	2.46041	0.0289771
PSEN1	2.81323	4.96914e-05
RTFDC1	2.64381	0.00276224
TWISTNB	2.09277	0.000645829
FAAH	2.9868	3.91861e-05
SCRN3	3.95114	8.14224e-05
ARAP1	4.01527	1.34925e-07
SMYD3	3.3274	1.34184e-05
ST14	2.57524	7.95427e-07
NDRG1	2.53564	3.3541e-06
RALB	2.00136	8.54961e-06
TXNIP	10.3734	1.15432e-05
PAPOLG	2.16503	0.00516012
CLSTN1	2.59727	0.000253229
GNL1	4.19399	9.75884e-07
ITPR3	2.46255	3.01031e-05
MYLK4	2.46786	0.000373617
ANKZF1	3.41625	0.000732713
RAB24	3.48434	0.0214318
MDP1	2.05212	0.000286663
LMBR1	2.24313	0.00147213
MID1	3.13996	6.26107e-06
FAM21A	2.63485	0.00014965
FAM127C	3.42576	0.0149213
ARGLU1	2.1794	0.000238183
MED23	2.9245	1.14735e-05
LARP1	3.48098	1.79341e-07
HIGD2A	3.53951	0.00161031
ND1	2.15102	5.00688e-06
DFNA5	4.65389	0.000271965
SREK1	2.29867	7.83574e-07
PTK2B	3.34946	0.00275527
ZCCHC8	2.85696	0.00270341
LOC100652741	2.60473	0.00785902
CA12	5.6636	2.40998e-07
C19orf25	3.96187	1.75004e-07
CARKD	2.35079	5.83254e-05
EPS15	2.20663	2.26475e-05
VWA1	2.38241	3.33655e-05
EXOC6	2.347	0.000382356
COG4	2.1106	2.63867e-06
FAT1	2.79318	5.52034e-08
KIAA1279	2.41281	2.83762e-05
PBX1	5.19146	5.46904e-05
SPATS2	6.0098	0.00691316
MED4	2.95296	1.38752e-06
CYP4F11	2.31326	0.000654455
TMEM223	2.30311	0.0132508
HSPA4L	2.78955	5.22025e-07
TSPAN15	2.43217	2.3543e-05
RAB3GAP1	2.21154	3.19176e-07
ADAP1	4.48202	0.00443285
ADRBK1	2.46466	2.07764e-06
FRMD8	4.16308	5.40078e-07
MICAL3	3.75625	0.00480151
TMC6	2.73685	5.45078e-05
ICA1	2.28386	9.49451e-05
VPS37B	2.64889	2.14043e-05
AHR	2.41793	2.56734e-05
NIT1	2.40113	2.24699e-05
C17orf59	2.16443	0.000278955
ANP32D	3.61089	6.35701e-05
PTPRM	9.68607	7.30844e-05
SLC44A3	3.4499	0.000452013
ATP6V0C	2.54424	0.00108292
PFKP	2.15025	5.22025e-07
NFKBIE	2.59331	0.000364886
STRN4	2.44807	3.44489e-06
INPP5A	4.81069	4.13436e-05
PHF14	3.0053	1.19106e-06
OVCA2	2.71481	1.45909e-06
GTF2H3	2.05898	0.0028424
PNP	2.28385	9.71688e-07
SMARCD3	2.03909	4.73213e-05
CCDC134	2.30655	0.00210489
CDC42EP1	4.72683	0.00969348
DDX54	2.73565	0.000321169
COG5	2.09616	2.74708e-05
CHD1L	2.09904	0.0232861
ANXA8L2	2.51419	0.000665807
NAE1	2.04415	0.00224074
RGL2	4.906	1.37124e-08
BRCC3	2.60546	4.28354e-06
COIL	3.37916	0.000398589
ANXA8L1	2.82282	0.000638405
GSTP1	2.62515	2.08407e-07
NEO1	19.9907	0.000146457
FAM3B	4.04206	0.00179919
PDPK1	4.24715	5.80031e-06
PIK3C3	2.38898	4.52123e-05
GUK1	2.09464	2.99e-07
CHCHD4	10.995	0.0407105
DDX49	4.43846	0.0458096
FAM160B2	3.02913	2.0778e-05
THOP1	2.1705	4.18893e-05
HECTD3	2.21489	0.000326782
USP12	2.42679	0.000699954
CECR5	2.10844	1.15432e-05
XRN1	2.14527	0.000135899
RUFY2	3.2607	8.43755e-06
DHRS3	2.82352	0.000164134
IGF1R	7.17375	1.32694e-06
ABCC1	2.29403	0.000432583
DPP3	2.44867	2.69816e-08
PPIAL4D	2.251	3.83119e-08
IMP3	2.12699	0.000399287
COQ10A	7.72374	0.0115889
SEPSECS	6.26342	1.66416e-05
PANK4	2.33487	2.68296e-05
UBE2G1	2.8642	1.18987e-07
ARHGAP5	4.63414	8.14308e-09
WDR46	2.45869	1.84058e-05
PFKFB1	2.48538	0.000153739
GGA2	4.36552	0.000408292
AP3S1	2.29389	0.00430905
FAH	2.33258	3.5631e-06
MSH3	3.5456	0.000107056
TRAPPC11	2.85963	1.86488e-06
TTC39B	2.44528	0.0304692
ELMOD2	2.64987	2.66965e-07
MCFD2	4.75413	0.0107134
SYTL1	2.57152	7.43455e-07
MROH1	3.04161	9.51473e-08
AGR3	2.44109	0.000724044
ZNF598	4.40407	0.0275111
CELSR1	5.63769	0.00124851
UGT1A4	2.13474	0.00290432
ANO6	2.56491	6.23469e-06
DCTD	2.62757	9.372e-07
PKM	2.31626	3.22749e-07
PBX2	4.60788	0.000293342
UBAP1	3.77184	0.000360739
ZZEF1	3.37702	2.9027e-06
RIOK3	142.771	2.47516e-05
VCPIP1	2.15387	0.00175606
LIPE	6.16014	0.000111282
LOC391322	2.26129	0.000235529
HOOK2	2.91942	1.66416e-05
LOC101060704	3.8464	4.88633e-08
TRIM32	2.65577	6.62217e-07
THOC3	2.98865	5.42372e-06
BRAP	9.27422	2.00861e-05
AGPAT3	2.79392	6.9062e-07
GGA3	2.83419	9.85644e-06
NISCH	3.1293	1.29478e-05
RALGAPA2	2.3471	2.76602e-05
NEK7	2.58365	3.01934e-06
CTTNBP2NL	2.1358	5.42372e-06
SERPINB5	3.99601	4.25099e-05
LOH12CR1	2.89568	2.81946e-05
CASP3	2.0077	2.74708e-05
LOC101060471	2.17276	1.27558e-07
FKBP2	2.07943	2.99e-07
USP48	21.0645	4.1048e-05
TSEN34	2.29595	0.000952368
ARHGEF10L	2.29907	5.56319e-06
NDUFB9	2.87999	0.00325436
LSM1	2.34159	1.15432e-05
LAMA4	2.53537	6.91077e-05
UGT1A5	2.13471	0.00290432
SUFU	2.0779	0.0227677
ABCC3	2.51272	0.000515759
C2orf43	2.46111	9.35314e-07
IAH1	2.67843	0.000827
ZNF768	3.62016	0.0295107
DDT	2.04609	1.90275e-05
CTPS2	2.96673	3.7548e-06
SPATA5L1	5.39334	6.98759e-05
MZT2B	3.75659	0.000176083
C7orf26	2.20138	0.000175292
EML5	2.21734	0.000874909
MICALL2	6.62834	4.8535e-06
UBTD2	7.57926	0.00215001
C16orf13	2.75473	1.674e-07
MAP3K6	5.04392	5.56262e-05
PLXND1	7.58746	0.00324961
RCL1	3.17818	1.75888e-06
MIF	2.77731	4.17384e-09
AES	2.56807	0.00729125
YIF1B	3.38921	9.85644e-06
CLPP	2.89695	1.26289e-05
ADAM17	3.08831	7.28794e-06
UBE2L3	2.14913	5.22025e-07
C5orf15	6.40684	0.00788013
SLC2A9	115.697	0.000122205
CDCP1	2.25676	1.80758e-05
HECA	6.3095	3.01934e-06
FAM160B1	3.09712	3.51277e-06
DPP8	7.84516	6.28299e-07
SYNRG	2.6577	0.0001014
EEF2K	4.65944	0.0403642
RHBDF1	4.56495	6.36948e-05
EXOC6B	2.35387	5.98435e-07
MED14	3.78596	5.30231e-06
SMAD1	3.44833	7.35374e-06
PSD4	4.08273	0.00149936
LNPEP	2.95997	1.1904e-07
FAM21C	2.18965	0.000201915
UFSP2	3.19103	3.69836e-06
C15orf52	12.4758	1.51989e-05
WIBG	2.22349	1.14527e-06
STX17	2.72717	0.0171896
PPIAL4C	2.251	3.83119e-08
KPNA1	2.59539	0.000228463
WAPAL	2.31806	2.88737e-05
SGSM3	2.42296	0.00284647
ABCB6	5.26562	2.78806e-05
LARP1B	3.06391	1.0044e-07
LY6D	2.44088	0.00271546
C12orf57	8.42165	1.48393e-08
MYLK3	2.47312	0.000307816
RIPK2	2.29244	0.00196866
TANC1	2.21506	0.000658182
IPO13	9.71627	3.11584e-06
SLC12A6	5.1022	0.00275527
MAP3K15	13.5037	0.00457314
UGT1A8	2.61351	0.00410739
LDHA	2.2158	2.2932e-06
HEBP2	2.09399	4.18922e-06
TPRKB	2.19946	3.72875e-05
PARG	2.24302	0.000654272
ALG14	2.26954	0.00215152
BCAM	3.48033	1.68227e-05
ZER1	2.42419	0.00272784
NOC2L	2.34264	1.50079e-05
RBMS3	2.76868	0.000367291
MBLAC2	2.15452	0.000505015
ARFRP1	2.89117	0.0052319
PIGO	2.15224	3.33566e-06
SUPV3L1	2.5686	1.86e-05
RALA	2.34869	1.54911e-08
HPRT1	2.44049	2.69816e-08
NUMB	2.39769	0.00128348
CTU2	7.1831	0.000345016
RINL	3.37831	0.0132112
DDX25	4.75619	3.88349e-05
GLE1	2.42306	0.000835555
LRSAM1	3.05786	0.00488495
HDHD2	3.70406	9.42081e-07
WARS2	2.50946	0.00135232
LOC101060285	2.251	3.83119e-08
OTUD6B	2.03078	7.89583e-06
ARID2	2.72847	0.00154534
CD151	3.08666	7.34831e-05
PPIF	2.74726	2.58133e-05
AKAP8L	2.84891	0.00023123
TMEM65	2.80696	0.00519763
HIF1AN	2.07485	3.21385e-05
C17orf62	3.9511	1.15638e-05
HECTD1	2.39989	0.00405095
ENGASE	2.14954	0.000151814
MORF4L1	2.54297	0.000176398
CUL5	2.19291	1.86443e-05
SLC29A3	2.85831	0.000108563
NKIRAS2	5.72076	1.19974e-08
TBX3	2.24565	0.00192866
STRN3	2.00268	0.00018351
PICK1	3.99617	2.46862e-07
FAM83A	9.95509	0.00272784
FAM127A	2.10326	0.0261817
TMEM231	4.08065	0.00418194
GFAP	6.26777	1.62771e-09
SASH1	2.9193	0.0331651
C9orf78	7.36121	0.0308853
MAST4	10.3147	1.41535e-08
DRG2	3.04455	7.20613e-06
PSMB10	2.37705	0.00348791
MED15	2.93117	2.82532e-05
NCOR1	3.59392	0.000281418
TSSC4	2.42253	0.000193075
KLHDC7A	3.19455	0.0162782
RAF1	3.0732	2.20458e-05
VMAC	2.35111	0.0113079
CSNK1A1L	2.19057	1.03766e-06
OSBPL7	8.01516	0.0018908
LRRC8A	5.33784	0.000621914
CBL	2.2009	0.00100452
EOGT	6.18447	1.87984e-07
BRAF	2.37095	7.21819e-05
EPS8	2.68709	3.83739e-06
EFNB1	2.19497	0.00122032
NEBL	2.15071	0.0314312
LOC100996725	2.251	3.83119e-08
ABT1	3.34116	0.000118075
FARP2	3.64681	5.91067e-06
SOS1	3.57808	5.82079e-06
PPP4R2	2.35725	6.99706e-05
LETM1	2.07159	1.70453e-05
FAF2	2.19978	5.22025e-07
ATRX	2.44098	0.000119933
MPP5	4.05809	1.83339e-05
TBC1D10A	10.4551	8.03723e-05
ITCH	2.11462	0.00428119
TMEM59	3.39479	0.00660782
LRWD1	2.39525	8.61837e-05
MTMR9	2.55089	0.0394606
UBE2O	4.14621	0.000393479
LYAR	2.28167	3.68807e-05
OCRL	2.35692	9.58697e-06
C1orf106	5.32889	4.19692e-06
PPAT	2.51628	0.000320875
MLLT1	2.53673	0.00222852
TRPV4	14.8012	0.000391851
PRRC1	2.48698	1.2021e-06
PHACTR4	2.5821	1.6437e-05
SPAG7	2.56384	3.64223e-05
RAB31	2.53361	0.00112679
SMARCA4	2.41405	8.32155e-08
CTF1	2.5692	0.00712029
TMEM120B	4.91472	0.00144107
CHURC1.FNTB	3.3179	2.18935e-05
RBPMS2	2.29399	3.50743e-06
AP3D1	2.2334	3.45004e-07
SBF1	2.61556	0.00181389
FAM49A	2.4526	0.00120854
CKMT1B	2.00328	0.015712
ARVCF	4.63219	7.54212e-06
AFAP1L2	2.53074	0.027368
C7orf41	7.28947	0.000705413
DNMBP	7.91593	5.21428e-07
DAGLB	2.44746	0.00073805
ZC3H7B	4.76608	2.21693e-05
ACACB	2.28126	0.000902876
TMED7	2.44689	0.000153378
NT5C3A	2.41274	4.22237e-05
GSDMB	2.18153	0.0201534
LYRM5	4.2956	0.00297239
AATF	3.64861	3.47773e-06
CYP4F3	2.04061	0.000713437
PPIP5K1	8.75455	2.71639e-07
NOC3L	2.41529	8.05568e-06
LMF2	2.74634	9.40054e-06
NCDN	2.7996	3.038e-08
GPN1	2.19021	0.000146457
CNOT6	3.49262	1.12499e-06
UBP1	2.28096	2.09088e-05
IVNS1ABP	2.05077	0.0233116
MFF	5.91313	7.35374e-06
NT5C	4.34211	1.39758e-09
KRT7	2.88249	5.47159e-08
LANCL2	2.37399	3.92536e-07
UPK3BL	3.01485	6.88616e-06
MAN1A2	2.87894	3.89371e-06
WDR37	2.23629	4.31702e-05
EPPK1	2.52369	4.18893e-05
LYPLA2	2.28424	1.69896e-07
LDHB	2.17185	0.000113946
CCDC6	2.27351	0.00455491
TPT1	4.18673	5.75218e-09
UNC93B1	2.32552	0.00106939
TRIM2	3.1267	0.00156868
GNPDA1	2.41366	7.68888e-07
PGK2	2.4883	6.68856e-08
NFYA	3.48651	1.18584e-05
ATP5S	4.17811	0.000176083
PAFAH1B2	2.43641	3.3541e-06
NT5E	2.68746	0.0275199
PAK1	3.78379	4.22644e-05
NBPF7	4.06065	0.0118557
UTP15	2.40496	3.39205e-05
NSMAF	8.64388	0.000106579
PWP1	3.12435	1.0912e-06
CBX1	2.01882	0.000199085
CDC27	2.80316	0.000347272
ENTPD3	4.1442	5.79567e-06
COL4A2	2.40626	1.66416e-05
CHMP5	3.92034	1.76468e-07
KCNJ15	7.85445	2.3832e-05
CKMT2	2.28616	0.000413054
KDM2B	3.33525	0.0126965
GGPS1	3.64269	8.03723e-05
UBR1	5.04	3.44489e-06
C15orf40	3.5978	4.74575e-05
PDCD2	3.63867	8.00838e-05
RPS6KA4	3.32821	8.95761e-05
SPTLC1	2.63872	0.000106017
THEM6	2.43952	9.9465e-06
SOS2	12.2968	0.00114161
S100A4	4.11236	0.00628741
GSTO1	2.21576	8.21222e-07
RHBDL2	10.8134	0.00111336
DUOX1	3.385	0.00257427
LOC101060453	4.09313	2.8962e-07
UGT1A1	2.39523	0.00101854
GATAD2A	2.35691	2.00861e-05
IFIT5	3.43834	0.00408361
QKI	2.20947	0.0256102
FAM50B	5.48566	0.00174628
UBA6	2.94407	6.70203e-09
FUT5	3.80088	0.00173352
ASAP2	3.0717	0.00739823
SPIN1	2.23816	0.0283094
PPIAL4E	2.251	3.83119e-08
TGFBRAP1	2.12325	0.000699818
NEK9	2.63987	1.32156e-05
EIF4EBP2	2.71628	0.000496206
DGKQ	7.6213	1.93832e-05
NOTCH2	2.27889	0.00892348
ANXA10	4.94822	7.12729e-05
RNF149	2.18628	0.0337136
PI4KB	2.20984	0.0002046
COPS3	2.52825	3.3541e-06
ITPKC	2.47065	3.86153e-05
TMED2	2.39598	1.86635e-07
UGT1A7	2.30319	0.00204025
RASA1	2.83083	1.62075e-07
GPX2	2.0259	0.00974565
GNPAT	3.38195	0.000114488
TAF7	2.2595	0.000457061
GDPGP1	3.05459	1.50929e-06
NUDT12	77.5162	6.32536e-05
DAB2IP	3.08926	0.00038803
TEP1	8.24325	4.49382e-05
FBXL15	9.72865	0.000283884
DNAJA3	2.36458	5.01488e-07
DIP2A	5.02358	8.09815e-07
RPL17	2.08978	8.93304e-07
PHYKPL	2.22978	0.0110189
CSPG4	2.68081	2.99279e-05
WDFY3	2.6546	1.05911e-05
JMJD7	2.81239	7.67613e-06
APOA1BP	2.0652	2.0449e-06
B4GALT7	2.59006	0.00125162
NF1	5.98351	9.59063e-08
PREP	2.23042	4.30737e-07
ACY1	2.46513	2.35405e-07
FABP5	5.14181	3.84951e-09
RABL3	11.1171	0.000230631
DNAJC1	2.01203	0.00280356
ROCK1	2.72863	0.000847518
YKT6	3.05594	3.83119e-08
SLC12A4	4.29636	0.000597992
KCNN4	5.1287	0.00681751
EDEM3	4.03057	0.00689671
MCAT	2.38923	0.00033216
MBD1	2.77844	0.000112404
WHSC1L1	2.71233	0.0170755
TMEM189	2.45138	0.000139669
SCYL3	2.97544	8.35216e-07
BAG5	2.07084	0.000202993
TMLHE	2.43139	0.00110535
FAM172A	2.14893	0.00156616
KIF1A	2.67666	2.43027e-06
NDUFA1	2.58887	0.0103597
RABGEF1	3.89573	3.83119e-08
USP11	2.35347	0.00116679
NSUN6	7.01837	5.94314e-07
PHLDB3	4.58433	0.000352914
UBE2H	2.12946	3.53279e-05
ARHGAP32	3.19442	0.00023123
SPAG1	2.72487	0.00139328
TSC2	2.21477	0.000898617
LOC390956	2.35758	1.54911e-08
TRAPPC8	5.01637	0.00091098
HIRA	2.77355	0.000113492
KDM5C	2.96319	7.40246e-06
KRIT1	2.98698	0.0081516
CYB561D2	2.30875	0.0035503
REEP3	2.2605	0.000848114
TNFAIP2	3.21475	7.40944e-06
PHKG2	2.05379	0.0107788
IRS1	2.61186	0.00438192
FNTA	2.82521	4.40492e-09
STAM2	3.6743	4.06277e-09
FKBP8	2.06841	0.00497786
SH3BP1	3.22206	2.49612e-08
ALDH1L1	3.60257	0.000682359
DLG3	3.54138	3.45004e-07
COPB1	2.52027	2.79117e-07
ULK3	3.5679	3.11584e-06
DUOXA2	5.89051	0.0237058
TMEM184C	5.20564	0.0107377
MST1R	8.31023	9.71688e-07
HNMT	3.6427	9.59063e-08
RPS6KB1	2.11896	0.00169031
USP13	3.41738	1.22156e-06
PSMG4	2.78896	7.30844e-05
FBXL19	3.14577	0.0114217
TRIM38	3.00983	0.00193891
UBE2A	2.16882	0.023269
RSBN1	2.57248	0.0341611
DBI	2.43086	0.000246494
STAT5A	3.763	0.00489966
ITGAV	2.13407	7.25638e-06
SERPINB8	2.76232	1.46017e-05
TPBG	2.93251	2.29888e-05
PTK6	2.40007	1.30311e-05
ITPR2	2.00063	0.00029091
AKR1C2	2.63262	0.0412875
TMEM258	2.0177	1.51035e-05
MTPN	2.27186	9.09333e-07
KRT80	6.66823	2.56978e-09
TNS4	3.3393	0.000287479
CHD3	2.02462	0.000529361
CNOT11	3.45757	3.6784e-05
UGT1A3	2.13471	0.00290432
CHD6	2.55269	0.00354069
SLITRK5	11.2562	1.69166e-06
PADI3	2.05655	0.00912329
SCRIB	2.03961	3.7548e-06
VPS37C	2.55908	5.00133e-07
FAM213A	5.67089	2.87051e-06
BCCIP	2.87724	1.6345e-05
NDUFAF2	2.75645	0.00663916
PLXNB1	2.7627	1.68894e-05
FGGY	2.84271	0.00108292
IPO11	2.09208	3.00787e-05
PPIAL4B	2.251	3.83119e-08
NDEL1	14.3803	0.0179271
NHLRC2	2.22823	4.34541e-05
FERMT1	2.37775	3.29272e-07
LMBR1L	2.24436	0.00147213
STK38	2.37618	1.04e-06
AP1S1	2.14059	5.22025e-07
PPIAL4F	2.251	3.83119e-08
AGR2	2.11744	0.0026381
SH2D4A	2.14985	0.000630902
COQ6	28.0591	7.90179e-08
LOC101060747	2.71503	4.40278e-06
FAM63A	2.05038	0.000280765
ORC3	2.54031	9.38378e-05
AP4S1	2.80573	0.00352477
PCMTD1	3.27049	3.92312e-05
FNTB	3.41206	0.000194728
C4orf33	7.35776	5.42372e-06
RCE1	4.97515	0.00259373
PPP2R1B	2.25506	2.2599e-07
ZW10	2.48802	9.3397e-05
CTAGE1	2.56906	0.0034577
HSD17B2	3.8585	7.40944e-06
MAP3K4	6.06367	8.15548e-07
MAPK13	2.04559	1.58839e-06
USP47	2.09102	9.12935e-07
VPS25	2.16145	6.32957e-06
AKAP1	4.70327	0.000470207
TMCO4	2.45687	0.00523472
DDR1	2.02174	6.18071e-06
PLCB3	2.27926	2.7621e-06
RBPMS	2.64423	4.62892e-05
SHANK2	7.92177	0.00032058
RWDD4	3.42353	0.000173889
RILPL1	3.28178	0.000153015
DYNC1LI2	2.0872	4.07365e-07
POFUT1	2.12408	4.76057e-05
TBC1D9	6.89522	0.000153378
PTPN13	3.72413	2.024e-06
GGT6	5.40412	0.0327626
MARK3	2.2474	8.22648e-06
PRKD2	2.02491	2.60755e-05
PPP1R14B	4.51633	3.67164e-07
NAA25	2.48952	4.50938e-05
GFOD2	3.02224	0.000175292
PHRF1	3.98791	0.000133186
HECTD4	3.0699	0.000293658
RASSF5	2.30781	0.0262461
HFE	4.2689	0.00693729
UGT1A9	2.35367	0.00729125
MADD	3.20217	3.42275e-06
MRPL13	4.9435	1.00643e-05
NUP205	3.18977	5.13234e-07
KIF3A	3.77518	1.05816e-05
FHIT	4.77827	1.03067e-06
ECE1	2.07047	0.0206258
SHPK	2.19931	2.65033e-05
PTPRU	4.79027	2.21693e-05
MRRF	2.33107	0.000175491
PON2	2.10991	0.0225563
TNIP2	5.32641	8.89505e-06
NAT14	5.60203	0.00249285
ENO2	2.49385	3.22876e-08
ARHGEF11	2.46047	8.03723e-05
MZT2A	2.21668	6.82492e-05
ZDHHC13	2.47694	0.000531452
NDUFS8	2.99676	1.26289e-05
B3GALT6	3.84265	0.0290777
KDM5A	2.21734	0.00258805
TMEM245	5.30526	3.90314e-06
SCFD2	2.68129	4.52768e-06
VAPA	2.47371	2.22943e-07
CEP41	2.29234	0.000153739
LENG9	5.39536	2.47299e-07
SLMAP	2.31025	0.0113152
MOCS2	2.09905	0.000929714
BAG3	2.39271	0.000863571
VAMP1	2.39057	0.00246148
RABGAP1L	2.4907	2.95997e-05
COMT	3.8087	3.65132e-09
TINAGL1	2.36825	0.00150946
GGACT	6.18192	0.0117587
STXBP3	2.1606	3.33655e-05
ATE1	2.813	1.00643e-05
GNPDA2	3.44051	1.48393e-08
AAAS	2.24545	1.22634e-05
NTHL1	2.06409	0.0205484
UGT1A10	5.25721	0.000352849
IFT20	2.29937	0.0491778
EPS15L1	2.21001	2.99e-07
VAMP2	2.0402	0.000602323
PTPRF	2.45342	5.88176e-06
TRIM27	3.33118	8.84201e-05
BID	3.69397	8.14308e-09
STAM	3.05136	4.25099e-05
PERP	3.91803	0.000108006
KRT17	2.50988	2.74708e-05
SSH3	3.03163	7.4427e-07
INPP4B	2.93796	1.66202e-05
P4HA1	2.89284	1.98956e-08
RBMS1	2.69541	1.75292e-05
RPL17.C18orf32	2.08347	9.12935e-07
SESTD1	3.82081	0.00335787
TMEM205	2.53165	1.17283e-05
AKT1S1	4.1624	1.79341e-07
PKN1	2.4562	1.07073e-05
TMA16	3.03833	0.00324436
GATC	2.77252	0.00046677
WWP1	3.21642	0.00495242
LOC101060518	2.251	3.83119e-08
DIS3L2	2.6151	0.000273301
VKORC1L1	2.17618	6.98652e-05
HERC4	2.64912	4.82127e-08
EMC9	3.80689	0.02276
LOC101060570	4.65944	0.0403642
INTS3	2.91084	2.39876e-05
TP53BP1	2.36216	2.95422e-06
LOC101060316	2.21806	0.000560433
AJUBA	24.5308	4.37364e-05
PXDC1	5.81455	0.00367004
SEPHS2	2.12149	0.000265754
TMEM192	2.71465	3.48065e-05
PPFIA1	2.80624	2.57022e-07
PPIL2	3.16205	0.000126657
BCS1L	2.14773	0.000915259
BLOC1S3	2.03648	8.0933e-05
TANGO2	3.93964	0.00169974
EFR3A	2.14651	0.000929714
DNAJB12	2.61704	2.95422e-06
COQ10B	2.1813	0.000115029
INTS2	2.42496	0.000140736
EXOC7	3.26778	2.79117e-07
COX6A1	2.70032	8.14224e-05
SELT	3.10948	0.000762073
LY75.CD302	4.05755	1.95728e-05
SCRN2	2.00972	0.000192468
ITGB4	2.03308	2.39876e-05
NHLRC3	4.05429	4.14701e-05
CKMT1A	2.04391	0.0149984
AKT2	2.43751	0.011653
FAM177A1	2.20733	0.00430905
SEMA3C	4.74816	0.000478288
ANAPC5	2.03772	0.000443765
INPPL1	4.017	7.14372e-05
APEH	2.24948	1.11709e-07
ADSSL1	6.23109	3.06612e-08
ITGA3	3.11583	2.43027e-06
ASAP1	3.65592	0.00210489
GTF3C3	2.09714	0.00020151
VWA9	2.18705	0.00374456
SCAF11	3.01439	3.14629e-05
PTPN12	2.75194	1.22634e-05
SPATA5	2.91352	0.000221047
DGKH	13.5907	0.000466823
PPP6R2	2.09044	0.000306533
MAP3K5	3.05709	1.34795e-05
PHC2	2.10935	0.00109418
PRRC2B	3.02179	0.000329767
CCNH	2.54144	1.30311e-05
PDK1	2.60797	0.00444051
GALK2	3.26399	1.09964e-05
KCTD21	4.28334	0.000677767
MAN2C1	5.68972	1.07114e-07
NCOA2	2.23257	0.0260005
FAM120B	2.95405	5.8906e-06
VPS39	3.46621	9.69071e-05
AKR7A3	2.54685	2.88737e-05
RABEP1	2.88595	0.000174092
DIP2C	5.62547	0.00115765
EIF4A3	2.00438	0.000948087
YLPM1	2.10963	1.28844e-06
AP3S2	2.62025	0.00464012
TXNRD2	2.57521	8.9342e-05
SOD1	2.77898	7.4427e-07
STK38L	3.54684	2.12763e-05
GALNT13	3.67183	3.94454e-07
ENO3	2.60459	3.67174e-08
ABI2	5.9461	3.49089e-05
KXD1	2.31841	0.00255096
PITPNA	2.03092	2.43715e-05
PDSS2	4.23202	0.0207338
PCNT	11.6513	0.000370463
PPP2R5B	3.80486	8.05568e-06
SLC38A2	2.78001	0.0466343
TSPAN14	3.25111	0.000256993
BAG4	9.36209	0.000298446
MMP1	13.6971	0.0144517
DOCK5	2.33489	0.00173044
CLIC5	3.20951	0.0271769
CIAO1	2.16907	2.05131e-05
POMGNT1	3.70451	7.89634e-06
DSG2	2.04288	0.00153188
LOC101060415	2.251	3.83119e-08
NUDT5	2.94234	7.34831e-05
HMGN1	2.28555	6.90382e-06
ATP5J2	2.06683	0.000282567
LOC101060601	2.08426	0.0233842
PROSC	2.39194	0.000874833
PREPL	4.62061	0.00264693
FDX1L	2.90811	0.00177167
MARK1	2.51513	0.000384992
RTN4IP1	10.7833	0.000399534
CNKSR1	3.87932	3.9072e-08
ARHGAP6	8.20739	0.00208009
RPUSD2	6.71038	2.39038e-05
LDHAL6B	8.7375	6.29045e-07
STARD5	3.1147	0.000167515
LONP2	3.06372	4.19692e-06
PRKD3	4.26985	0.00013237
DLG5	4.56587	0.000549011
DPY19L1	14.1506	2.40706e-06
EDARADD	2.70287	0.00610747
AMFR	2.30861	0.000614852
COMMD6	3.09968	0.00804937
C14orf119	7.37098	0.0228729
MECOM	3.69726	1.22634e-05
PLEKHG3	9.21729	0.00156616
ITPK1	2.45762	0.000113492
WDR59	4.74813	1.41349e-05
RPL7L1	2.26411	2.20092e-06
C1orf122	2.5443	0.00925471
BRD8	2.27195	0.00314398
CBLL1	2.05091	0.00459579
RAB11FIP5	2.35931	0.0387703
PPFIA2	4.5071	3.98443e-05
UGGT2	3.10618	2.40706e-06
PPP1R3D	2.17717	0.00297371
FAM83F	3.06244	0.000847311
KLF5	2.29567	0.000153991
TTC19	4.00682	5.77649e-05
NAA20	2.86551	0.0007307
REEP4	2.23904	0.000152652
LOC100996283	3.9439	0.000911343
NOP16	3.53621	3.48578e-05
ARRDC1	2.17522	0.000290097
DDX10	3.6552	4.4385e-05
PLXNB3	8.47427	0.00129296
CYP4F22	3.3304	0.00413289
C2CD2	2.30251	0.00150946
PPP1R11	2.48026	0.00229318
CXorf56	2.24302	0.00855911
TOM1L1	2.57635	1.6345e-05
PPFIA4	6.55785	0.000543981
ZADH2	2.97221	0.000717961
SMAP1	2.03337	5.42372e-06
AMDHD2	2.1086	8.25336e-05
LYRM7	2.65998	1.46983e-05
PBLD	4.82114	0.0417496
PANK2	2.78347	0.00314398
EMG1	2.13131	0.000521406
DYRK1A	4.03612	0.00907525
MZT1	3.16942	0.000361267
THEM4	2.17726	0.00348378
SDAD1	4.44542	0.000153015
LAMA2	2.26682	0.00548576
TRIM4	3.31767	1.46659e-06
VANGL2	4.78853	0.00163109
CASC3	2.84544	0.000313907
KRTCAP3	7.22043	0.000138288
PABPC4L	2.05877	0.000282241
RARS2	2.56618	5.66585e-05
CRCP	3.13235	0.000485355
PPFIA3	4.26565	0.000527263
CYP2J2	12.2022	5.70642e-06
ME3	2.80936	0.00066173
USF2	2.74616	0.00273792
AMT	2.52812	0.00219914
STIM2	2.42424	0.0449631
MIF4GD	5.33755	0.00636878
RUNDC1	3.52111	4.6567e-08
VEZF1	3.901	0.000344464
GRHL1	2.0157	0.0102073
SIPA1L3	2.73159	0.00526952
DEGS2	2.58272	0.000110439
TMEM41A	2.14939	0.00186134
TADA2B	4.00676	7.21819e-05
BRPF1	2.13181	0.00980988
ANGEL2	79.4516	0.00285176
HOXB8	6.17255	0.00501725
DAAM1	2.77918	0.000136001
CDK18	4.32316	0.00017856
GSTT2	2.59464	0.00111311
KIAA0430	9.36393	1.35668e-07
SRPK2	2.49839	0.000109504
FASTKD5	6.17448	0.000420516
TSR3	19.3105	0.00176329
PDCD2L	6.68836	0.0260935
ENDOG	3.15068	8.79557e-05
PIGQ	11.2833	0.00128486
C10orf76	10.0561	9.32439e-08
CRB3	2.66573	0.0101542
DIEXF	2.34042	0.000130847
FBXO21	2.8013	8.15558e-07
MTFP1	2.10022	0.011107
KIAA1191	5.18723	1.04454e-05
TSC1	3.76044	0.0234914
PISD	2.53302	0.000543541
SZT2	3.50347	0.00228212
TTPAL	3.96725	0.00210756
ATCAY	5.58046	2.88329e-08
FOXP1	4.71309	0.0102486
PIK3CA	4.18616	8.88822e-05
ESRRA	13.9715	6.63898e-06
ZYG11B	2.28181	0.00952731
DYM	9.6049	8.68e-05
SNX14	7.88713	0.000675604
SMUG1	2.13963	0.00201813
WDR75	2.99306	3.5526e-06
MPP6	2.75879	0.00032058
GPR126	2.1146	0.0277809
UTP14C	2.29833	0.000267941
RBBP6	2.21879	0.00506378
SERAC1	6.50175	0.000131863
SLC44A4	2.82123	0.00759157
GSTT2B	2.59464	0.00111311
HOXD8	6.9824	0.00961715
IVL	6.009	1.36321e-06
NFYB	2.68237	0.00269443
TRIM68	24.4878	0.0170994
PVALB	57.925	0.000400229
TYSND1	7.3388	0.000424973
FABP6	6.51742	4.17637e-08
SPHK2	2.85389	0.00214834
DCUN1D4	3.2583	0.000411015
EGLN3	3.77463	2.99279e-05
TANC2	2.76831	0.000261766
ARL6	2.91793	0.000961333
POGK	5.29269	0.000222294
SETDB1	2.34192	0.0173712
USP6NL	2.3017	0.0373119
ARHGAP10	2.8474	0.000838684
HOXC8	5.68076	0.00501725
GANC	9.15066	0.000891134
PRSS8	2.67087	0.0395959
SLC25A29	5.87772	0.0173084
INADL	2.07467	0.00085732
DPAGT1	5.44669	0.022416
ST3GAL5	6.98839	0.000596112
MOCOS	17.6544	0.0137967
MTMR10	11.4944	0.000735748
LOC101060589	2.52877	0.0026158
ANKIB1	5.89755	5.86151e-06
DDA1	2.35131	0.0208202
PLEKHG1	6.2157	0.00171199
C12orf29	8.57212	0.003115
FAM188A	4.27024	0.0230418
MGME1	3.68213	0.00377762
AACS	2.47321	2.39876e-05
PPP1R3G	5.35978	2.88966e-06
ANKRD50	16.732	3.17179e-06
DDI1	3.73795	0.000715491
THADA	3.82792	4.31308e-05
TDP1	2.55815	0.0228577
DUS3L	2.48539	0.000847311
RASA4B	211.598	8.88822e-05
ELF2	4.23158	0.000570727
PPTC7	22.7584	0.000112404
NGRN	16.4757	0.000966388
GRAMD3	7.03911	0.000457061
CYP3A5	3.06049	0.00565896
TBCK	4.16086	0.000583402
ZKSCAN1	2.56743	0.0025311
BTBD11	14.3612	0.00835287
SLC39A10	3.56288	0.000201105
SEMA4C	4.9254	0.00260138
PARP16	32.64	0.000141022
SOGA2	2.82605	2.93578e-06
GMEB2	11.1776	0.00126966
NSMCE1	6.39718	0.00631075
LMBRD1	3.44212	0.00255675
MCC	8.23107	0.0001364
PM20D2	5.48073	0.0225926
RASA4	212.28	8.95761e-05
CYP3A4	7.47357	0.00149014
ZNF574	3.96779	0.0056145
CRTAC1	10.0225	7.39432e-05
TRERF1	8.27749	0.00178787
TTC7B	3.45553	0.0173854
MTRF1	27.504	0.00104649
FSTL4	83.7902	0.00124889
RAPGEFL1	10.307	0.009291
GNB1L	9.95108	0.000714915
CEP104	2.17158	0.00918698
RREB1	2.342	0.00133901
TP53BP2	2.97791	7.17419e-06
ZNF737	6.79232	0.00352869
GRAMD4	4.94248	0.000215563
PAN2	2.1126	0.0246271
ACBD6	5.05657	4.92157e-05
TUSC1	5.71243	0.00237166
LOC100996779	5.92295	0.00389407
POLD4	5.48351	0.0171194
ZMYND11	2.29048	0.00520169
IP6K1	2.25996	0.0261692
BTC	8.81797	0.00337707
FCHSD1	2.89366	9.28055e-07
LPAR1	13.3393	0.0166979
TECPR1	3.41868	0.00956397
LOC100134091	5.89402	0.00395596
NDUFAF5	7.5322	0.000136001
TBC1D8	2.68665	0.0126923
CASP9	16.7835	0.000193903
PMF1	3.00796	0.0019508
RBFA	15.8589	5.12685e-05
TAF1	11.2698	0.000475518
NUDT18	3.11765	0.00249214
LETMD1	2.86151	0.00759157
CRTC1	3.84248	0.0190583
KIAA0100	6.63529	0.000447599
POLG	2.96822	0.0265543
RBM34	3.35079	0.0229377
TAF10	11.6377	0.0188157
ILDR1	4.13796	0.00611276
ANKRD65	6.30067	0.0251901
MTHFSD	4.99084	0.00510465
BOD1	3.0562	0.000244904
ZNF254	4.05402	0.0046811
ERCC6	2.8216	0.00980202
STON2	15.3355	9.35314e-07
PMF1.BGLAP	3.15095	0.00180998
SEL1L3	16.2674	0.00643429
HMGXB4	2.27554	0.00426805
KDM4A	5.12758	0.00267391
EFS	6.11225	0.00107856
DGCR14	3.60071	0.012059
TTC12	10.8678	0.029191
BBS1	10.3911	0.0297092
DDHD2	5.04339	0.000440058
ZNF91	35.3799	0.00664638
C10orf32	10.082	3.02888e-07
SCAI	5.33266	0.0363506
LPIN3	13.3892	0.000721542
C9orf129	2.75923	0.0168097
ZHX2	3.42894	0.0137967
METTL17	6.62555	6.43256e-07
CCDC28A	2.23327	0.0120205
TUBGCP4	2.07936	9.3397e-05
FKBPL	11.603	0.000811966
SLC2A8	6.75205	0.00946569
DEPDC5	58.6022	2.09088e-05
TRIM3	2.55184	0.00634967
FAT2	7.67571	0.000865013
TYW1B	11.994	0.0042356
ZNF816	2.85154	0.0454818
C1orf172	3.02996	0.00014006
GSTCD	10.0262	0.00557355
RNASEH2B	3.4022	0.0270924
ID1	2.17376	0.000668619
PTPN3	7.47506	0.000665807
HOMER3	4.11488	0.0019527
INO80	14.7434	0.00127103
ZNF428	2.91274	0.00195366
CCNT1	9.07365	0.000432795
EPHA1	4.88265	0.00086631
MTR	2.44004	0.00788888
FAM103A1	2.08728	0.000164813
CLCN7	4.2212	0.0296996
PHF1	2.61753	0.0198317
RNF11	5.49911	0.000594998
PWWP2B	22.8043	0.00532909
PRKCZ	3.04457	8.79557e-05
MCF2L	99.2501	0.000146185
LSMD1	31.4117	0.00195369
VRK2	2.35	0.00584388
NCOA1	45.5252	0.00285347
PLEKHH3	3.34901	1.24566e-05
KATNA1	2.5381	8.25336e-05
BOD1L2	3.11591	0.00321284
RAP1GAP	11.3086	0.000532885
YDJC	280.575	7.40246e-06
DNAJB3	2.1165	5.7033e-05
SMIM22	3.38025	0.0196267
TIAM1	5.2891	0.00326743
TYW1	13.4267	0.0031709
FOXQ1	2.12523	0.00350809
ISG20L2	2.17067	0.00443539
MVB12B	2560.62	0.000606489
NUDT15	6.79131	3.12596e-05
KDM4B	20.6515	4.73213e-05
TMEM45B	5.86324	0.00283614
USP25	3.07352	0.00178952
RC3H1	9.55324	0.00390592
MBIP	7.23275	0.000483375
ZNF529	4.91545	0.0467133
ERBB3	3.59057	0.00155822
SH3BP2	160.017	0.00105774
PYURF	8.27536	0.00126486
RNF7	54.0336	1.68894e-05
NAALADL2	3.93508	0.000808453
RAB17	4.68579	0.00547457
PCNXL3	4.13506	0.00144107
PGPEP1	2.34937	0.000772454
CHCHD7	16.7684	0.00660782
CIC	3.50206	0.000161391
TPK1	5.79394	0.00300581
PLIN2	2.19909	0.0363536
KIF21A	2.44855	0.00240605
FGD5	11.2807	0.000528227
NSA2	6.83969	7.8943e-08
ALKBH4	3.13723	0.000443765
VTI1A	2.88868	0.000161399
CTDNEP1	14.4416	0.00565773
DPY19L3	5.17345	0.00460982
ARG2	2.04185	0.0122891
NKRF	2.06229	0.00178952
ZNF714	3.17144	0.00361619
MUC2	19.6888	0.00344616
DSE	3.53617	0.00434319
EIF4EBP1	3.32172	9.7334e-05
SMARCAD1	4.16395	1.33172e-05
L3MBTL3	10.8328	0.000349723
ZNF800	12.1673	0.000340282
COX15	10.5299	1.66416e-05
SLC37A3	7.42827	0.000617206
CHPF2	3.45976	0.0072712
NKTR	3.08119	0.0292148
RPP25	3.13645	1.22634e-05
SOGA3	15.1943	4.02932e-06
VGLL4	3.77564	0.000384746
GCHFR	2.89188	0.00353377
SPICE1	2.16182	0.00452045
TGS1	3.16867	0.00463699
RGS12	22.7905	9.12935e-07
ARAP2	3.89147	0.00205435
MFSD5	4.39233	0.000858414
FOXO1	2753.2	0.000209928
CAMSAP1	3.8231	0.001483
ATP13A2	3.46626	0.0293291
TMEM161A	4.40922	0.000619198
SSH1	22.8718	0.0066288
ANKRD10	4.39992	0.0121897
SRCIN1	6.5987	0.010019
HAPLN1	9.16658	9.28055e-07
TPRG1L	2.53165	0.000455744
TMEM177	10.8384	0.00650434
CACTIN	2.73701	0.0192894
RAPGEF6	3.51821	7.67613e-06
INPP5F	12.6383	0.00628405
DPH6	10.6166	0.00450494
PLEK2	30.2962	2.48211e-05
NUDT8	5.7088	0.000555269
BIRC2	2.76946	0.0376508
KDM1B	3.62941	0.0019257
RIT1	4.01911	0.000371233
DFFB	5.67489	4.17637e-08
MOSPD2	2.66636	0.00617887
KLHL36	2.74702	0.000176832
TGFB1	8.43025	0.00197695
MED13	5.98614	0.0116107
UNC5B	10.9843	1.21362e-05
BCAR3	7.4363	0.00416156
MARS2	3.71969	0.000221047
KCTD5	23.6825	0.00167435
TOP3A	3.60329	0.00493844
MMP15	6.23457	0.00689671
CASKIN2	2.57152	0.0358493
DDX59	6.42637	3.72398e-05
TSEN54	3.71056	0.0146471
CCNT2	2.8151	0.0103597
LOC101059970	4.46045	0.000682699
PLOD2	4.1065	0.000496206
PRPF18	2.92074	0.0278827
KCMF1	47.089	2.46862e-07
CYB5R4	5.23155	0.000728538
RPP25L	2.30531	0.00273792
RGP1	5.86446	0.00094032
WDR54	5.00736	0.000182659
ZNF675	4.15882	0.00377762
ZNF611	6.54993	0.0280892
ZNF493	3.21463	0.00356615
PRDM10	3.52373	0.0337844
ZNF791	5.48202	0.0365562
ZNF540	3.16695	0.0445083
ZNF836	2.001	0.000322913
CRTC3	5.53319	3.02771e-05
ZNF79	12.8829	0.0251635
BEND3	2.37316	9.7334e-05
ZFP62	6.95757	0.0294964
BTBD2	7.32391	0.0126224
ZNF184	4.51297	0.0467133
PLXNA3	3.27388	0.0020916
DVL2	3.17385	0.00688078
DCAF16	2.43792	0.00923854
SNX21	5.78712	0.00683196
ZNF629	9.19164	0.0159915
SAMD12	3.18156	0.00208026
RPP40	2.97469	0.0405844
ZNF7	17.1177	0.0183071
CMSS1	3.52457	0.0243125
CKM	10.8644	0.00405012
ZNF449	2.66927	0.0365562
BTBD1	3.91217	0.00517256
MTG1	4.21825	0.00777111
ZNF579	4.80545	0.00178787
ADCK1	15.2299	0.020574
ZNF273	2.37232	0.00372038
FAM208B	8.62786	0.00058459
TTC5	4.9939	4.40278e-06
TSKU	6.06904	0.036459
AMIGO2	6.50055	0.000490923
MANSC1	8.43169	4.95494e-05
UTP23	2.41078	0.0353643
ZNF181	6.85192	0.0459529
SGK196	60.2657	0.0245324
UBE2F	4.52112	0.0382882
TMC7	2.8167	0.00239684
NEK6	2.69258	0.000122637
CCDC104	14.6789	0.000319293
PAPD4	4.31392	0.000423653
AGMAT	4.50526	0.0226531
SSH2	7.07652	0.00302238
UBE2B	11.847	5.66824e-05
ZC3HAV1L	13.2551	1.86488e-06
SLIT3	12.6252	0.0035295
INO80E	57.6528	0.00211441
FAM13A	23.1056	2.09147e-06
KBTBD2	20.9379	0.000556512
IFT172	43.1954	0.0123799
EHBP1	2.56798	0.0168766
FAM13B	125.621	0.000161044
NEK4	14.3406	0.000892667
WWOX	6.61528	0.00186086
FAM13C	226.495	0.000161044
CYP2U1	12.517	0.00883665
KATNB1	6.63283	0.00775495
WDR47	2.2899	0.003115
BOLA1	2.19116	0.00659262
R3HDM2	6.25161	0.000158622
SYNGAP1	19.5911	0.00875898
DDHD1	6.70134	0.000858767
HOMEZ	63.7526	0.00510201
CDY1B	2.85291	0.0198413
CDY2B	2.85328	0.0197227
ZNF24	2.03816	0.0238621
CDY1	2.85291	0.0198413
CDY2A	2.85328	0.0197227
TAF1L	102.822	0.00362882
LYSMD1	2.81552	0.0271875
AGAP2	3.19718	0.00136603
RIPK4	29.9001	4.86029e-06
GDPD2	6.08074	0.00188709
HOMER1	2.76156	0.00300047
KIAA1524	4.64646	0.015792
LPHN2	53.3832	0.0185932
SOWAHB	5.13713	0.00285558
MID2	8.47921	0.00555845
LOC100996782	2.22437	0.0413809
MED18	2.22437	0.0413809
TOX2	4.14723	0.000624097
HNF1B	2.07361	0.0174853
GAREM	31.7045	3.61059e-06
PROSER1	2.12554	0.0254027
RUSC1	14.2848	0.000148002
TOMM40L	2.76864	0.00753227
LOC100996256	3.33336	0.0101391
ULK1	4.49361	0.0116394
SLC25A15	3.75177	0.0402492
RIOK2	14.1573	0.0327766
TTC30A	6.87021	0.0338267
LOC100506248	6.65508	0.0478105
IFNGR1	3.94217	0.0273927
B3GALNT1	1992.46	0.000466928
CCND1	2.3455	0.0080025
SLC7A1	9.58579	0.00366135
PNCK	6153.23	0.000466928
AZI1	3.67624	0.0275124
PRKRIP1	6.09653	0.00512131
CEP192	17.9982	1.73532e-05
IGF2	15.5459	0.00229976
ABCG1	1353.38	0.00167943
TCEAL1	6.02117	0.0212708
LCOR	39.5857	0.00148513
CLC	0.173376	0.000122637
MRGPRF	0.439705	0.000211902
FNBP1	0.412326	0.00923489
PPAP2A	0.426415	0.0115707
PGLYRP1	0.199203	0.000360739
NFIX	0.301229	0.0170266
TMEM119	0.234355	0.00078238
A1BG	0.430459	0.0021534
ELANE	0.263316	0.00091098
KRT2	0.203504	6.44869e-08
CLIC2	0.29913	0.00301978
WAS	0.390271	0.0273927
GZMK	0.438212	4.34541e-05
GSTA5	0.373212	0.00247896
AZGP1	0.466766	0.000280765
HSPB6	0.190929	9.57423e-07
ALDH3B2	0.376015	0.0488789
PCYOX1L	0.163144	0.0111131
HIST1H3C	0.499535	0.000262009
PRSS1	0.1439	1.18933e-07
APOC2	0.40859	0.000164134
APOA2	0.436281	0.000155392
ARG1	0.172299	7.50933e-07
SPRR2G	0.0721515	3.12802e-06
LOC100653057	0.195354	1.45467e-05
IGLL5	0.427795	5.77649e-05
MNDA	0.268777	0.000630858
COL6A3	0.360334	7.95427e-07
HIST1H1A	0.371999	1.32503e-07
ADH1A	0.221824	1.10695e-06
C1S	0.468801	0.000242641
FHL1	0.41839	5.42984e-05
CYBRD1	0.0770075	4.81884e-05
AP3B2	0.222152	0.0391329
TPSD1	0.145194	3.9072e-08
EFEMP1	0.294607	0.000293342
SLC27A2	0.469212	0.000364363
LOC101060670	0.17722	0.000563565
SAG	0.272042	0.00134031
RPL35	0.366448	6.82515e-07
IL16	0.422023	0.000117629
TPSB2	0.108507	1.84958e-09
GIMAP1.GIMAP5	0.104727	0.000423435
LTF	0.145697	0.000110732
LOC100653243	0.397538	0.0221325
DEFA1B	0.0897548	8.90724e-09
CAMP	0.174573	0.00435221
NEDD4	0.442637	0.00113265
FLYWCH2	0.404325	0.0204213
CDSN	0.0373866	9.32976e-09
RASAL3	0.299479	0.00179673
LOC100507709	0.443163	0.00086936
HIST1H3D	0.499535	0.000262009
PTGIS	0.166109	4.3896e-05
KRT77	0.178095	6.9062e-07
LOC100507714	0.447805	0.000783985
COX6C	0.479491	0.000154926
COL6A2	0.351644	2.39155e-07
PRG2	0.169385	4.9104e-05
CFHR2	0.234781	7.73012e-05
GSTA3	0.403422	0.00472331
APBB1IP	0.34956	0.00847494
GLUL	0.17494	0.0303784
ITIH4	0.329803	0.000629532
FGA	0.437031	0.000553647
COL4A6	0.377321	0.0108704
LOC101060835	0.404695	8.56385e-05
CTSG	0.143786	4.25568e-07
VAMP8	0.316582	5.66105e-05
AMBP	0.447516	0.00449703
POLR2K	0.42961	0.0477127
CPA3	0.0339807	1.55604e-07
HIST1H3I	0.499535	0.000262009
LOR	0.085471	1.19632e-05
LOC642131	0.39333	0.0191133
RNASE2	0.479579	0.0036534
ADH1B	0.234746	4.29029e-07
C1QC	0.275882	6.23973e-05
POSTN	0.0885959	1.00643e-05
TNXB	0.295912	4.13436e-05
PROS1	0.409271	0.00158879
ITGA8	0.468944	0.0243739
DES	0.344209	1.65743e-06
VPS11	0.430839	0.0182417
GLIPR2	0.260429	1.26289e-05
C1R	0.432677	0.0400062
C4A	0.450238	0.000221388
DCD	0.0330076	2.56978e-09
GIMAP5	0.0724109	0.00370184
GNG2	0.306211	0.00105364
MMP8	0.107878	4.49382e-05
BCL7A	0.315788	0.00782317
PTPRC	0.466225	0.000875816
FGB	0.449381	0.00145351
LGALSL	0.426226	0.00141926
ITGB2	0.253154	0.000710933
PZP	0.47535	4.62892e-05
KRT26	0.056264	1.76168e-05
ADH1C	0.239026	2.97516e-05
ARHGAP12	0.45082	0.00958581
SPRR2E	0.129208	3.22282e-06
SRPX	0.084	1.37001e-05
CORO1A	0.346547	2.99e-07
MMP9	0.133727	0.000293342
GRAP2	0.273752	0.0176005
SERPINA1	0.44754	0.0148338
OLFML1	0.0098274	3.06612e-08
C7	0.377403	0.00914646
C8B	0.355178	5.26958e-05
KRT36	0.465395	0.0396923
HIST1H3E	0.499535	0.000262009
IGJ	0.477063	1.43309e-05
C4B	0.453365	0.000193075
HAAO	0.495686	0.00511833
DSG1	0.208191	7.90179e-08
PRRG1	0.0612763	1.69896e-07
FGG	0.397192	2.91421e-05
LUM	0.239029	2.00861e-05
APOM	0.257576	0.000361003
DEFA1	0.0897548	8.90724e-09
MPO	0.214361	2.68698e-06
GSTA2	0.481335	0.0063733
SERPINA3	0.283349	4.73249e-07
SSUH2	0.0934329	0.000173889
PTGS1	0.393379	0.00565773
SPRR2D	0.370454	1.40365e-05
ITGAL	0.186362	0.0311183
KRT33B	0.471099	0.0429457
KRT28	0.260331	0.000211902
HIST1H3F	0.499535	0.000262009
CD47	0.310047	0.00206809
AZU1	0.136048	1.99745e-08
OLFM4	0.304517	0.000888671
HIST1H3J	0.499535	0.000262009
C4B_2	0.453365	0.000193075
ELN	0.200156	0.0169934
COL14A1	0.132223	3.83119e-08
SNRPF	0.291934	4.48579e-06
HLA.DQB1	0.408044	4.02759e-05
MFAP4	0.307621	0.0414603
COL6A1	0.357592	9.12935e-07
NDUFB2	0.461269	0.0348464
NCF1	0.223796	0.00248704
DEFA3	0.0897548	8.90724e-09
HIST3H3	0.493386	0.000242641
NDUFB11	0.484905	0.00774833
HBZ	0.235753	0.000121336
DPT	0.209555	9.32976e-09
RNF185	0.384214	0.0445733
ANPEP	0.344665	0.00217221
EPB42	0.490834	0.0261366
GIMAP4	0.28332	0.00289022
MYLK	0.360278	0.0494313
HIST1H3G	0.499535	0.000262009
BIN2	0.494633	0.0112317
TCEA2	0.454688	7.76069e-05
RNASE3	0.297158	0.00128348
SPRR2B	0.370448	1.40365e-05
NEFL	0.366185	9.59063e-08
HPR	0.407352	0.00091033
TP53I11	0.164763	0.0012196
PTPRCAP	0.211312	0.00397341
NF2	0.326434	0.0447784
ORM2	0.243485	1.04e-06
C1orf68	0.121033	3.45004e-07
EVL	0.431699	0.0387703
SPCS1	0.395662	0.000164813
ALDH1A2	0.209221	1.62771e-09
HP	0.347273	1.86443e-05
HSPA12A	0.143115	2.56734e-05
PIP	0.0935468	3.03925e-05
NEFH	0.379245	1.69896e-07
GYS2	0.472441	0.0194305
BCL7B	0.315786	0.00782317
TRMT11	0.278825	0.0159038
H3F3C	0.468262	0.000199085
SAA4	0.484603	0.00110371
SERPIND1	0.395388	4.81554e-05
RCSD1	0.383222	0.0441755
FN1	0.275078	0.000116196
CES1	0.267065	3.17917e-07
C1QB	0.329327	2.62744e-05
HLA.DRB4	0.215337	0.00103012
STOM	0.492599	4.89122e-05
HIST1H3A	0.499535	0.000262009
EFEMP2	0.248091	0.000712476
UPP1	0.411109	0.0348464
APCS	0.0925015	1.06392e-09
SOD3	0.209401	4.29182e-06
ALDH3A1	0.360029	0.0168231
TPSAB1	0.108507	1.84958e-09
COL1A2	0.225969	3.22749e-07
GOPC	0.413537	0.000358673
COL21A1	0.280596	0.000391127
SRXN1	0.273998	0.0119894
PLG	0.402267	7.15723e-06
ORM1	0.240478	0.000126657
EPB41L2	0.499535	0.000262009
ECM1	0.321178	0.00574736
HIST1H1T	0.342809	8.0441e-08
C15orf48	0.333959	0.00143816
KRT10	0.135814	2.5608e-08
PRSS3	0.0128999	1.62771e-09
EMILIN1	0.358089	5.40078e-07
LTC4S	0.25127	0.000485355
CPS1	0.250156	0.000626039
THEMIS2	0.428901	0.0212249
EMD	0.326645	0.00351039
MFAP2	0.299165	0.000376716
SPATA20	0.39385	0.0406111
DCN	0.143534	4.40492e-09
EPX	0.243596	0.00258805
COL1A1	0.211057	1.06392e-09
LYZ	0.147818	6.9062e-07
ELAVL4	0.387807	2.48905e-05
BRD1	0.401719	0.0226531
SDPR	0.285828	3.14629e-05
SAP130	0.390878	0.0243948
HRNR	0.19016	4.73213e-05
CD8A	0.179996	0.000297645
PRTN3	0.253758	0.00509514
GNB3	0.418255	0.0261583
PRSS2	0.145836	3.17476e-07
ZNF766	0.489264	0.0242498
RBP1	0.467148	0.0179845
ITGAM	0.287528	0.00840968
TMEM63B	0.165671	0.0119976
APOE	0.47065	0.000242641
TGM3	0.31879	8.60513e-06
KRT31	0.46911	0.033569
FMNL1	0.191096	0.00127103
NNMT	0.288808	0.00811601
HLA.DPB1	0.424988	6.38024e-05
CD58	0.452948	0.000514755
PCNP	0.45214	4.15118e-05
HLA.DRB3	0.407413	0.000262696
NEFM	0.367191	9.32439e-08
C3	0.431011	8.38154e-06
HPN	0.0941803	2.24475e-07
GSTA1	0.477865	0.00578514
CFHR3	0.233574	1.72649e-05
DSC1	0.0950963	1.20032e-09
TTC39A	0.41434	0.0317689
HIST1H3H	0.499535	0.000262009
S100A8	0.394987	2.2932e-06
ALOX5AP	0.345279	0.0253797
COL3A1	0.148105	1.72649e-05
LOC100996574	0.141089	0.0278374
CACNG6	0.284066	2.05131e-05
SERPINB12	0.132058	4.17384e-09
AKR1E2	0.410199	8.03723e-05
LCN2	0.445107	0.00355137
FLG2	0.0624455	1.36741e-08
STEAP4	0.0224031	2.88369e-06
ALDH1A1	0.226484	2.09147e-06
DOCK2	0.208444	0.0205437
CPN1	0.158558	7.1428e-05
NASP	0.403639	0.00741806
GRB2	0.309558	2.55997e-05
MYH13	0.358135	0.000541509
PLGLB2	0.150605	3.47773e-06
SNTA1	0.203854	0.015131
SPRR2F	0.0749567	1.69423e-08
DPP4	0.242151	0.00584388
SEMG2	0.0473321	0.00214526
MYH8	0.4869	0.0061158
TG	0.0439301	0.00101854
COL16A1	0.0214491	1.84058e-05
TMPRSS13	0.0853159	0.00247896
ITGA7	0.31612	0.00329379
GATA3	0.479952	0.0237238
OLFML3	0.0843404	0.000175491
ATR	0.315996	0.0220082
RBMX2	0.378568	0.00952515
PLGLB1	0.150605	3.47773e-06
JUN	0.166905	0.00123206
CMA1	0.0399609	4.40492e-09
HSPA12B	0.337119	6.12093e-05
SEPP1	0.0728811	9.69071e-05
PON3	0.371971	0.00530634
PLA2G4F	0.379379	0.00540955
DMTN	0.474472	0.0477961
NRDE2	0.498281	0.00860587
YIPF4	0.296132	0.0187611
HERC1	0.324909	0.000685506
PTGDS	0.00103969	1.54832e-05
LOC653375	0.297723	0.0233734
EIF2AK4	0.427022	0.00108018
F10	0.17731	0.00219472
OBFC1	0.165913	0.0214634
RELL1	0.339189	0.00347144
SHC4	0.26699	0.0332612
FBXW9	0.287402	0.0137471
STAG3	0.362536	0.013416
AOC2	0.359906	0.000297645
GTF2A2	0.164065	0.00115131
GDAP1	0.499873	0.0002311
CA9	0.498181	7.36e-05
TRPC4AP	0.4978	0.00127044
FYN	0.495625	1.98e-06
ZFAND5	0.493204	0.0475812
IQGAP2	0.491839	2.19e-06
GPC4	0.488622	5.05e-05
STS	0.487072	0.00455755
PTGES3L.AARSD1	0.481937	0.00322323
AARSD1	0.481927	0.00324662
MST1	0.481695	0.0239416
OTUD4	0.47899	0.000412338
FAM73A	0.475324	0.00158177
TSPYL5	0.474379	0.00856932
RBCK1	0.472514	0.046576
LOC101060210	0.471198	0.0111305
CT45A2	0.471198	0.0111305
CT45A6	0.471198	0.0111305
CT45A4	0.471198	0.0111305
CT45A5	0.471198	0.0111305
THBS2	0.470137	0.000297047
PROM2	0.470083	0.000160088
TIMP2	0.468864	0.000900889
MMP2	0.468442	0.0011964
CDK2AP2	0.466358	0.00803378
RRP9	0.465366	0.0304052
CYBA	0.464929	0.00346357
COL4A3BP	0.464124	0.00137521
DPYSL4	0.462953	0.0111341
VIP	0.461626	0.0476779
MAD2L1	0.460233	0.00039374
TMEM147	0.458294	0.0315119
MUC20	0.457929	0.000244195
ANG	0.457786	0.036325
LOC100293534	0.456988	1.73e-09
SORBS1	0.455687	1.8e-08
RAB27A	0.452924	8.03e-07
AIM1	0.452531	5.16e-08
C2	0.449848	0.000370122
SHBG	0.44872	0.0136894
PRKAA2	0.448645	0.00567732
GDPD3	0.446834	0.00135459
LRP1	0.446813	0.00258853
SERPINF1	0.44673	0.000991576
COMMD3.BMI1	0.445189	1.24e-05
TAPT1	0.444377	5.18e-06
ALOX15	0.441852	0.000850298
GHITM	0.441272	8.53e-05
SELM	0.440233	0.000219596
ZFYVE26	0.437347	0.00330823
XIAP	0.437235	0.0381047
DMXL2	0.435911	0.0255003
CEACAM7	0.433433	9.05e-05
MAP1LC3A	0.433016	0.0145025
GDF15	0.431819	0.0022295
PIP4K2A	0.431628	0.000666777
PMM1	0.429071	0.00548787
ARHGAP9	0.428824	0.00249094
EMC4	0.427828	0.012081
C10orf35	0.42484	0.0356971
CUL9	0.423567	0.00597652
EPC1	0.423451	0.00666357
APOH	0.423051	0.00348258
CR1	0.422921	0.014635
UBL5	0.42192	0.00241841
GNAT1	0.420608	0.0443603
PRKCE	0.419959	0.00125884
LMOD1	0.418698	0.000583737
CDK14	0.41836	0.00329714
KRT37	0.416665	0.0438763
HMGCS2	0.415275	0.00862214
ITIH3	0.414039	9.42e-05
BPIFB1	0.410512	6.81e-05
ASPN	0.410348	0.0225571
CDH1	0.410228	0.00520322
CTAGE9	0.410181	0.000683513
CYP1B1	0.408308	9.45e-07
TMOD1	0.408158	9.42e-05
TOMM6	0.407685	0.00122205
AOC3	0.406834	2.55e-07
CTAGE6P	0.406629	0.0022881
CTAGE15P	0.406629	0.0022881
ARHGAP15	0.40576	0.000465399
ATXN1L	0.405731	0.0103636
ABCC10	0.405647	0.000277484
TMCC1	0.404839	0.0118641
COL7A1	0.404405	0.000122219
SGK3	0.404149	0.00130024
C8orf44.SGK3	0.403947	0.00129007
GYPC	0.401229	0.0325439
NOL8	0.398216	0.0446959
CASC5	0.398102	0.00463336
MTSS1	0.395861	8.74e-07
RBM45	0.395229	0.0146717
C4BPA	0.394756	3.96e-06
GNAT2	0.394453	0.0341307
DYRK1B	0.393651	0.0196387
SBDS	0.392719	0.0278287
PNMT	0.392306	0.0156907
ZBTB10	0.391098	1.94e-08
SGK223	0.389725	5.63e-05
DDX60L	0.387882	0.0026158
RRP7A	0.38726	0.000277995
TMEM256	0.386634	0.00684242
EIF2AK3	0.384728	0.000254973
STARD7	0.38354	0.00202647
SEPN1	0.382645	0.000308761
SAA1	0.379737	0.0241272
SLC38A1	0.376568	0.0272042
RAB6B	0.376047	0.00407127
SZRD1	0.375895	0.0203662
RARRES1	0.37491	1.42e-06
OGFOD1	0.373926	0.0225289
KRT38	0.373011	0.00636191
ITGAX	0.372973	0.00275429
GNAT3	0.372889	0.0250959
NAAA	0.371854	4.28e-05
FAM53B	0.368253	0.000717125
GPT2	0.367637	0.0337788
PIBF1	0.365845	3.46e-06
DAB2	0.364637	0.0135757
CPM	0.364414	0.000353859
C4orf32	0.364244	2.68e-06
METTL9	0.360406	0.0268169
POLR2I	0.360316	0.000374122
DHX35	0.358946	1.54e-06
JAM2	0.356364	0.00396164
PDIA2	0.355577	0.0054621
OSCP1	0.351004	0.00303681
GRIP1	0.349139	0.0147623
BCL2L14	0.348561	8.12e-05
DOCK11	0.347962	0.00278003
LOC100653071	0.346464	1.6e-05
IYD	0.344318	5.98e-06
PROM1	0.344102	0.000454758
MAP4K5	0.341837	2.24e-05
QPRT	0.340995	1.88e-07
CWC15	0.340557	0.0145025
RFC3	0.339837	0.000991576
ROBO2	0.339374	0.00731855
RBBP8NL	0.338717	0.00106202
ERGIC2	0.338006	0.00432387
ERI1	0.336709	0.0431776
NRCAM	0.33625	0.002604
SUV39H2	0.334438	0.00367166
FAM160A2	0.333408	0.0286056
CYP27A1	0.333169	1.08e-06
SH2B1	0.331871	0.000851426
SERPINA7	0.331824	2.02e-09
ELL	0.328837	0.00295314
HSPB7	0.325969	3.48e-08
FOLH1B	0.324969	0.00520654
DUSP11	0.320063	0.000132646
MPP1	0.319938	0.000180793
GALNT14	0.319364	9.45e-05
TIMM21	0.318839	0.000113753
TMEM70	0.31758	0.0408081
SNX6	0.314086	0.000179503
TIMP3	0.313694	2.88e-07
TMED3	0.312307	9.64e-05
NEDD4L	0.31221	0.00232957
KIAA0196	0.311823	0.00336399
PTPRG	0.31056	0.000664412
TMEM131	0.309959	0.00143439
B3GAT3	0.309102	0.000453675
ALOX12	0.306633	0.000295761
PPP3R2	0.305435	9.68e-05
ITLN1	0.304615	2.47e-09
STXBP4	0.304463	0.0409564
CNNM2	0.303231	9.81e-06
RECQL4	0.302093	3.2e-09
ZZZ3	0.30198	0.00180068
BRMS1L	0.29974	0.0478517
TTC28	0.298296	0.00302911
CDCA3	0.298082	0.0148359
CLDN3	0.294944	2.79e-07
HABP2	0.294116	5.11e-07
FURIN	0.294043	0.0432931
PRELP	0.293714	0.000114092
RBX1	0.292697	0.00764903
LBP	0.292346	1.37e-05
TDRD3	0.290959	0.000113089
HPS5	0.288869	0.0101915
SERPINB10	0.288277	0.000134834
VIMP	0.287789	0.000186701
RBKS	0.285444	0.000152955
SAT2	0.284473	3.93e-08
LOXL1	0.284127	0.033416
CTDSPL2	0.284126	0.000451336
BMI1	0.283842	0.021589
MTMR3	0.283107	1.25e-08
GTF3C2	0.281861	0.0410048
ZAP70	0.280486	0.0120141
CDR2L	0.279456	0.000339314
ARMCX4	0.278731	2.78e-06
C5orf28	0.277164	0.0347944
TOMM5	0.275793	8.05e-05
CD48	0.274156	3.93e-07
ABCB1	0.273003	3.19e-09
[truncated: 176 more rows]

## Sheet: Table S5B
Gene symbol
BID
CLK3
AMIGO2
ATPIF1
TMEM63A
GUK1
ACOX1
SLC38A2
DVL2
GZMK
CLC
S100A8
MMP9
IL16
RNASE2
DEFA1B
EPB41L2
MYH8

## Sheet: Table S5C
Sample	TCGA.BT.A20R.11	TCGA.DK.AA6S.01	TCGA.DK.A6B2.01	TCGA.GU.A42Q.01	TCGA.G2.A2EF.01	TCGA.C4.A0F7.01	TCGA.G2.A2EK.01	TCGA.FD.A6TB.01	TCGA.GC.A3I6.01	TCGA.FD.A3B7.01	TCGA.ZF.A9RF.01	TCGA.C4.A0EZ.01	TCGA.XF.A9SY.01	TCGA.BT.A2LA.01	TCGA.2F.A9KW.01	TCGA.4Z.AA80.01	TCGA.SY.A9G0.01	TCGA.YF.AA3M.01	TCGA.CU.A0YR.01	TCGA.K4.A83P.01	TCGA.K4.A4AC.01	TCGA.GU.A766.01	TCGA.E7.A7XN.01	TCGA.XF.AAMW.01	TCGA.DK.A2HX.01	TCGA.DK.A2I2.01	TCGA.CU.A0YN.11	TCGA.XF.A9T8.01	TCGA.FD.A3SJ.01	TCGA.BL.A13J.11	TCGA.XF.A9T3.01	TCGA.XF.A9SL.01	TCGA.K4.A54R.11	TCGA.HQ.A5NE.01	TCGA.FD.A3N5.01	TCGA.K4.A3WS.01	TCGA.XF.A9SW.01	TCGA.DK.AA6W.01	TCGA.FD.A5BU.01	TCGA.GV.A3JX.01	TCGA.FD.A62S.01	TCGA.XF.AAMJ.01	TCGA.FD.A43P.01	TCGA.K4.A5RH.01	TCGA.R3.A69X.01	TCGA.FD.A3B8.01	TCGA.DK.A3IV.01	TCGA.CF.A1HS.01	TCGA.BT.A20U.01
prediction(subtype)	CIS-derived	CIS-derived	CIS-derived	CIS-derived	CIS-derived	CIS-derived	CIS-derived	CIS-derived	CIS-derived	CIS-derived	CIS-derived	CIS-derived	CIS-derived	CIS-derived	CIS-derived	CIS-derived	CIS-derived	CIS-derived	CIS-derived	CIS-derived	CIS-derived	CIS-derived	CIS-derived	CIS-derived	CIS-derived	CIS-derived	CIS-derived	CIS-derived	CIS-derived	CIS-derived	CIS-derived	CIS-derived	CIS-derived	CIS-derived	CIS-derived	CIS-derived	CIS-derived	CIS-derived	CIS-derived	CIS-derived	CIS-derived	CIS-derived	CIS-derived	CIS-derived	CIS-derived	CIS-derived	CIS-derived	CIS-derived	CIS-derived
CLK3	-1.4449	-0.570613	-1.04417	0.98477	-1.87374	-1.24362	-0.131246	-0.450859	-0.636559	-1.93989	-0.0786516	-1.46856	-1.14288	-0.0602435	-0.918142	-0.924413	-0.782003	-1.42224	-1.70686	0.544392	-0.584976	-0.721722	-0.760561	-0.710191	0.41068	-1.85433	-1.56809	-0.567781	-0.298537	-0.502847	-1.70565	-0.0177633	1.05679	-0.816392	-0.91976	-0.941001	-1.08665	-0.772293	-1.15866	-1.33587	-1.55514	-0.0282822	-0.573041	-1.04417	-2.06774	-1.38017	-0.501836	-1.76107	-0.694211
AMIGO2	-1.54402	-0.588584	-0.699287	-0.0405354	1.55223	0.260383	0.03305	0.74253	-0.513891	-0.302968	-0.784594	0.0536278	0.0831271	-1.93995	0.027645	1.07692	-0.250612	0.747154	0.585071	-0.865147	-0.629935	-0.199428	-1.19889	0.669205	0.0956301	0.953258	-0.902266	-1.78366	-0.954557	-0.485564	0.501717	-0.114772	-0.403904	0.101295	-0.0784351	0.669531	-0.0608528	-1.76693	-0.539158	-0.426891	0.75334	0.293399	-1.13852	-1.67804	0.792477	0.0367618	0.180025	-0.70339	0.00407167
ATPIF1	-2.3198	-0.599104	-0.407167	-0.475355	-0.578564	0.400988	-0.283419	-1.38891	-0.845087	-1.28452	0.342397	0.556222	-2.4252	-0.815286	-1.05554	-0.39555	-0.746761	0.0396754	-1.91505	-0.182904	-0.603145	-0.297393	0.00179313	-0.279883	-1.72463	-2.09268	-2.33698	0.0502825	-0.113369	-2.96481	-0.0239668	-0.286954	-2.11456	-0.660053	-0.240822	-1.71066	-0.0985529	0.802877	-1.96994	-0.255638	-0.944928	-0.570145	-0.613584	-1.09797	-0.60365	-2.20868	-1.04106	-1.38554	-1.18939
TMEM63A	-1.51368	-0.560206	0.759001	-1.44688	-1.61452	-1.6512	1.56709	-0.441568	-0.507272	-0.956394	-1.48977	-1.61518	-1.02472	-3.24042	0.683038	-0.0250795	0.941488	-0.979641	-0.246857	-0.217061	-0.239545	-0.882177	-0.209531	-1.20513	0.79862	-1.64519	-1.86151	-0.567737	0.165593	-1.36557	-0.365168	0.327233	0.797638	0.0545947	-0.905861	0.390427	0.457549	-1.17839	-2.23675	1.46472	-1.11323	-0.322166	-0.30001	-1.32235	0.3543	-0.898767	1.16087	-2.66338	-0.750223
GUK1	-0.513573	0.00247252	0.13442	-0.0926142	0.118599	-1.9831	-0.360586	-0.498079	-1.01543	0.00801789	-1.07333	0.109629	0.997051	-0.91496	-0.737182	-2.23525	-0.423542	0.0140526	-1.09616	-0.182971	-0.12556	1.07844	1.13128	0.385755	-0.667212	0.515745	-0.849068	1.69772	-1.05017	-1.05571	1.41507	1.09067	-0.493838	-0.0489037	-0.545377	-0.133389	0.486551	-1.20756	0.612952	0.825307	-0.119852	0.395215	-1.61645	1.28411	0.0949497	-0.238262	-1.33054	-1.60307	-0.938283
ACOX1	-0.165384	-1.33888	0.773059	-1.36667	-1.77615	0.295848	0.114054	-0.0735104	-0.974582	-1.08146	-0.758701	-1.23928	-2.13414	-0.890609	1.73156	1.5045	-0.461688	-0.115497	1.88451	0.248536	-1.65738	-1.70025	-1.75422	-1.09912	0.992401	-0.97902	-0.904368	-1.1309	0.0439281	-0.656353	-0.828117	-0.103691	0.647098	-0.267022	-1.08962	0.145211	-0.294806	-0.0961459	-1.45357	-0.328626	-1.05643	0.152934	0.742256	-1.20316	0.490159	-0.973872	0.58079	-0.697097	-1.12531
SLC38A2	0.59857	-0.332515	-0.641715	0.962327	1.13057	0.719582	0.740131	-1.37344	1.33402	-0.424326	-0.626453	0.223636	-0.260653	-1.07986	0.787959	0.880852	-0.518059	-0.0936152	-0.936975	-1.05642	0.582827	-0.438025	1.14222	1.17467	-1.13862	0.206332	-1.82384	-0.788444	-1.61101	-1.22142	-0.831946	-1.94821	0.0770276	-0.222198	1.04032	-0.0742677	-1.28259	-1.15605	0.673316	-1.22346	0.689419	-0.367124	-0.382867	0.0621264	-0.590162	-0.242868	-0.621046	0.566003	0.689299
DVL2	-0.0106152	-0.542452	-0.283889	1.10032	0.388078	1.77854	-0.33483	0.46789	-0.44333	1.48357	1.30997	2.39129	-0.479006	3.27658	-0.539877	0.227534	0.0263485	-0.762395	-0.331887	0.0561402	0.328311	-0.612149	-0.834851	-1.91857	0.556714	-0.623183	0.735832	-0.0216492	0.00372892	0.400216	-0.828415	0.290795	-0.702076	-0.44664	1.39842	0.289324	-0.230007	3.8452	0.714867	1.61597	0.190754	-0.0825198	0.147354	0.584115	-0.30467	-0.255017	0.0563241	-0.0233043	0.544944
GZMK	-0.37034	1.16775	0.961407	-1.21312	1.07932	-1.03442	0.210304	1.72299	0.257658	1.99585	1.22924	-0.959548	1.10883	-1.60688	-0.576014	-0.617423	0.913138	-0.880554	0.345549	1.75878	-0.294256	1.25772	0.248637	-0.63239	0.134054	-0.220626	-0.568946	0.230094	-0.345976	-1.1841	0.392114	1.21136	0.724884	-0.342983	-1.32683	0.689669	0.774026	-0.374248	0.140457	0.510853	0.747251	0.110065	1.54492	2.17017	0.946939	1.6541	1.22346	-0.0659238	-0.298788
BID	-2.99519	-0.575314	-0.605705	-0.719147	-1.16257	-0.283718	-0.634524	-1.35513	-0.559857	0.00473398	-0.115389	-0.232892	-0.460824	-0.00771059	0.719183	-0.857479	0.0602761	0.756386	0.951307	0.224937	-1.53224	0.437543	-0.119712	-1.40687	-1.0452	0.945806	-3.4318	0.327114	-1.62118	-2.97266	0.588581	-0.696092	-1.10309	-0.121284	-2.22638	0.931396	-1.14095	-1.51966	-0.802853	-0.607277	-0.482307	-0.17211	-0.439079	-1.12353	1.08178	-1.27496	-0.888131	-2.13573	-0.162809
CLC	-0.637045	1.03751	-0.637045	0.704376	-0.637045	-0.114157	0.349587	1.35168	1.08075	1.5067	-0.637045	-0.637045	-0.637045	1.23839	-0.637045	-0.637045	-0.0907086	1.95619	-0.637045	2.32763	-0.637045	-0.637045	-0.205263	1.08	-0.0878709	0.290293	-0.0505324	3.57175	-0.637045	-0.637045	1.14781	2.65329	0.67809	1.5884	-0.637045	1.06245	1.88031	1.52523	0.144449	1.17215	2.20844	1.0119	-0.071666	-0.637045	3.43098	1.5943	0.331365	-0.637045	0.262961
S100A8	-0.369942	0.0317187	-0.75142	0.974974	-0.191095	1.40714	-0.0270551	-0.036676	0.492395	0.765732	-0.739569	-0.657952	0.465413	-0.907478	-0.666874	-1.06499	-1.15588	-0.000610913	-0.276393	-0.19647	1.39233	1.55312	1.49977	0.579306	-0.647068	1.69872	-1.19791	1.97195	-0.960447	-0.195798	-0.808152	-0.114665	-0.79243	0.936168	1.64914	-0.0196647	1.27242	-0.653007	1.85666	0.144698	0.306238	-0.758488	0.490783	-0.8006	-0.521835	0.927622	-0.512267	1.61232	0.410778
MMP9	-1.14407	0.539682	0.535947	0.647926	0.530326	-0.556992	-0.139132	0.942246	0.270511	2.17687	-0.591923	0.108838	1.63116	-0.273842	-0.2414	-1.10138	0.112075	-0.195477	0.685632	1.11021	0.848941	0.903188	0.0814478	0.582652	0.00596476	1.36541	-0.943122	1.04245	0.225335	-0.741573	1.34179	0.902939	-0.931846	0.724085	1.10879	0.332477	-0.0343735	1.21035	0.488245	-0.0449382	1.22945	0.571091	0.83795	-0.0473571	0.0305448	1.32244	0.385087	0.619077	0.627864
IL16	-0.550517	0.836669	0.775366	-0.796982	-0.219027	-0.782184	0.644461	1.95719	0.150749	0.974699	0.838392	-1.96542	0.461178	-1.9049	-0.789935	-1.87906	1.02833	-1.92064	-0.269134	2.4163	0.0994673	0.647906	0.533521	-0.331298	1.0836	-0.370601	0.762683	0.620739	-0.186927	1.20731	0.427826	1.93464	0.454054	-0.596161	-0.138385	0.98613	0.894841	-0.862982	0.804021	-0.393775	1.42018	1.61646	1.43474	1.32388	0.630838	1.55845	1.24144	-0.0216512	1.74698
RNASE2	-0.106501	0.600731	0.45448	-0.634131	-0.635975	-0.0151451	-0.467778	1.01045	0.516978	1.73583	1.37282	-1.76203	0.363815	-1.2367	-0.000341553	-1.76203	0.272517	-0.266058	-0.20644	0.828084	1.25531	0.0925121	0.581376	0.301779	0.921802	1.5352	-0.0862255	1.33158	0.525849	-0.356665	0.773881	1.45122	-0.304247	0.316525	-1.09702	1.01823	0.797901	-1.18981	1.95212	-0.0670441	0.545433	1.00089	-0.296817	2.80007	0.818637	1.26885	-0.130982	-0.0162396	-0.0153756
DEFA1B	2.74866	-0.652846	2.58353	1.66686	0.571346	-0.652846	0.0050793	-0.652846	-0.652846	1.13011	-0.652846	-0.652846	-0.652846	-0.349734	4.85928	-0.652846	-0.652846	-0.652846	1.20489	0.984058	-0.652846	1.22617	1.77906	1.01798	0.342197	2.26264	-0.652846	0.759068	-0.344352	3.1153	-0.652846	0.87299	-0.10183	-0.23149	-0.652846	0.396997	-0.652846	-0.652846	0.200549	-0.652846	-0.652846	1.31906	-0.304067	-0.0123719	0.0131525	1.94379	0.256164	-0.652846	-0.652846
EPB41L2	2.0868	1.00102	0.486586	-0.419899	1.39063	-1.07376	-0.588484	0.970426	0.361327	1.15638	1.23022	-2.03933	1.61645	1.64502	0.808837	-0.224424	1.2099	-0.14561	0.365457	1.29462	-0.285367	1.11895	-1.79303	0.680712	0.877957	0.918249	2.16713	1.06812	-0.353476	2.0342	1.05118	0.980878	1.32918	1.05455	0.195354	1.06458	1.30793	0.916732	-0.373369	0.384254	1.11263	1.07023	0.585967	0.968993	0.423029	1.40403	-0.654148	-1.22329	-0.486911
MYH8	1.38002	1.05906	-0.502763	-0.502763	-0.502763	-0.502763	0.524799	-0.502763	-0.502763	2.55575	-0.502763	-0.502763	-0.502763	2.41608	-0.502763	-0.502763	1.13471	-0.502763	-0.502763	1.50625	-0.502763	3.65672	-0.502763	-0.502763	1.14322	-0.502763	-0.502763	-0.502763	-0.502763	1.28131	1.83146	1.83617	1.0096	-0.502763	-0.502763	0.76384	1.79677	-0.502763	-0.502763	-0.502763	1.42098	2.38833	-0.502763	-0.502763	1.32518	-0.502763	-0.502763	-0.502763	-0.502763
ImmuneScore	0.0303	0.0503	0.1129	0.0352	0.1563	0.0421	0.0713	0.3163	0.0673	0.2401	0.2144	0.0042	0.2497	0.0043	0.0522	0.0603	0.0317	0.0189	0.1718	0.5793	0.0886	0.2369	0.2102	0.0761	0.0392	0.1646	0.0447	0.2123	0.0551	0.0805	0.0544	0.2673	0.0685	0.0343	0.0524	0.0794	0.0913	0.0643	0.1241	0.0541	0.1198	0.0504	0.2148	0.3051	0.1315	0.3741	0.2016	0.0897	0.0453
MicroenvironmentScore	0.4766	0.1739	0.2575	0.0352	0.1592	0.0767	0.0983	0.4995	0.0673	0.371	0.2341	0.0249	0.256	0.0241	0.1771	0.0645	0.345	0.0265	0.2503	0.7597	0.0893	0.3347	0.2102	0.0973	0.2221	0.1922	0.4543	0.2497	0.1174	0.4942	0.2639	0.6093	0.2048	0.0522	0.0588	0.2634	0.4314	0.0643	0.1901	0.0577	0.2394	0.247	0.2216	0.388	0.2348	0.5842	0.2016	0.09	0.0514
GLYCOLYSIS_GLUCONEOGENESIS	0.182657	-0.358933	-0.208904	0.300471	-0.206668	-0.0437287	-0.0182767	0.0747435	0.00723848	-0.242299	0.0264558	-0.222677	0.072865	-0.394568	-0.226476	0.158494	-0.275477	0.110297	-0.123949	-0.0606179	0.0103429	-0.110158	0.226331	-0.155372	-0.222161	-0.150621	0.142447	0.139566	-0.09573	0.041768	-0.202264	-0.0842038	-0.127488	-0.224193	0.0278639	-0.251949	0.105388	-0.303201	0.101114	-0.0812556	-0.375359	-0.0355579	-0.26129	-0.298229	0.206824	-0.164956	-0.282555	0.0188072	0.216121
FRUCTOSE_AND_MANNOSE_METABOLISM	-0.185387	-0.271989	-0.185099	0.412109	-0.350217	-0.19579	-0.16939	-0.310706	-0.0371978	-0.100657	-0.118099	-0.408396	-0.0983553	-0.450827	-0.216677	-0.145716	-0.374726	0.0222742	-0.288827	-0.318529	0.203539	-0.348064	0.260368	0.0623222	-0.141206	-0.187276	-0.229459	0.263533	-0.383282	-0.306415	-0.303403	-0.179111	-0.179671	-0.167939	0.12865	-0.474809	-0.223856	-0.304503	0.0891726	-0.13519	-0.373562	-0.0820885	-0.408121	-0.221284	-0.0262871	-0.395795	-0.167117	-0.0707597	0.203721
GALACTOSE_METABOLISM	-0.0550592	-0.398645	-0.164846	0.219762	-0.193269	-0.0476823	-0.419741	-0.278746	-0.215294	-0.120982	0.295428	-0.244636	0.174765	-0.438302	-0.0132147	-0.44915	-0.316681	-0.00436847	-0.121091	-0.278251	0.235551	-0.0288606	0.185471	0.13723	0.206354	0.388425	-0.0657333	0.322644	-0.244811	-0.184622	-0.253484	-0.0698842	-0.129737	0.0228013	0.36293	-0.238978	-0.0821032	-0.473177	0.369187	-0.168539	-0.191977	0.0164906	-0.264993	-0.170067	0.141385	-0.196614	-0.371497	0.131962	-0.055356
ECM_RECEPTOR_INTERACTION	0.334396	0.519668	0.303235	0.0338935	-0.042185	-0.0476093	-0.120602	0.240218	0.209103	0.583097	-0.24048	-0.266178	0.470669	-0.319846	0.118683	-0.544621	0.522931	-0.079146	0.170566	0.234898	-0.0120932	0.0052154	-0.359971	0.482128	0.533227	0.38928	0.350832	0.307316	-0.17565	0.20262	0.503847	0.425113	0.392003	0.458815	0.202021	0.543048	0.517728	-0.330483	0.549011	-0.270055	0.554778	0.494177	-0.240968	0.313552	0.504747	0.583083	-0.487237	0.0164186	0.0678986
COMPLEMENT_AND_COAGULATION_CASCADES	0.412635	0.0532388	0.146118	-0.214642	-0.0310094	-0.113927	0.0340777	0.372768	0.146389	0.369791	0.255048	-0.355581	0.306543	-0.494173	-0.0890667	-0.43179	0.55083	-0.0914708	0.262825	0.352366	-0.0382256	0.367071	-0.0318613	0.306859	0.362108	0.189309	0.360534	0.445899	-0.246747	0.297427	0.350483	0.444744	0.32755	0.327052	-0.0904942	0.311072	0.541228	-0.526292	0.419449	0.0142839	0.459843	0.237932	-0.266431	0.307637	0.204156	0.548835	-0.192827	-0.083718	-0.0430715
[truncated: 377 more columns]
