# Supplementary material for: Proteogenomics of different urothelial bladder cancer stages reveals distinct molecular features for papillary cancer and carcinoma in situ
Source: Nat Commun. 2023 Sep 13;14:5670. doi: 10.1038/s41467-023-41139-3 (PMC10499981; doi:10.1038/s41467-023-41139-3)
Supplement: Supplementary file 9 — Supplementary Data 6 [file 41467_2023_41139_MOESM9_ESM.xlsx]

## Sheet: Description
Table S6	Loss of RBPMS potentially driving tumor metastasis. Related to Figure 6
Sheet	Description
Table S6A	List of differentially expressed proteins (two-sided Wilcoxon rank-sum test, BH-adjusted p < 0.05) in non-metastasis tumors and metastasis tumors
Table S6B	Samples with 8p12 deletion.
Table S6C	List of the protein abundance of 9 cis-effects in 8p12.
Table S6D	List of the differentially expressed proteins of 9 cis-effects in metastatic and non-metastatic tumors (two-sided Wilcoxon rank-sum test, BH-adjusted p < 0.05).

## Sheet: Table S6A
Up in metastasis	Symbol	FC(Metastasis/non-metastasis)	BH-adjusted p		Down in metastasis	Symbol	FC(Metastasis/non-metastasis)	BH-adjusted p
	CEP170	2.7717	0.0109764			MED12	0.30399	0.0411694
	MOV10	2.14356	0.00683184			GPD1L	0.42242	0.0256898
	CACNA2D1	3.53148	0.0381462			HMGCS1	0.284338	0.031247
	UTRN	2.79001	0.0355281			BCAS1	0.0954422	0.00469254
	MACF1	2.33032	0.015283			VSIG2	0.198969	0.0070448
	VCAM1	4.93586	0.0226817			MAOA	0.463622	0.00813943
	NCCRP1	2.94561	0.0446614			CDC42EP5	0.399049	0.0336093
	ME1	2.17447	0.00128437			PLCD3	0.201367	0.00908669
	ATP13A1	2.18996	0.0410143			HPGD	0.195046	0.0203616
	ZFYVE20	2.16272	0.00146909			PLD2	0.173817	0.034807
	PHIP	2.04136	0.0231315			SDCBP2	0.376253	0.0283954
	CCDC137	4.61671	0.0174993			PLBD1	0.424514	0.00174033
	CPB2	2.16344	0.0392185			SHROOM1	0.0249438	0.0129281
	ERC1	2.10729	0.00368728			LIMCH1	0.320029	0.00647714
	RMDN2	2.79749	0.0431771			TMEM63A	0.253205	0.00298124
	TIMP3	2.1096	0.0152817			TGFBR3	0.217165	0.00747725
	SVIL	2.44871	0.00577534			PLEKHA7	0.356377	0.00820199
	RGS10	2.49272	0.000188666			PTPRK	0.396668	0.0312961
	EPDR1	2.07764	0.0013348			PIK3C2B	0.170135	0.000330804
	CDK6	2.57048	0.00259987			SLC27A2	0.102301	0.00722573
	LGALS1	2.44767	0.00571472			FUCA1	0.487038	0.000721852
	TXLNA	2.00278	0.0149751			UPK2	0.276885	0.0493938
	PRTFDC1	2.32272	0.011001			TNFRSF21	0.302312	0.00637122
	RNF114	2.05399	0.0310716			ST3GAL4	0.482684	0.0140188
	SRPX	2.70287	0.0406951			JAK1	0.158294	0.0291707
	RNF121	2.43069	0.0426543			RAB7L1	0.19095	0.00891717
	OLFML3	4.74899	0.00125557			CNOT6L	0.239653	0.00535687
	LTBP1	2.02431	0.0123877			RAB20	0.441115	0.0223886
	PEX3	2.0476	0.0400395			CAPN5	0.288116	0.0100468
	MAP1B	2.36437	0.00507406			ABHD5	0.485777	0.0265587
	UCHL1	2.26506	0.00105624			CPSF3L	0.30517	0.00436089
	SHROOM3	2.08164	0.0486916			DNAJC16	0.449777	0.0196806
	TMEM65	3.27117	0.000282989			SLITRK6	0.375489	0.0218531
	C12orf23	2.48057	0.000482167			AKR1C3	0.317641	0.00986126
	FBN1	2.23823	0.0214116			TSPO	0.330725	0.0306644
	ITIH3	6.78711	0.0120707			ZNF385A	0.350721	0.0433728
	ABT1	2.60712	0.00154513			PLEKHA6	0.430329	0.0177685
	S100A7	10.9697	0.0409849			RPS29	0.416249	0.00400433
	NGDN	2.61556	0.0299537			SYTL2	0.402257	0.0446687
	TMEM41B	2.47851	0.0473385			INTS9	0.476924	0.0190232
	DPYD	2.00782	0.0372772			CD46	0.33147	0.00413417
	PPP3R1	2.00707	0.00270927			LAMTOR1	0.381697	0.0155953
	COPS7B	2.26024	0.0339392			CYP4F11	0.229863	0.023926
	FECH	2.2337	0.040976			TSPAN15	0.318037	0.00908811
	APCS	2.95221	0.0162357			SLC44A3	0.21781	0.0282005
	PLXDC2	2.73962	0.00456988			RNASET2	0.396159	0.00498784
	CLIP2	2.43113	0.00694846			SLC35A2	0.292458	0.039506
	PHLDB1	2.31886	0.00953941			ABCC4	0.154834	0.000778062
	CASP14	11.6569	0.00842808			PPAP2C	0.102234	0.00499173
	IMPA2	2.28292	0.0216506			ARHGAP12	0.366109	0.0199214
	CFL2	2.2702	0.00190931			CNNM4	0.395624	0.010472
	COL8A1	2.66814	0.0119398			RALGAPA2	0.46878	0.00611171
	BCS1L	2.53183	0.0417463			WDR24	0.254033	0.0391025
	CSE1L	2.58679	0.0100935			AES	0.490019	0.00664507
	LOC100996574	3.84003	0.0056078			DHRS2	0.437191	0.020038
	L3HYPDH	2.13555	0.0066696			MCCC2	0.467885	0.00967289
	NFIX	3.25147	0.000152308			ACSF2	0.453521	0.0371768
	MMP23B	2.76482	0.0288598			MNT	0.203891	0.0435031
	PPWD1	2.06955	0.0478713			CYP4B1	0.248002	0.0100018
	OXCT1	2.95666	0.0188683			ABLIM3	0.294065	0.0175146
	EPN2	2.30454	0.0312524			UPK3B	0.255965	0.0246212
	MYEF2	2.46537	0.0425533			GPRC5A	0.449424	0.0300279
	STXBP1	2.91145	0.000580766			REEP6	0.238906	0.011115
	PRNP	3.49557	0.0155665			MAST4	0.0825683	0.000190267
	CAP2	3.10662	0.021129			TJP3	0.22536	0.0192862
	IQGAP3	2.00751	0.0152254			CYB5A	0.440358	0.0254503
	LOXL1	2.30697	0.00529227			DCAKD	0.477245	0.042481
	AHNAK2	2.08067	0.00473068			ENTPD3	0.216771	0.020806
	P4HA2	2.09406	0.00115387			THEM6	0.452692	0.0164004
	NR3C1	3.53501	0.0199854			GPX2	0.365455	0.00980565
	PODN	3.18789	0.00538867			PLA2G4A	0.387115	0.0316741
	NRP1	3.03391	0.00380546			VILL	0.299736	0.0178638
	CDKAL1	3.30627	0.0207621			NDUFB7	0.387355	0.0317476
	CDKN2C	2.11086	0.00634921			TNFAIP2	0.364693	0.00291203
	SETD7	4.59813	0.00108991			HMGCS2	0.291635	0.00516146
	AVEN	2.42457	0.01777			IRS1	0.281338	0.0496872
	FBN2	2.12256	0.0283644			PTK6	0.25507	0.0166065
	FAT2	3.8146	0.0390847			PADI3	0.333256	0.0236666
	FHOD1	5.01309	0.0264077			PLXNB1	0.302149	0.0247527
	MCFD2	2.45412	0.000627692			FNTB	0.283891	0.0251366
	GNPTAB	3.43445	0.0173473			HSD17B2	0.253841	0.0381042
	UVRAG	4.21519	0.0267005			MTUS1	0.267972	0.0347331
	SYNE3	2.01744	0.0130823			ZNF806	0.496907	0.00741785
	SLC16A1	2.90245	0.0390847			TSPAN1	0.393293	0.0195583
	DNMT3A	2.31624	0.0103612			RBPMS	0.481097	0.00352202
	DCP1B	2.3245	0.0444784			TMEM106B	0.299721	0.0224048
	CTNNBIP1	4.55732	0.0428993			AMACR	0.413934	0.0192655
	DHPS	2.67188	0.0238966			PTPRU	0.252095	0.0441598
	TPRG1L	2.07143	0.0407663			ZDHHC13	0.355632	0.00958911
	SMC2	2.54596	0.0263917			LENG9	0.34602	0.0153816
	BBX	4.15544	0.0117735			CYP2J2	0.202598	0.0332755
	CCDC71L	2.67839	0.0411689			TOMM34	0.353602	0.0361854
	DEGS1	2.24808	0.00281607			SSH3	0.34657	0.00277542
	CD109	2.24608	0.000211667			TOP3B	0.456048	0.0489846
	WDR83	2.0386	0.0259648			FGD3	0.438666	0.0345011
	YEATS4	4.57783	0.00555293			ATP5E	0.33057	0.0387402
	MKNK1	2.78053	0.0417778			SPINK1	0.14044	0.00268252
	FAM188A	8.80781	0.0316294			SCCPDH	0.446232	0.0201954
	PLK1	2.13297	0.0175891			NDUFB5	0.475534	0.0107549
	XXYLT1	2.38354	0.00548973			CTSE	0.00624863	0.00494877
	KIF4A	2.35834	0.0110325			GRAMD3	0.181711	0.0175042
	COL10A1	4.41142	0.00293643			KHNYN	0.440769	0.0431675
	TPX2	2.81111	0.00708002			SZT2	0.461388	0.013811
	KDELC1	2.61289	0.000371263			TBCK	0.185571	0.0215148
						HDHD2	0.442336	0.00377651
						CYP4F22	0.12506	0.02933
						FABP6	0.352367	0.0471239
						EPB41L4B	0.129245	0.00689874
						SMDT1	0.256973	0.0126135
						GSTT1	0.354675	0.0174011
						ATPIF1	0.182514	0.00411295
						ABHD17B	0.455936	0.00237392
						STX3	0.360334	0.00515774
						NDOR1	0.230317	0.0285883
						KIAA0100	0.383604	0.0177851
						TMC6	0.424019	0.0143805
						PATZ1	0.316716	0.0312807
						NUDT12	0.0317446	0.0495761
						ARHGAP32	0.279714	0.0377875
						ERBB3	0.0538256	0.00342355
						SLC39A7	0.211436	0.0456901
						GORASP1	0.392541	0.0213467
						DSE	0.267168	0.0163883
						TMPPE	0.361978	0.00958835
						KIAA0195	0.118763	0.0481568
						EPAS1	0.111975	0.0107954
						LETMD1	0.344882	0.0392256
						ILDR1	0.482593	0.0452662
						C1orf172	0.299636	0.00228579
						MFSD5	0.477216	0.0305653
						PGPEP1	0.29557	0.00751145
						USP16	0.12222	0.0307408
						KMT2C	0.113554	0.0216231
						MED13	0.227887	0.0402644
						HIST3H3	0.248489	0.0134934
						DCUN1D5	0.471929	0.0423323
						TMEM62	0.299862	0.0199821
						SLC2A6	0.20805	0.0282356
						AMIGO2	0.116162	0.00459236
						VRK3	0.175828	0.00156385
						ZNF217	0.413338	0.0463393
						DUS1L	0.0911889	0.0120761
						PLOD2	0.488492	0.03813
						RIPK4	0.0513819	0.00617359
						FAP	0.208933	0.0272367

## Sheet: Table S6B
Exp	Genob100_NOS	Genob101_HGPC	Genob102_NOS	Genob103_HGPC	Genob104_NOS	Genob105_HGPC	Genob106_NOS	Genob107_Variant	Genob108_HGPC	Genob109_Variant	Genob10_Variant	Genob110_HGPC	Genob111_NOS	Genob112_Variant	Genob113_LGPC	Genob114_NOS	Genob115_NOS	Genob116_HGPC	Genob117_NOS	Genob11_Variant	Genob12_NOS	Genob13_HGPC	Genob14_HGPC	Genob15_NOS	Genob16_Variant	Genob17_NOS	Genob18_Variant	Genob19_Variant	Genob1_Variant	Genob20_Variant	Genob21_Variant	Genob22_NOS	Genob23_NOS	Genob24_Variant	Genob25_NOS	Genob26_Variant	Genob27_Variant	Genob28_NOS	Genob2_NOS	Genob31_Variant	Genob32_Variant	Genob33_NOS	Genob34_Variant	Genob35_NOS	Genob36_NOS	Genob37_NOS	Genob38_HGPC	Genob39_Variant	Genob3_Variant
Del8p12	0	1	1	0	1	0	1	1	0	0	1	0	1	0	0	1	0	0	0	1	1	0	1	1	0	1	1	0	1	1	1	0	1	0	1	0	0	1	0	1	0	1	1	0	1	0	0	0	0
[truncated: 64 more columns]

## Sheet: Table S6C
Exp	Genob1	Genob10	Genob100	Genob101	Genob102	Genob103	Genob104	Genob105	Genob106	Genob107	Genob108	Genob109	Genob11	Genob110	Genob111	Genob112	Genob113	Genob114	Genob115	Genob116	Genob117	Genob12	Genob13	Genob14	Genob15	Genob16	Genob17	Genob18	Genob19	Genob2	Genob20	Genob21	Genob22	Genob23	Genob25	Genob26	Genob27	Genob28	Genob3	Genob32	Genob33	Genob34	Genob35	Genob36	Genob37	Genob38	Genob39	Genob4	Genob40
KIF13B_CNV	1.094	0.784	0.699	0.655	0.611	0.579	0.516	0.514	0.443	0.43	0.415	0.405	0.377	0.2	0.186	0.155	0.143	0.12	0.102	0.098	0.088	0.08	0.077	0.069	0.065	0.053	0.05	0.04	0.028	0.027	0.024	0.024	0.022	0.022	0.021	0.019	0.016	0.016	0.014	0.008	0.005	0	0	-0.004	-0.005	-0.011	-0.011	-0.025	-0.031
KIF13B_pro	0.6095	1.5219	0.605	0.8106	0.3228	0.1572	0.5936	0.4236	0.8685	0.4893	0.0633	0.53	0.3047	0.2904	0.0388	0.1958	0.5533	0.9421	0.2035	0.3413	0.268	0.2532	0.426	0.5503	0.5927	1.4375	0.3266	0.2587	0.3789	0.1196	4.5861	0.9706	0.2131	1.4446	0.855	3.7384	1.0176	0.1128	0.7127	1.4813	0.5221	0.1375	0.0183	0.4195	0.3183	0.19	0.6609	0.6114	0.0772
DCTN6_CNV	1.094	0.784	0.699	0.655	0.611	0.579	0.516	0.514	0.443	0.43	0.415	0.405	0.377	0.299	0.2	0.186	0.155	0.143	0.12	0.102	0.098	0.088	0.08	0.077	0.069	0.065	0.053	0.05	0.04	0.028	0.027	0.024	0.024	0.022	0.022	0.021	0.019	0.016	0.016	0.014	0.008	0.005	0	0	-0.004	-0.005	-0.011	-0.011	-0.025
DCTN6_pro	0.3674	0.3796	0.38	1.1556	1.1299	0.6413	0.9719	0.2675	1.5018	0.6771	0.7193	0.745	0.6577	0.367	0.539	0.6501	1e-05	0.9814	0.4944	0.4189	0.3536	0.5241	0.8078	0.3628	0.3986	2.8967	1e-05	0.2912	0.3473	0.4691	0.7899	0.4069	0.2688	0.4106	0.6889	0.4724	0.4328	0.6038	0.7138	0.7673	1.055	1.3195	12.0522	0.3129	1.443	0.211	0.5609	0.5977	0.7357
RBPMS_CNV	1.094	0.784	0.699	0.655	0.611	0.579	0.516	0.514	0.443	0.43	0.415	0.405	0.377	0.299	0.2	0.186	0.155	0.143	0.12	0.102	0.098	0.088	0.08	0.077	0.069	0.065	0.053	0.05	0.04	0.028	0.027	0.024	0.024	0.022	0.022	0.021	0.019	0.016	0.016	0.014	0.008	0.005	0	0	-0.004	-0.005	-0.011	-0.011	-0.025
RBPMS_pro	6.7581	6.7057	1.7609	1.4497	1.4832	1.7713	6.5309	1.9982	4.3043	1.3186	0.5395	2.011	5.077	0.7736	1.4827	0.6703	1.1311	7.8391	0.9246	0.7573	0.5527	2.2309	1.24	2.0034	0.5423	4.6313	0.8095	1.5415	0.6197	2.2614	1.345	0.889	1.6166	3.5655	0.6737	0.3896	1.7033	1.8432	1.8787	1.9104	1.283	1.7365	0.8666	1.0796	2.1541	0.0526	0.6445	1.016	0.1343
GTF2E2_CNV	1.094	0.784	0.699	0.655	0.611	0.579	0.516	0.514	0.443	0.43	0.415	0.405	0.377	0.299	0.2	0.186	0.155	0.143	0.12	0.102	0.098	0.088	0.08	0.077	0.069	0.065	0.053	0.05	0.04	0.028	0.027	0.024	0.024	0.022	0.022	0.021	0.019	0.016	0.016	0.014	0.008	0.005	0	0	-0.004	-0.005	-0.011	-0.011	-0.025
GTF2E2_pro	0.0962	0.3703	0.1753	0.2116	0.0099	0.0925	0.2282	0.0471	0.0586	0.2531	0.4491	0.0201	1e-05	0.0961	0.2087	0.2764	0.3011	0.3783	0.2726	0.129	0.0693	1e-05	0.1848	0.147	0.0272	0.1113	0.0445	1e-05	0.2622	0.0142	0.1648	0.2179	0.1649	0.0404	0.23	0.3745	0.0332	0.0691	1e-05	0.0203	0.1308	0.1476	0.5559	0.1368	0.0101	0.0174	0.1053	0.0962	0.0686
GSR_CNV	1.094	0.784	0.699	0.655	0.611	0.579	0.516	0.514	0.443	0.43	0.415	0.405	0.377	0.299	0.2	0.186	0.155	0.143	0.12	0.102	0.098	0.088	0.08	0.077	0.069	0.065	0.053	0.05	0.04	0.028	0.027	0.024	0.024	0.022	0.022	0.021	0.019	0.016	0.016	0.014	0.008	0.005	0	0	-0.004	-0.005	-0.011	-0.011	-0.025
GSR_pro	32.5964	13.6243	13.0867	4.8377	14.0879	11.1197	15.8835	20.6061	4.1005	15.8386	13.6892	10.8373	11.2434	4.8358	2.3905	1.7793	7.9971	13.0904	3.5068	1.903	3.9739	2.0373	8.7859	13.0432	1.9023	4.2543	7.4683	5.9376	4.6896	6.2816	2.4465	18.7315	4.2542	4.11	4.6688	23.5495	8.2831	5.8616	20.7566	5.461	6.1303	3.3987	7.338	4.2334	4.496	4.8966	4.8709	6.7302	9.3213
PPP2CB_CNV	1.094	0.784	0.699	0.655	0.611	0.579	0.516	0.514	0.443	0.43	0.405	0.377	0.299	0.276	0.2	0.186	0.155	0.143	0.12	0.102	0.098	0.088	0.08	0.077	0.069	0.065	0.053	0.05	0.04	0.028	0.027	0.024	0.024	0.022	0.022	0.021	0.019	0.016	0.014	0.008	0.005	0	0	-0.004	-0.005	-0.011	-0.011	-0.025	-0.031
PPP2CB_pro	2.807	2.1528	2.9575	2.8145	1.8981	3.2825	2.4104	8.0725	1e-05	3.04	4.4773	1e-05	1e-05	1.2439	2.5633	5.6629	4.2617	2.5142	1e-05	1.3872	1.8722	3.1495	3.5818	2.8743	1.2947	3.4186	3.4892	1.6073	2.4169	1e-05	2.5996	2.2687	1.8323	3.804	1e-05	1.5314	4.7583	5.1289	2.8615	2.4794	3.6669	3.9921	1e-05	4.3858	4.8586	2.6678	3.1705	2.113	2.8978
WRN_CNV	1.094	0.784	0.699	0.655	0.611	0.579	0.516	0.514	0.443	0.43	0.405	0.377	0.299	0.276	0.2	0.186	0.155	0.143	0.102	0.098	0.088	0.08	0.077	0.069	0.065	0.05	0.028	0.027	0.024	0.024	0.022	0.019	0.016	0.014	0.008	0.005	0	0	-0.004	-0.005	-0.011	-0.011	-0.025	-0.031	-0.035	-0.037	-0.047	-0.061	-0.078
WRN_pro	1e-05	1e-05	0.032	0.0027	1e-05	0.0194	1e-05	1e-05	0.0079	0.0062	0.0109	1e-05	1e-05	1e-05	0.0691	0.0037	0.0129	0.0077	1e-05	1e-05	0.0197	1e-05	1e-05	1e-05	0.0119	1e-05	1e-05	1e-05	1e-05	1e-05	0.0629	1e-05	1e-05	1e-05	0.0374	0.0228	0.014	1e-05	1e-05	0.0168	1e-05	0.0378	1e-05	1e-05	1e-05	1e-05	1e-05	1e-05	0.0081
MAK16_CNV	2.85	1.094	0.699	0.655	0.611	0.579	0.517	0.516	0.514	0.482	0.463	0.443	0.43	0.405	0.377	0.276	0.253	0.2	0.186	0.155	0.143	0.102	0.08	0.08	0.077	0.069	0.065	0.05	0.048	0.027	0.024	0.024	0.022	0.019	0.016	0.014	0.008	0.005	0	0	-0.004	-0.005	-0.011	-0.011	-0.025	-0.031	-0.035	-0.037	-0.047
MAK16_pro	0.4215	0.144	0.1791	0.1611	0.1568	0.2628	0.4825	0.4342	0.1228	0.1871	0.1994	0.3966	0.3509	0.0807	0.5985	0.5929	0.3878	0.1325	0.187	0.5126	0.2974	0.0902	0.4334	0.1923	0.4838	0.8443	0.1831	0.209	0.2503	0.1472	1.1937	0.1812	0.2041	0.2568	0.2188	0.2112	0.1806	1.1199	0.5834	0.4304	0.1867	0.8384	0.774	0.2525	0.1638	0.1382	0.1488	0.0882	0.3067
TTI2_CNV	2.85	1.094	0.699	0.655	0.611	0.579	0.517	0.516	0.514	0.482	0.463	0.443	0.43	0.405	0.377	0.276	0.253	0.2	0.186	0.155	0.143	0.102	0.08	0.08	0.077	0.069	0.065	0.05	0.048	0.027	0.024	0.024	0.022	0.019	0.016	0.014	0.008	0.005	0	0	-0.004	-0.005	-0.011	-0.011	-0.025	-0.031	-0.035	-0.037	-0.047
TTI2_pro	0.0267	0.0657	0.0547	1e-05	0.0042	0.1662	0.0411	1e-05	1e-05	1e-05	1e-05	1e-05	0.1008	0.0337	0.0331	1e-05	1e-05	0.2506	0.1422	0.0336	0.0159	0.0164	1e-05	1e-05	0.086	0.023	1e-05	0.039	0.026	0.0454	0.0266	1e-05	1e-05	1e-05	0.006	1e-05	0.0689	0.0286	0.0144	1e-05	1e-05	0.0317	1e-05	0.0425	1e-05	0.0495	1e-05	1e-05	0.0355
[truncated: 61 more columns]

## Sheet: Table S6D
Symbol	FC (Meta/Non-)	p.value of Fisher's test	BH-adjusted p.value of Wilcoxon rank-sum test
DCTN6	0.0874568	0.363604	0.0419871
GSR	0.649242	1.69e-14	0.103485
GTF2E2	0.250323	0.0083506	0.587784
KIF13B	0.392861	2.18e-05	0.29499
MAK16	0.104084	0.279202	0.465517
PPP2CB	0.139836	0.145107	0.283833
RBPMS	0.316202	0.00076476	0.0339524
TTI2	0.149583	0.118828	0.763391
WRN	0.330488	0.000421554	0.0794489
