# Supplementary material for: Proteogenomics of different urothelial bladder cancer stages reveals distinct molecular features for papillary cancer and carcinoma in situ
Source: Nat Commun. 2023 Sep 13;14:5670. doi: 10.1038/s41467-023-41139-3 (PMC10499981; doi:10.1038/s41467-023-41139-3)
Supplement: Supplementary file 11 — Source Data [file 41467_2023_41139_MOESM11_ESM.xlsx]

## Sheet: Fig 1F
Fudan cohort ID	Signature	Tumor stage
BUP1	SBS1	Papilloma
BUP10	SBS1	Papilloma
BUP11	SBS1	Papilloma
BUP12	SBS1	Papilloma
BUP2	SBS1	Papilloma
BUP3	SBS1	Papilloma
BUP4	SBS1	Papilloma
BUP5	SBS1	Papilloma
BUP6	SBS1	Papilloma
BUP7	SBS1	Papilloma
BUP8	SBS1	Papilloma
BUP9	SBS1	Papilloma
BU103_T	SBS1	Ta
BU105_T	SBS1	Ta
BU108_T	SBS1	Ta
BU13_T	SBS1	Ta
BU50_T	SBS1	Ta
BU61_T	SBS1	Ta
BU65_T	SBS1	Ta
BU70_T	SBS1	Ta
BU75_T	SBS1	Ta
BU82_T	SBS1	Ta
BU90_T	SBS1	Ta
BU79_T	SBS30	T1
BU112_T	SBS5	T1
BU110_T	SBS1	T1
BU23_T	SBS1	T1
BU32_T	SBS1	T1
BU33_T	SBS1	T1
BU35_T	SBS1	T1
BU38_T	SBS1	T1
BU53_T	SBS1	T1
BU56_T	SBS1	T1
BU57_T	SBS1	T1
BU62_T	SBS1	T1
BU64_T	SBS1	T1
BU66_T	SBS1	T1
BU68_T	SBS1	T1
BU72_T	SBS1	T1
BU74_T	SBS1	T1
BU77_T	SBS1	T1
BU78_T	SBS1	T1
BU84_T	SBS1	T1
BU88_T	SBS1	T1
BU89_T	SBS1	T1
BU91_T	SBS1	T1
BU94_T	SBS1	T1
BU95_T	SBS1	T1
BU99_T	SBS1	T1
BU113_T	SBS30	T1
BU22_T	SBS30	T1
BU4_T	SBS30	T1
BU63_T	SBS30	T1
BU14_T	SBS13	T1
BU5_T	SBS13	T1
BU3_T	SBS1	T1
BU115_T	SBS1	T1
BU116_T	SBS1	T1
BU15_T	SBS1	T1
BU19_T	SBS1	T1
BU12_T	SBS5	T2
BU16_T	SBS5	T2
BU2_T	SBS5	T2
BU102_T	SBS1	T2
BU20_T	SBS1	T2
BU28_T	SBS1	T2
BU34_T	SBS1	T2
BU39_T	SBS1	T2
BU40_T	SBS1	T2
BU43_T	SBS1	T2
BU44_T	SBS1	T2
BU49_T	SBS1	T2
BU51_T	SBS1	T2
BU6_T	SBS1	T2
BU69_T	SBS1	T2
BU76_T	SBS1	T2
BU80_T	SBS1	T2
BU86_T	SBS1	T2
BU87_T	SBS1	T2
BU9_T	SBS1	T2
BU92_T	SBS1	T2
BU93_T	SBS1	T2
BU96_T	SBS1	T2
BU10_T	SBS30	T2
BU100_T	SBS30	T2
BU107_T	SBS30	T2
BU11_T	SBS30	T2
BU111_T	SBS30	T2
BU26_T	SBS30	T2
BU8_T	SBS30	T2
BU83_T	SBS30	T2
BU1_T	SBS13	T2
BU101_T	SBS13	T2
BU21_T	SBS13	T2
BU36_T	SBS13	T2
BU45_T	SBS13	T2
BU47_T	SBS13	T2
BU48_T	SBS13	T2
BU60_T	SBS13	T2
BU7_T	SBS13	T2
BU27_T	SBS5	T3
BU42_T	SBS5	T3
BU73_T	SBS5	T3
BU97_T	SBS5	T3
BU98_T	SBS5	T3
BU106_T	SBS1	T3
BU109_T	SBS1	T3
BU17_T	SBS1	T3
BU31_T	SBS1	T3
BU52_T	SBS1	T3
BU54_T	SBS1	T3
BU55_T	SBS1	T3
BU58_T	SBS1	T3
BU59_T	SBS1	T3
BU71_T	SBS1	T3
BU117_T	SBS30	T3
BU37_T	SBS30	T3
BU67_T	SBS30	T3
BU104_T	SBS13	T3
BU114_T	SBS13	T3
BU24_T	SBS13	T3
BU41_T	SBS13	T3
BU81_T	SBS1	T4
BU18_T	SBS30	T4
BU25_T	SBS13	T4

## Sheet: Fig1 G
UROMOL cohort ID	Signature	Tumor stage
U0965	SBS1	Ta
U0204	SBS1	Ta
U0118	SBS1	Ta
U0915	SBS1	Ta
U0346	SBS5	Ta
U1309	SBS1	Ta
U0642	SBS1	Ta
U0794	SBS5	Ta
U2030	SBS1	Ta
U1228	SBS5	Ta
U1108	SBS5	Ta
U1161	SBS5	Ta
U1031	SBS5	Ta
U0772	SBS5	Ta
U0847	SBS1	Ta
U0015	SBS1	Ta
U2031	SBS1	Ta
U1409	SBS1	Ta
U1341	SBS5	Ta
U0659	SBS1	Ta
U0028	SBS5	Ta
U0590	SBS1	Ta
U2038	SBS5	Ta
U2026	SBS5	Ta
U1338	SBS1	Ta
U0045	SBS5	Ta
U1123	SBS1	Ta
U0032	SBS5	Ta
U0973	SBS1	Ta
U2070	SBS1	Ta
U0903	SBS1	Ta
U1150	SBS1	Ta
U0087	SBS1	Ta
U1266	SBS5	Ta
U2075	SBS5	Ta
U2043	SBS5	Ta
U0583	SBS1	Ta
U2069	SBS1	Ta
U2074	SBS1	Ta
U2063	SBS5	Ta
U1280	SBS5	Ta
U2090	SBS1	Ta
U2114	SBS5	Ta
U0027	SBS1	Ta
U2047	SBS1	Ta
U2051	SBS1	Ta
U2115	SBS1	Ta
U2067	SBS5	Ta
U0071	SBS5	Ta
U1248	SBS1	Ta
U0102	SBS5	Ta
U2049	SBS5	Ta
U0615	SBS5	Ta
U1427	SBS5	Ta
U2119	SBS1	Ta
U2027	SBS5	Ta
U0053	SBS1	Ta
U1413	SBS5	Ta
U0006	SBS1	Ta
U1267	SBS5	Ta
U1298	SBS5	Ta
U2033	SBS1	Ta
U1276	SBS5	Ta
U0105	SBS5	Ta
U1356	SBS1	Ta
U0125	SBS5	Ta
U1103	SBS5	Ta
U0754	SBS5	Ta
U1050	SBS5	Ta
U1002	SBS1	Ta
U0200	SBS1	Ta
U0069	SBS1	Ta
U2065	SBS1	Ta
U1279	SBS5	Ta
U2032	SBS1	Ta
U0073	SBS5	Ta
U0972	SBS5	Ta
U1293	SBS5	Ta
U1135	SBS5	Ta
U1297	SBS1	Ta
U0048	SBS1	Ta
U1113	SBS5	Ta
U0128	SBS5	Ta
U2028	SBS1	Ta
U0161	SBS5	Ta
U2064	SBS5	Ta
U0558	SBS1	Ta
U0641	SBS1	Ta
U2072	SBS1	Ta
U1177	SBS5	Ta
U0986	SBS5	Ta
U0585	SBS5	Ta
U1196	SBS5	Ta
U1317	SBS1	Ta
U0140	SBS5	Ta
U2113	SBS5	Ta
U1337	SBS5	Ta
U0138	SBS1	Ta
U0605	SBS1	Ta
U1289	SBS1	Ta
U2078	SBS1	Ta
U0094	SBS5	Ta
U0832	SBS1	Ta
U0134	SBS5	Ta
U2046	SBS5	Ta
U0850	SBS5	Ta
U0262	SBS5	Ta
U1148	SBS5	Ta
U0638	SBS5	Ta
U1388	SBS1	Ta
U1335	SBS1	Ta
U1330	SBS5	Ta
U0519	SBS5	Ta
U0570	SBS5	Ta
U2121	SBS1	Ta
U0207	SBS1	Ta
U2116	SBS1	Ta
U0856	SBS5	Ta
U1020	SBS1	Ta
U1336	SBS5	Ta
U1275	SBS5	Ta
U0555	SBS5	Ta
U1403	SBS5	Ta
U0844	SBS1	Ta
U2029	SBS5	Ta
U0144	SBS5	Ta
U0380	SBS1	Ta
U1435	SBS1	Ta
U0909	SBS5	Ta
U1106	SBS1	Ta
U0768	SBS5	Ta
U0469	SBS1	Ta
U2068	SBS1	Ta
U0018	SBS5	Ta
U1011	SBS1	Ta
U1282	SBS5	Ta
U2062	SBS1	Ta
U0600	SBS5	Ta
U1412	SBS1	Ta
U1256	SBS5	Ta
U2058	SBS5	Ta
U0350	SBS1	Ta
U0190	SBS1	Ta
U0143	SBS1	Ta
U1100	SBS1	Ta
U0199	SBS5	Ta
U2060	SBS1	Ta
U1408	SBS1	Ta
U0998	SBS1	Ta
U0560	SBS5	Ta
U0329	SBS5	Ta
U0870	SBS5	Ta
U0904	SBS1	Ta
U0156	SBS1	Ta
U0159	SBS5	Ta
U1300	SBS5	Ta
U0330	SBS1	Ta
U1430	SBS5	Ta
U0089	SBS5	Ta
U0080	SBS5	Ta
U0446	SBS1	Ta
U1190	SBS1	Ta
U0544	SBS5	Ta
U2048	SBS1	Ta
U0035	SBS5	Ta
U1061	SBS1	Ta
U1067	SBS5	Ta
U2041	SBS13	Ta
U0426	SBS1	Ta
U0054	SBS5	Ta
U1243	SBS1	Ta
U0614	SBS1	Ta
U0201	SBS5	Ta
U0007	SBS13	Ta
U0954	SBS1	Ta
U1265	SBS5	Ta
U2059	SBS5	Ta
U2037	SBS2	Ta
U0993	SBS2	Ta
U2044	SBS5	Ta
U1146	SBS5	Ta
U0976	SBS13	Ta
U1426	SBS5	Ta
U0095	SBS5	Ta
U0153	SBS2	Ta
U0348	SBS1	Ta
U0635	SBS5	Ta
U1291	SBS2	Ta
U0412	SBS5	Ta
U0151	SBS2	Ta
U0154	SBS1	Ta
U1464	SBS1	Ta
U1052	SBS5	Ta
U1082	SBS2	Ta
U0322	SBS2	Ta
U0182	SBS2	Ta
U0268	SBS1	Ta
U1153	SBS2	Ta
U2057	SBS2	Ta
U0130	SBS5	Ta
U0502	SBS2	Ta
U1205	SBS2	Ta
U1232	SBS2	Ta
U2112	SBS5	Ta
U0026	SBS1	Ta
U1023	SBS13	Ta
U0013	SBS2	Ta
U1434	SBS13	Ta
U2077	SBS13	Ta
U2079	SBS2	Ta
U1235	SBS2	Ta
U0584	SBS1	Ta
U0184	SBS13	Ta
U0587	SBS2	Ta
U0631	SBS13	Ta
U0766	SBS5	Ta
U0091	SBS13	Ta
U2101	SBS2	Ta
U0550	SBS2	Ta
U0411	SBS2	Ta
U0912	SBS13	Ta
U0538	SBS2	Ta
U1345	SBS13	Ta
U0224	SBS13	Ta
U2100	SBS13	Ta
U0427	SBS2	Ta
U0466	SBS2	Ta
U0011	SBS2	Ta
U2034	SBS2	Ta
U1237	SBS13	Ta
U0839	SBS13	Ta
U0023	SBS13	Ta
U0332	SBS13	Ta
U1295	SBS13	Ta
U0264	SBS2	Ta
U0106	SBS2	Ta
U2104	SBS2	Ta
U2039	SBS13	Ta
U0392	SBS13	Ta
U1212	SBS13	Ta
U1288	SBS13	Ta
U0121	SBS13	Ta
U0177	SBS13	Ta
U0905	SBS13	Ta
U0646	SBS13	Ta
U0549	SBS2	Ta
U2040	SBS13	Ta
U2110	SBS2	Ta
U0062	SBS2	Ta
U0064	SBS2	Ta
U1271	SBS2	Ta
U1404	SBS13	Ta
U0001	SBS2	Ta
U0189	SBS2	Ta
U0562	SBS2	Ta
U1432	SBS2	Ta
U0149	SBS2	Ta
U1305	SBS13	Ta
U1270	SBS13	Ta
U1349	SBS13	Ta
U0141	SBS2	Ta
U1026	SBS2	Ta
U0349	SBS13	Ta
U0430	SBS2	Ta
U0278	SBS13	Ta
U0117	SBS13	Ta
U1019	SBS13	Ta
U0181	SBS13	Ta
U1230	SBS2	Ta
U1157	SBS13	Ta
U0337	SBS13	Ta
U0541	SBS2	Ta
U0100	SBS2	Ta
U0171	SBS13	Ta
U1272	SBS2	Ta
U0326	SBS13	Ta
U2105	SBS13	Ta
U0439	SBS13	Ta
U0457	SBS2	Ta
U1162	SBS13	Ta
U2092	SBS13	Ta
U0648	SBS13	Ta
U1311	SBS13	Ta
U1277	SBS13	Ta
U0074	SBS13	Ta
U0088	SBS13	Ta
U0612	SBS13	Ta
U0952	SBS13	Ta
U0119	SBS2	Ta
U0623	SBS13	Ta
U0195	SBS2	Ta
U0643	SBS2	Ta
U0607	SBS13	Ta
U0037	SBS2	Ta
U1006	SBS2	Ta
U1363	SBS13	Ta
U0099	SBS13	Ta
U1286	SBS2	Ta
U0158	SBS13	Ta
U0110	SBS2	Ta
U0290	SBS2	Ta
U0779	SBS2	Ta
U0142	SBS13	Ta
U0126	SBS2	Ta
U0012	SBS2	Ta
U2052	SBS13	Ta
U0433	SBS2	Ta
U0611	SBS2	Ta
U1303	SBS13	Ta
U0267	SBS2	Ta
U0275	SBS2	Ta
U0378	SBS13	Ta
U0383	SBS13	Ta
U0450	SBS13	Ta
U0577	SBS2	Ta
U0654	SBS13	Ta
U1046	SBS2	Ta
U1055	SBS2	Ta
U1057	SBS13	Ta
U1314	SBS2	Ta
U2109	SBS13	Ta
U0932	SBS13	Ta
U0459	SBS1	T1
U1084	SBS5	T1
U0455	SBS1	T1
U1292	SBS1	T1
U2076	SBS5	T1
U2056	SBS5	T1
U1332	SBS1	T1
U2091	SBS5	T1
U1189	SBS5	T1
U0855	SBS5	T1
U1284	SBS5	T1
U0777	SBS5	T1
U1191	SBS1	T1
U1301	SBS5	T1
U0573	SBS1	T1
U0542	SBS1	T1
U0910	SBS1	T1
U0334	SBS5	T1
U0670	SBS1	T1
U1476	SBS1	T1
U0977	SBS5	T1
U1396	SBS1	T1
U1136	SBS5	T1
U1478	SBS5	T1
U1043	SBS1	T1
U1207	SBS5	T1
U0655	SBS5	T1
U0059	SBS1	T1
U0765	SBS5	T1
U0137	SBS5	T1
U0534	SBS1	T1
U2061	SBS5	T1
U0092	SBS5	T1
U1264	SBS5	T1
U1188	SBS1	T1
U0160	SBS5	T1
U0603	SBS5	T1
U2099	SBS1	T1
U1233	SBS1	T1
U0139	SBS5	T1
U0312	SBS5	T1
U1458	SBS5	T1
U0535	SBS5	T1
U1462	SBS1	T1
U1431	SBS2	T1
U0553	SBS1	T1
U0645	SBS13	T1
U0608	SBS13	T1
U0531	SBS5	T1
U1343	SBS5	T1
U2054	SBS13	T1
U1025	SBS1	T1
U1249	SBS13	T1
U1037	SBS1	T1
U0090	SBS13	T1
U0598	SBS2	T1
U0038	SBS1	T1
U1165	SBS13	T1
U0512	SBS13	T1
U0129	SBS13	T1
U0653	SBS1	T1
U0147	SBS13	T1
U1263	SBS2	T1
U0627	SBS2	T1
U2086	SBS2	T1
U0434	SBS2	T1
U2036	SBS13	T1
U0093	SBS2	T1
U0067	SBS13	T1
U1030	SBS13	T1
U0397	SBS13	T1
U0559	SBS13	T1
U1480	SBS13	T1
U0551	SBS13	T1
U0696	SBS2	T1
U1192	SBS2	T1
U0867	SBS2	T1
U0401	SBS13	T1
U0476	SBS2	T1
U1194	SBS13	T1
U2083	SBS2	T1
U1244	SBS2	T1
U0046	SBS13	T1
U1415	SBS2	T1
U0109	SBS13	T1
U0515	SBS2	T1
U0796	SBS2	T1
U2066	SBS2	T1
U0104	SBS2	T1
U0580	SBS2	T1
U2094	SBS13	T1
U1179	SBS13	T1
U1018	SBS2	T1
U1099	SBS2	T1
U0431	SBS13	T1
U1374	SBS2	T1
U0709	SBS13	T1
U0385	SBS2	T1
U2081	SBS2	T1
U2035	SBS13	T1
U0077	SBS2	T1
U1354	SBS13	T1
U1304	SBS2	T1
U0606	SBS13	T1
U0086	SBS13	T1
U0514	SBS13	T1
U0625	SBS13	T1
U2080	SBS13	T1
U2089	SBS13	T1
U0323	SBS13	T1
U0657	SBS13	T1
U1283	SBS13	T1
U0907	SBS13	T1
U2087	SBS13	T1
U0473	SBS2	T1
U1465	SBS13	T1

## Sheet: Fig1 H
TCGA BLCA cohort ID	Signature	Tumor stage
TCGA-ZF-A9RF-01	SBS2	T1
TCGA-BL-A0C8-01	SBS2	T1
TCGA-CF-A9FM-01	SBS2	T1
TCGA-KQ-A41R-01	SBS30	T2
TCGA-CF-A8HX-01	SBS30	T2
TCGA-UY-A78N-01	SBS30	T2
TCGA-E7-A8O8-01	SBS30	T2
TCGA-ZF-A9R3-01	SBS30	T2
TCGA-DK-AA6M-01	SBS30	T2
TCGA-CF-A7I0-01	SBS30	T2
TCGA-GV-A3JW-01	SBS30	T2
TCGA-E7-A97P-01	SBS30	T2
TCGA-CU-A0YR-01	SBS30	T2
TCGA-CF-A8HY-01	SBS30	T2
TCGA-CF-A3MI-01	SBS30	T2
TCGA-CF-A5U8-01	SBS30	T2
TCGA-CF-A47T-01	SBS30	T2
TCGA-CF-A47W-01	SBS30	T2
TCGA-ZF-AA5N-01	SBS30	T2
TCGA-E7-A4XJ-01	SBS30	T2
TCGA-CF-A3MH-01	SBS30	T2
TCGA-E7-A8O7-01	SBS30	T2
TCGA-CF-A47S-01	SBS30	T2
TCGA-CF-A9FH-01	SBS30	T2
TCGA-CF-A5UA-01	SBS30	T2
TCGA-ZF-AA4X-01	SBS13	T2
TCGA-GU-AATP-01	SBS13	T2
TCGA-ZF-AA51-01	SBS13	T2
TCGA-G2-AA3B-01	SBS13	T2
TCGA-CF-A47X-01	SBS13	T2
TCGA-ZF-A9R4-01	SBS13	T2
TCGA-DK-AA6W-01	SBS13	T2
TCGA-UY-A78P-01	SBS13	T2
TCGA-ZF-AA53-01	SBS13	T2
TCGA-CF-A9FF-01	SBS13	T2
TCGA-CF-A3MG-01	SBS13	T2
TCGA-E7-A3X6-01	SBS13	T2
TCGA-UY-A78M-01	SBS13	T2
TCGA-UY-A78O-01	SBS10b	T2
TCGA-CF-A47V-01	SBS13	T2
TCGA-CF-A47Y-01	SBS10b	T2
TCGA-DK-A6AW-01	SBS10b	T2a
TCGA-DK-AA77-01	SBS30	T2a
TCGA-GV-A40G-01	SBS30	T2a
TCGA-E7-A5KE-01	SBS30	T2a
TCGA-DK-A6B1-01	SBS30	T2a
TCGA-DK-A6AV-01	SBS30	T2a
TCGA-HQ-A2OE-01	SBS30	T2a
TCGA-4Z-AA83-01	SBS30	T2a
TCGA-YF-AA3M-01	SBS30	T2a
TCGA-LT-A8JT-01	SBS30	T2a
TCGA-PQ-A6FI-01	SBS30	T2a
TCGA-4Z-AA82-01	SBS30	T2a
TCGA-4Z-AA7Y-01	SBS13	T2a
TCGA-4Z-AA80-01	SBS13	T2a
TCGA-DK-A3IS-01	SBS13	T2a
TCGA-FD-A43X-01	SBS13	T2a
TCGA-FD-A43P-01	SBS13	T2a
TCGA-XF-A9SG-01	SBS13	T2a
TCGA-E7-A5KF-01	SBS13	T2a
TCGA-4Z-AA7W-01	SBS13	T2a
TCGA-XF-AAMQ-01	SBS13	T2a
TCGA-GU-A766-01	SBS13	T2a
TCGA-DK-A1A6-01	SBS13	T2a
TCGA-4Z-AA7O-01	SBS13	T2a
TCGA-YC-A8S6-01	SBS10b	T2a
TCGA-E7-A6MF-01	SBS10b	T2a
TCGA-GC-A3OO-01	SBS2	T2b
TCGA-GC-A3RC-01	SBS30	T2b
TCGA-DK-A2I6-01	SBS30	T2b
TCGA-E7-A541-01	SBS30	T2b
TCGA-E5-A2PC-01	SBS30	T2b
TCGA-CU-A3QU-01	SBS30	T2b
TCGA-BT-A3PK-01	SBS30	T2b
TCGA-K4-A4AC-01	SBS30	T2b
TCGA-FD-A3SJ-01	SBS30	T2b
TCGA-GC-A3BM-01	SBS30	T2b
TCGA-E7-A677-01	SBS30	T2b
TCGA-UY-A8OD-01	SBS30	T2b
TCGA-FD-A3N5-01	SBS30	T2b
TCGA-FD-A3N6-01	SBS30	T2b
TCGA-GU-A764-01	SBS30	T2b
TCGA-YF-AA3L-01	SBS30	T2b
TCGA-E7-A519-01	SBS30	T2b
TCGA-K4-A3WV-01	SBS30	T2b
TCGA-FD-A5BR-01	SBS30	T2b
TCGA-FD-A5BU-01	SBS30	T2b
TCGA-C4-A0F0-01	SBS30	T2b
TCGA-XF-A9T4-01	SBS30	T2b
TCGA-DK-A6B0-01	SBS30	T2b
TCGA-E7-A6ME-01	SBS30	T2b
TCGA-BT-A20W-01	SBS30	T2b
TCGA-XF-AAME-01	SBS30	T2b
TCGA-XF-A8HB-01	SBS30	T2b
TCGA-XF-AAMW-01	SBS30	T2b
TCGA-K4-A54R-01	SBS13	T2b
TCGA-DK-AA71-01	SBS13	T2b
TCGA-XF-AAML-01	SBS13	T2b
TCGA-DK-A3IU-01	SBS13	T2b
TCGA-BT-A20J-01	SBS13	T2b
TCGA-E5-A4U1-01	SBS13	T2b
TCGA-XF-AAN2-01	SBS13	T2b
TCGA-UY-A9PH-01	SBS13	T2b
TCGA-XF-A9SI-01	SBS13	T2b
TCGA-FD-A62P-01	SBS13	T2b
TCGA-GV-A6ZA-01	SBS13	T2b
TCGA-2F-A9KT-01	SBS13	T2b
TCGA-GC-A6I1-01	SBS13	T2b
TCGA-K4-A5RJ-01	SBS13	T2b
TCGA-4Z-AA81-01	SBS13	T2b
TCGA-DK-A1A5-01	SBS13	T2b
TCGA-DK-A2I1-01	SBS13	T2b
TCGA-E7-A4IJ-01	SBS13	T2b
TCGA-GD-A76B-01	SBS13	T2b
TCGA-FD-A3B6-01	SBS13	T2b
TCGA-FD-A3NA-01	SBS13	T2b
TCGA-UY-A9PE-01	SBS13	T2b
TCGA-XF-A8HI-01	SBS10b	T2b
TCGA-FD-A3B5-01	SBS10b	T2b
TCGA-ZF-A9R2-01	SBS13	T2b
TCGA-FD-A3B8-01	SBS10b	T2b
TCGA-XF-A9SH-01	SBS13	T2b
TCGA-ZF-AA5P-01	SBS10b	T2b
TCGA-DK-A1A3-01	SBS2	T3
TCGA-DK-AA75-01	SBS2	T3
TCGA-FD-A6TH-01	SBS2	T3
TCGA-E7-A85H-01	SBS30	T3
TCGA-BL-A3JM-01	SBS30	T3
TCGA-FD-A3B3-01	SBS30	T3
TCGA-DK-A2I2-01	SBS30	T3
TCGA-DK-A2HX-01	SBS30	T3
TCGA-DK-A6B2-01	SBS30	T3
TCGA-DK-A1A7-01	SBS30	T3
TCGA-BL-A13I-01	SBS30	T3
TCGA-DK-A3X2-01	SBS30	T3
TCGA-G2-AA3F-01	SBS30	T3
TCGA-DK-A3WX-01	SBS30	T3
TCGA-DK-A3IK-01	SBS30	T3
TCGA-DK-A1AA-01	SBS30	T3
TCGA-DK-A3IL-01	SBS30	T3
TCGA-DK-A3IM-01	SBS30	T3
TCGA-ZF-A9R5-01	SBS30	T3
TCGA-CF-A3MF-01	SBS30	T3
TCGA-E7-A678-01	SBS30	T3
TCGA-DK-A3WW-01	SBS13	T3
TCGA-DK-A3X1-01	SBS13	T3
TCGA-E7-A7XN-01	SBS13	T3
TCGA-HQ-A5NE-01	SBS13	T3
TCGA-E7-A7DU-01	SBS13	T3
TCGA-CF-A1HR-01	SBS13	T3
TCGA-DK-AA6L-01	SBS13	T3
TCGA-DK-A3IQ-01	SBS13	T3
TCGA-DK-A3IT-01	SBS13	T3
TCGA-DK-AA74-01	SBS13	T3
TCGA-DK-A1AF-01	SBS13	T3
TCGA-CF-A27C-01	SBS13	T3
TCGA-ZF-AA54-01	SBS13	T3
TCGA-DK-A1AG-01	SBS13	T3
TCGA-DK-AA6Q-01	SBS13	T3
TCGA-GC-A3WC-01	SBS10b	T3
TCGA-G2-AA3D-01	SBS13	T3
TCGA-DK-A1AE-01	SBS10b	T3
TCGA-KQ-A41O-01	SBS10b	T3
TCGA-DK-A3WY-01	SBS13	T3
TCGA-CF-A1HS-01	SBS10b	T3
TCGA-ZF-A9RC-01	SBS2	T3a
TCGA-UY-A9PF-01	SBS2	T3a
TCGA-BT-A2LB-01	SBS2	T3a
TCGA-4Z-AA84-01	SBS2	T3a
TCGA-XF-A8HC-01	SBS2	T3a
TCGA-K4-A5RH-01	SBS2	T3a
TCGA-ZF-AA52-01	SBS2	T3a
TCGA-UY-A9PB-01	SBS30	T3a
TCGA-K4-A6FZ-01	SBS30	T3a
TCGA-UY-A9PD-01	SBS30	T3a
TCGA-C4-A0EZ-01	SBS30	T3a
TCGA-BT-A20O-01	SBS30	T3a
TCGA-FD-A6TD-01	SBS30	T3a
TCGA-BT-A2LA-01	SBS30	T3a
TCGA-2F-A9KP-01	SBS30	T3a
TCGA-E7-A7PW-01	SBS30	T3a
TCGA-FD-A6TK-01	SBS30	T3a
TCGA-FD-A3SQ-01	SBS30	T3a
TCGA-GC-A3RD-01	SBS30	T3a
TCGA-FD-A5BZ-01	SBS30	T3a
TCGA-BT-A2LD-01	SBS30	T3a
TCGA-FD-A5C0-01	SBS30	T3a
TCGA-CU-A0YO-01	SBS30	T3a
TCGA-XF-AAN7-01	SBS30	T3a
TCGA-PQ-A6FN-01	SBS30	T3a
TCGA-UY-A9PA-01	SBS30	T3a
TCGA-CU-A0YN-01	SBS30	T3a
TCGA-K4-A5RI-01	SBS30	T3a
TCGA-XF-A8HF-01	SBS30	T3a
TCGA-BT-A20N-01	SBS30	T3a
TCGA-BT-A42B-01	SBS30	T3a
TCGA-FD-A43N-01	SBS30	T3a
TCGA-FD-A5BY-01	SBS30	T3a
TCGA-2F-A9KQ-01	SBS30	T3a
TCGA-GV-A3QG-01	SBS30	T3a
TCGA-UY-A8OB-01	SBS30	T3a
TCGA-FD-A3B7-01	SBS30	T3a
TCGA-ZF-AA4R-01	SBS30	T3a
TCGA-G2-A2EO-01	SBS13	T3a
TCGA-XF-A9T5-01	SBS13	T3a
TCGA-FD-A3SO-01	SBS13	T3a
TCGA-4Z-AA7M-01	SBS13	T3a
TCGA-XF-A8HD-01	SBS13	T3a
TCGA-GU-A42P-01	SBS13	T3a
TCGA-2F-A9KR-01	SBS13	T3a
TCGA-GC-A4ZW-01	SBS13	T3a
TCGA-GD-A2C5-01	SBS13	T3a
TCGA-FD-A6TG-01	SBS13	T3a
TCGA-GC-A3I6-01	SBS13	T3a
TCGA-FD-A6TE-01	SBS13	T3a
TCGA-FD-A62O-01	SBS13	T3a
TCGA-GD-A6C6-01	SBS13	T3a
TCGA-GC-A3YS-01	SBS13	T3a
TCGA-ZF-A9RD-01	SBS13	T3a
TCGA-FD-A6TB-01	SBS13	T3a
TCGA-K4-AAQO-01	SBS13	T3a
TCGA-4Z-AA86-01	SBS13	T3a
TCGA-R3-A69X-01	SBS13	T3a
TCGA-ZF-AA58-01	SBS13	T3a
TCGA-BT-A42E-01	SBS13	T3a
TCGA-FD-A3SM-01	SBS13	T3a
TCGA-S5-AA26-01	SBS10b	T3a
TCGA-GC-A6I3-01	SBS10b	T3a
TCGA-K4-A3WS-01	SBS10b	T3a
TCGA-XF-AAMZ-01	SBS10b	T3a
TCGA-MV-A51V-01	SBS10b	T3a
TCGA-XF-A9SL-01	SBS13	T3a
TCGA-BT-A20U-01	SBS13	T3a
TCGA-4Z-AA7N-01	SBS10b	T3a
TCGA-4Z-AA7Q-01	SBS13	T3a
TCGA-BT-A20P-01	SBS10b	T3a
TCGA-DK-A1AC-01	SBS2	T3b
TCGA-XF-A9T0-01	SBS2	T3b
TCGA-ZF-AA4V-01	SBS2	T3b
TCGA-FD-A3SN-01	SBS2	T3b
TCGA-BT-A3PJ-01	SBS2	T3b
TCGA-XF-A9SJ-01	SBS2	T3b
TCGA-ZF-A9RG-01	SBS2	T3b
TCGA-FD-A5BS-01	SBS2	T3b
TCGA-G2-A2ES-01	SBS30	T3b
TCGA-XF-A9T6-01	SBS30	T3b
TCGA-XF-A8HG-01	SBS30	T3b
TCGA-XF-A9ST-01	SBS30	T3b
TCGA-XF-A9T3-01	SBS30	T3b
TCGA-DK-A1AD-01	SBS30	T3b
TCGA-XF-A9SZ-01	SBS30	T3b
TCGA-GU-A767-01	SBS30	T3b
TCGA-GV-A3QI-01	SBS30	T3b
TCGA-FT-A61P-01	SBS30	T3b
TCGA-XF-A9SY-01	SBS30	T3b
TCGA-FD-A3SP-01	SBS30	T3b
TCGA-GV-A3JV-01	SBS30	T3b
TCGA-XF-AAMX-01	SBS30	T3b
TCGA-ZF-AA4W-01	SBS30	T3b
TCGA-KQ-A41N-01	SBS30	T3b
TCGA-2F-A9KW-01	SBS30	T3b
TCGA-XF-A9SX-01	SBS30	T3b
TCGA-ZF-AA5H-01	SBS30	T3b
TCGA-XF-A9SW-01	SBS30	T3b
TCGA-FD-A62N-01	SBS30	T3b
TCGA-HQ-A5ND-01	SBS30	T3b
TCGA-ZF-A9RN-01	SBS30	T3b
TCGA-HQ-A2OF-01	SBS30	T3b
TCGA-XF-AAMH-01	SBS30	T3b
TCGA-GV-A3QF-01	SBS30	T3b
TCGA-XF-A9SU-01	SBS30	T3b
TCGA-XF-AAN4-01	SBS30	T3b
TCGA-FD-A62S-01	SBS30	T3b
TCGA-FD-A5BV-01	SBS30	T3b
TCGA-FJ-A871-01	SBS30	T3b
TCGA-CF-A9FL-01	SBS30	T3b
TCGA-XF-AAMJ-01	SBS30	T3b
TCGA-XF-AAMT-01	SBS30	T3b
TCGA-XF-AAN8-01	SBS30	T3b
TCGA-DK-A2I4-01	SBS13	T3b
TCGA-BT-A0YX-01	SBS13	T3b
TCGA-XF-A8HE-01	SBS13	T3b
TCGA-XF-A9T8-01	SBS13	T3b
TCGA-DK-AA6S-01	SBS13	T3b
TCGA-FD-A5BX-01	SBS13	T3b
TCGA-BT-A20T-01	SBS13	T3b
TCGA-K4-A6MB-01	SBS13	T3b
TCGA-XF-A9SP-01	SBS13	T3b
TCGA-XF-A9SM-01	SBS13	T3b
TCGA-FD-A6TA-01	SBS13	T3b
TCGA-KQ-A41P-01	SBS13	T3b
TCGA-BT-A3PH-01	SBS13	T3b
TCGA-BT-A20R-01	SBS13	T3b
TCGA-ZF-A9R9-01	SBS13	T3b
TCGA-C4-A0F1-01	SBS13	T3b
TCGA-GV-A3JX-01	SBS13	T3b
TCGA-CU-A3KJ-01	SBS13	T3b
TCGA-XF-AAN3-01	SBS13	T3b
TCGA-GC-A3RB-01	SBS13	T3b
TCGA-XF-AAMR-01	SBS13	T3b
TCGA-ZF-A9R0-01	SBS13	T3b
TCGA-G2-AA3C-01	SBS13	T3b
TCGA-XF-A8HH-01	SBS13	T3b
TCGA-KQ-A41Q-01	SBS10b	T3b
TCGA-GU-A42Q-01	SBS10b	T3b
TCGA-XF-A9SK-01	SBS10b	T3b
TCGA-XF-A9T2-01	SBS10b	T3b
TCGA-C4-A0F6-01	SBS10b	T3b
TCGA-GU-AATQ-01	SBS10b	T3b
TCGA-BT-A20Q-01	SBS10b	T3b
TCGA-FD-A5BT-01	SBS13	T3b
TCGA-XF-AAMY-01	SBS13	T3b
TCGA-XF-AAN5-01	SBS13	T3b
TCGA-FD-A5C1-01	SBS10b	T3b
TCGA-CU-A72E-01	SBS10b	T3b
TCGA-FD-A6TF-01	SBS10b	T3b
TCGA-ZF-A9R1-01	SBS10b	T3b
TCGA-FD-A3SS-01	SBS2	T4
TCGA-5N-A9KI-01	SBS30	T4
TCGA-DK-AA6R-01	SBS30	T4
TCGA-ZF-AA4T-01	SBS30	T4
TCGA-BL-A13J-01	SBS30	T4
TCGA-FD-A43Y-01	SBS30	T4
TCGA-GU-A763-01	SBS30	T4
TCGA-SY-A9G0-01	SBS30	T4
TCGA-E7-A7DV-01	SBS13	T4
TCGA-UY-A8OC-01	SBS13	T4
TCGA-XF-AAMF-01	SBS10b	T4
TCGA-K4-A83P-01	SBS30	T4a
TCGA-BL-A5ZZ-01	SBS30	T4a
TCGA-GV-A3QK-01	SBS30	T4a
TCGA-FT-A3EE-01	SBS30	T4a
TCGA-5N-A9KM-01	SBS30	T4a
TCGA-K4-A4AB-01	SBS30	T4a
TCGA-FD-A3SL-01	SBS30	T4a
TCGA-H4-A2HO-01	SBS30	T4a
TCGA-FD-A43U-01	SBS30	T4a
TCGA-XF-A9SV-01	SBS30	T4a
TCGA-BT-A20V-01	SBS30	T4a
TCGA-E7-A97Q-01	SBS30	T4a
TCGA-GU-A762-01	SBS30	T4a
TCGA-XF-AAN1-01	SBS30	T4a
TCGA-ZF-AA4U-01	SBS30	T4a
TCGA-4Z-AA7S-01	SBS30	T4a
TCGA-BT-A20X-01	SBS30	T4a
TCGA-BT-A0S7-01	SBS30	T4a
TCGA-FD-A3B4-01	SBS30	T4a
TCGA-FD-A6TC-01	SBS13	T4a
TCGA-SY-A9G5-01	SBS13	T4a
TCGA-S5-A6DX-01	SBS13	T4a
TCGA-GD-A3OP-01	SBS13	T4a
TCGA-GV-A3JZ-01	SBS13	T4a
TCGA-E7-A6MD-01	SBS13	T4a
TCGA-XF-AAMG-01	SBS13	T4a
TCGA-DK-A3IN-01	SBS13	T4a
TCGA-GU-AATO-01	SBS13	T4a
TCGA-XF-AAN0-01	SBS13	T4a
TCGA-FJ-A3Z7-01	SBS13	T4a
TCGA-CU-A5W6-01	SBS13	T4a
TCGA-KQ-A41S-01	SBS13	T4a
TCGA-DK-A1AB-01	SBS13	T4a
TCGA-CU-A3YL-01	SBS13	T4a
TCGA-GU-A42R-01	SBS13	T4a
TCGA-4Z-AA87-01	SBS13	T4a
TCGA-BT-A42F-01	SBS13	T4a
TCGA-K4-A3WU-01	SBS10b	T4a
TCGA-DK-A6B5-01	SBS13	T4a
TCGA-GD-A3OQ-01	SBS10b	T4a
TCGA-FD-A3SR-01	SBS10b	T4a
TCGA-LC-A66R-01	SBS10b	T4a
TCGA-ZF-AA56-01	SBS10b	T4a
TCGA-C4-A0F7-01	SBS30	T4b
TCGA-FD-A6TI-01	SBS30	T4b
TCGA-4Z-AA7R-01	SBS13	T4b
TCGA-E5-A4TZ-01	SBS13	T4b
TCGA-4Z-AA89-01	SBS10b	T4b

## Sheet: Fig S1D
Exp	Identified protein number
Exp075176	7681
Exp075174	9020
Exp075173	9577
Exp075172	8219
Exp075170	7781
Exp075169	8052
Exp075168	8042
Exp075166	7142
Exp075163	7013
Exp075162	7046
Exp075161	8943
Exp075158	8483
Exp075155	6358
Exp075154	8305
Exp075151	8459
Exp075147	7152
Exp075146	8886
Exp075145	7731
Exp075144	8675
Exp075143	8910
Exp074049	9204
Exp074048	8023
Exp074047	8445
Exp074045	7484
Exp074044	7240
Exp074043	7496
Exp074042	7772
Exp074039	7518
Exp074038	7165
Exp074037	7848
Exp074036	8590
Exp074035	7881
Exp074032	6960
Exp074031	8653
Exp074030	7515
Exp074029	8226
Exp074028	8185
Exp074027	6092
Exp074026	6070
Exp074025	6548
Exp074024	6795
Exp074023	6927
Exp074022	6601
Exp074021	6523
Exp074020	6821
Exp074019	6591
Exp074018	6864
Exp074017	6597
Exp074016	6918
Exp074015	8794
Exp074014	8266
Exp074013	9209
Exp074012	9051
Exp074011	8934
Exp074010	9228
Exp074009	9308
Exp074008	8583
Exp074006	7839
Exp074005	8050
Exp074004	7540
Exp074003	8179
Exp073924	6850
Exp073923	7324
Exp073922	7819
Exp073921	8541
Exp073920	8931
Exp073919	9066
Exp073918	9475
Exp073916	7856
Exp073915	8943
Exp073913	8959
Exp073912	8919
Exp073910	8749
Exp073909	8421
Exp073902	7258
Exp073901	7528
Exp073899	7148
Exp073898	8585
Exp073897	7971
Exp073896	6374
Exp073894	7717
Exp073893	8196
Exp073892	7745
Exp073891	8089
Exp073890	7322
Exp073888	8182
Exp073886	6550
Exp073885	9048
Exp073883	9305
Exp073882	7822
Exp073881	8192
Exp073880	7982
Exp073879	7876
Exp073878	7658
Exp073877	8015
Exp073876	8291
Exp073873	7886
Exp073872	7085
Exp073871	7811
Exp073870	7640
Exp073868	9226
Exp073867	8542
Exp073866	8251
Exp073865	7754
Exp073864	8974
Exp073863	8227
Exp073862	8719
Exp073861	9276
Exp073860	7712
Exp073859	7199
Exp073858	7069
Exp073856	7636
Exp073855	7386
Exp073853	7348
Exp073851	7919
Exp073850	7501
Exp073849	7731
Exp073848	7112
Exp073847	7554
Exp072065	7207
Exp072064	7186
Exp072063	7950
Exp072062	7943
Exp072061	8371
Exp072060	7967
Exp072059	8589
Exp072058	6860
Exp072057	7953
Exp072056	7671
Exp072055	8294
Exp072054	6610
Exp072053	7483
Exp072052	8080
Exp072051	6561
Exp072049	7339
Exp072048	7745
Exp072045	7603
Exp072044	8526
Exp072043	7750
Exp072042	7364
Exp072041	7428
Exp072040	9055
Exp072039	8124
Exp072038	8167
Exp072037	9199
Exp072036	9260
Exp072035	7990
Exp072034	9118
Exp072033	9283
Exp072032	9308
Exp072031	8919
Exp072030	8938
Exp072029	9158
Exp072027	8332
Exp072026	8283
Exp072025	7542
Exp072024	9394
Exp072023	8322
Exp072022	7599
Exp072021	7667
Exp072019	8932
Exp072018	7863
Exp072017	6771
Exp072014	7538
Exp072013	7972
Exp072012	7991
Exp072011	9193
Exp072010	9047
Exp072009	9234
Exp072008	8368
Exp072007	8204
Exp072006	8617
Exp072005	7275
Exp072004	7966
Exp072003	8534
Exp072002	8373
Exp072001	8392
Exp072000	9247
Exp071999	7832
Exp071998	7112
Exp071997	7655
Exp071996	8174
Exp071995	8346
Exp071994	7280
Exp071991	9619
Exp071990	7673
Exp071989	8283
Exp071988	8398
Exp071987	8311
Exp071986	8571
Exp071984	8168
Exp071983	7908
Exp071982	9029
Exp071981	8906
Exp071980	8150
Exp071979	9743
Exp071977	9356
Exp071976	9440
Exp071975	9085
Exp071974	7469
Exp071973	8168
Exp071972	8385
Exp071971	7862
Exp071970	9356
Exp071968	8487
Exp071967	7697
Exp071966	8372
Exp071965	7991
Exp071964	7552
Exp068378	9403
Exp068376	6660
Exp068375	9107
Exp068374	8667
Exp068373	8954
Exp068372	8885
Exp068371	8426
Exp068370	9138
Exp068369	8226
Exp068368	9355
Exp068367	9467
Exp068366	7723
Exp068365	8919
Exp068364	8044
Exp068363	8290
Exp068362	8137
Exp068361	9423
Exp068360	8108
Exp068359	8454
Exp068358	7707
Exp068357	8148
Exp068356	8976
Exp068355	8997
Exp068354	8025
Exp068353	9142
Exp068352	7832
Exp068351	8141
Exp068349	8002
Exp068348	7670
Exp068347	7631
Exp068345	7570
Exp068344	7237
Exp068343	9341
Exp068342	8267
Exp068340	8427
Exp068339	7985
Exp068338	9225
Exp068337	7501
Exp068335	7687
Exp068334	8356
Exp068333	7432
Exp068332	8003
Exp068331	8388
Exp068330	7940
Exp068329	7898
Exp068328	7891
Exp068323	7375
Exp068322	8197
Exp068321	8438
Exp068320	7599
Exp068318	8531
Exp068317	7637
Exp068313	8056
Exp068312	7948
Exp068311	7773
Exp068310	8341
Exp068306	7842
Exp068302	8288
Exp068298	6780
Exp068295	8052
Exp068294	8056
Exp068293	8379
Exp068292	8294
Exp068291	7974
Exp068290	8697
Exp068289	8228
Exp068288	7979
Exp068287	8707
Exp068286	7918
Exp068285	8260
Exp068284	8615
Exp068283	7813
Exp068282	8228
Exp068098	8037
Exp068097	8162
Exp068096	7899
Exp068095	8789
Exp068094	8217
Exp068093	8190
Exp068092	8197
Exp068090	7955
Exp068089	8669
Exp068088	8851
Exp068086	6580
Exp068084	7212
Exp068083	8408
Exp068082	8219
Exp068081	8274
Exp068080	8295
Exp068079	7945
Exp068078	8049
Exp068077	8155
Exp068076	7644
Exp068075	8145
Exp068074	8009
Exp068073	8136
Exp068071	7979
Exp068070	8553
Exp068069	7810
Exp068068	8305
Exp068067	6875
Exp068066	7210
Exp068065	7303
Exp068064	7425
Exp068063	8738
Exp068062	8014
Exp068061	9279
Exp068060	9435
Exp068057	9189
Exp068055	7778
Exp068054	9207
Exp068052	7421
Exp068050	8353
Exp068049	8517
Exp068048	8294
Exp068047	8314
Exp068043	9367
Exp068042	8885
Exp068039	9037
Exp068038	8971
Exp068034	8999
Exp068033	9272
Exp068032	9445
Exp068031	9549
Exp068030	9290
Exp068029	9295
Exp068028	9290
Exp068027	9118
Exp068026	8847
Exp068025	9512
Exp068023	8178
Exp068022	7732
Exp068021	7866
Exp068020	7101
Exp068019	7743
Exp068018	7875
Exp068017	7924
Exp068016	8014
Exp068015	8138
Exp068013	9538
Exp068012	8811
Exp068011	9167
Exp068009	8899
Exp068008	7941
Exp068007	8008
Exp068006	7424
Exp068005	8115
Exp068004	7342
Exp068003	8090
Exp068002	7919
Exp068001	9319
Exp068000	9312
Exp067999	8946
Exp067998	8811
Exp067997	9456
Exp067996	8961
Exp067995	9536
Exp067994	8983
Exp067993	9145
Exp067991	7875
Exp067990	8758
Exp067989	9216
Exp067988	9048
Exp067987	9324
Exp067986	9230
Exp067985	9235
Exp067984	8834
Exp067983	9232
Exp067982	8314
Exp067981	8274
Exp067980	8133
Exp067979	8401
Exp067978	7559
Exp067977	8226
Exp067976	7636
Exp067974	8212
Exp067973	7777
Exp067972	7509
Exp067970	7769
Exp067969	7757
Exp067968	8031
Exp067967	8035
Exp067966	7969
Exp067965	8910
Exp067964	9567
Exp067963	8816
Exp067962	9405
Exp067961	8939
Exp067960	9548
Exp067959	9381
Exp067958	8902
Exp067957	9110
Exp067956	8888
Exp067955	9365
Exp067954	9071
Exp067953	9204
Exp067952	9244
Exp067951	9057
Exp067950	9138
Exp067947	9132
Exp067946	9043
Exp067945	8876
Exp067944	9240
Exp067943	9295
Exp067942	8742
Exp067941	8849
Exp067940	8935
Exp067938	9268
Exp067937	9174
Exp067936	9055
Exp067935	8504
Exp067934	9340
Exp067933	8920
Exp067932	9092
Exp067931	9243
Exp067929	9172
Exp067928	9064
Exp067927	9310
Exp067926	8810
Exp067925	9205
Exp067924	8301
Exp067923	9275
Exp067922	9521
Exp067921	9078
Exp067919	9007
Exp067918	9389
Exp067917	9218
Exp067916	9176
Exp067915	8923
Exp067914	9196
Exp067913	9268
Exp067912	9300
Exp067911	9078
Exp067910	9671
Exp067909	9510
Exp067907	8926
Exp067906	9316
Exp067905	9159
Exp067904	9231

## Sheet: Fig S1M
Symbol	Protein(FC)	Phosphoprotein (FC)
ABCF1	0.957823	4.92932
ACAP2	1.34907	3.32539
ACLY	0.842087	1.90159
ACTA2	0.74061	3.37449
ACTG1	0.78008	2.59952
AFF4	1.88106	2.73964
AHCTF1	0.684519	1.66236
AHSG	-0.613199	1.67046
AKAP13	1.03135	2.40911
AKT1	0.564004	19.6474
AKT1S1	1.23415	3.48424
ALB	-0.646882	3.47189
ALKBH5	1.35156	5.75508
ANKLE2	3.10626	5.30052
ANKRD17	0.818589	2.6565
ANKS1A	1.32288	1.45336
ANP32B	0.852388	5.66045
AP3D1	0.903437	1.32977
API5	1.13312	5.64271
ARAF	1.22642	3.25917
ARFGAP1	1.56196	6.33085
ARFGAP2	0.903401	5.03674
ARFGEF2	0.182291	2.74646
ARGLU1	3.73728	4.61229
ARHGAP12	-0.315246	4.38705
ARHGAP17	0.895176	1.81045
ARHGAP32	0.223476	3.61928
ARHGEF11	1.77047	2.13474
ARHGEF2	0.169393	1.53079
ARL6IP4	0.206746	3.19318
ASAP1	0.463242	5.4554
ATAD2	6.02042	6.63322
ATP13A1	-0.308455	3.91834
ATRIP	1.54012	9.90463
ATRX	0.405062	3.05344
ATXN1L	1.65178	3.75878
ATXN2	1.23659	4.24505
ATXN2L	1.27676	3.63179
BABAM1	1.07202	5.34382
BAD	0.134175	1.71085
BAG6	0.872791	1.44325
BAIAP2L1	1.37305	7.0529
BASP1	1.19516	1.58748
BAZ1B	1.45958	3.72775
BCL7C	-0.707324	2.6222
BLOC1S3	1.15318	5.47975
BOD1L1	1.63052	3.1478
BRAT1	1.26691	3.43541
BRD1	2.67757	6.14467
BUD13	1.78994	4.05065
C11orf58	0.0873335	6.94757
C18orf25	0.343906	2.01197
C1orf35	1.39515	1.81371
C20orf112	2.28312	5.76282
CAD	1.74888	2.62248
CALU	1.62494	2.11735
CAMK2D	0.210494	2.83636
CAMSAP3	1.9879	3.2066
CAP1	0.719819	3.60433
CASC3	3.09765	8.61359
CBFB	0.583336	2.41668
CBX3	1.04885	5.47791
CC2D1A	0.31706	2.86461
CCDC86	1.17674	1.84377
CCNK	0.899743	3.21553
CD2AP	0.177644	3.66913
CDC42EP1	4.1512	5.29688
CDK10	1.05285	6.9626
CDK11B	0.822751	3.26564
CDK12	1.07725	1.26359
CDK13	1.2903	2.53077
CDK3	3.11632	7.04292
CDS2	-0.147279	4.20245
CENPC1	2.63244	3.72481
CEP170	0.623333	4.69589
CHD4	1.22557	2.46884
CHERP	0.53202	6.57511
CHMP2B	0.545997	1.57776
CIAPIN1	1.26177	2.93593
CLASP1	1.71689	2.07615
CLASP2	1.51001	2.03052
CLINT1	-1.52777	3.12255
CLIP1	1.29149	4.1175
CLIP2	2.08308	3.47112
CLSPN	5.92186	10.5381
CLTC	0.243651	6.24091
COIL	2.21325	7.05242
COPA	0.801811	3.33029
CPSF7	0.200733	2.02433
CSNK1D	1.13599	5.49564
CSTF3	1.09983	6.63459
CTIF	1.94927	2.95205
CTPS2	1.17209	3.54503
CTTNBP2NL	2.33976	5.13318
DCAF8	0.924342	4.61955
DDX17	0.939555	3.96461
DDX21	1.61396	2.64856
DDX23	0.678197	4.50002
DDX3X	1.29196	3.01434
DDX42	0.881193	4.58722
DEK	1.33618	2.28834
DENND1A	3.26391	4.53013
DENND4B	6.93175	7.08332
DENND4C	0.356898	1.8988
DENR	0.0299063	4.55931
DIP2B	0.942769	4.49622
DKC1	0.21688	3.15037
DNMT1	2.94718	4.21959
DNTTIP2	1.69244	5.85595
DOCK6	1.60839	2.56922
DOCK7	1.10295	3.22613
DSP	0.457934	1.55708
DSTN	0.731506	2.55115
DTX3L	1.10199	2.03017
DYNC1LI2	0.419788	1.47977
EEF2	1.16448	1.76112
EHMT2	1.96276	4.08257
EIF2B5	0.989258	2.4816
EIF3A	0.314802	3.63695
EIF3C	0.740866	2.24679
EIF4A3	1.33645	4.56823
EIF4B	-0.0222425	2.62468
EIF4EBP1	6.88963	9.36697
EIF4G1	1.47997	1.8051
EIF4G2	0.672894	2.11128
EIF5B	1.44052	2.04326
ELF1	0.464101	1.01498
ELMSAN1	1.26104	5.03987
ENSA	2.08084	4.69988
EPPK1	0.417351	2.53576
EPRS	0.584991	1.29113
EPS15L1	0.748083	1.73615
ERMP1	-1.18077	2.34972
ERRFI1	-5.28303	4.12829
ESYT1	0.241793	1.9096
ESYT2	0.269749	3.9725
ETV6	1.43269	2.10456
FAM120A	-0.154125	2.79814
FAM134C	0.0130506	4.08065
FAM208B	2.4926	2.70035
FAM21A	0.919851	3.73039
FAM83G	3.00021	4.95579
FBN1	-0.277758	2.57572
FLII	0.172983	4.25921
FLNB	0.601543	7.28758
FNBP1L	-1.13317	1.20137
FOXK1	1.2846	1.34107
FUBP1	0.715561	2.79299
G3BP2	1.28629	1.45529
GATAD2A	1.80291	3.70567
GBF1	0.593342	1.61762
GIGYF2	1.26708	1.61699
GMIP	1.8847	2.17864
GNL1	-0.0185147	1.95649
GORASP2	0.901947	3.33241
GREM1	4.49828	5.17408
GTF3C1	2.03427	2.90446
GTF3C2	0.967695	2.4325
H1FX	0.59553	7.03279
HABP4	-1.63127	4.63026
HARS2	0.453573	3.77474
HDAC1	0.571019	3.16673
HDAC2	0.904812	5.93608
HDAC7	-2.2556	1.71984
HDGFRP2	0.299047	3.59253
HDLBP	0.676468	3.4248
HELZ	5.50864	5.57692
HIRIP3	3.02736	3.98611
HIST1H1B	1.2156	2.1476
HIST1H2BB	0.691691	3.02792
HIST2H2BF	0.684635	2.41255
HNRNPA2B1	0.905255	3.42704
HNRNPC	-0.0182205	1.35574
HNRNPD	0.603058	4.11569
HNRNPK	0.933919	1.16816
HNRNPM	0.886426	3.51319
HNRNPU	0.576013	3.84349
HNRNPUL1	0.716749	3.96906
HP1BP3	0.387925	4.04429
HSP90AA1	1.30456	2.21775
HSP90AB1	1.47829	3.80085
HSPH1	1.10965	3.04998
HTATSF1	0.713916	3.88373
HUWE1	0.747058	1.68398
IARS	0.91034	3.66676
ILF3	0.61313	6.92469
INCENP	2.20277	4.78029
ITPR3	0.438005	2.61481
ITSN2	1.30678	5.94792
IWS1	0.0539779	1.38594
JUNB	0.487125	3.57674
KAT7	1.25064	2.07145
KDM5A	2.41153	7.21188
KHSRP	1.21068	1.60557
KIAA0226	6.12572	19.5552
KIAA1211L	1.53164	1.61717
KIF1C	0.436054	3.15697
KLC1	0.620364	1.80108
KLC2	1.34137	2.00565
KLC3	4.76264	6.53566
KRT17	0.816953	3.94226
KRT19	-0.355935	3.76061
KRT7	0.169486	2.10301
KTN1	0.0928329	1.84613
L3MBTL3	4.41482	5.49366
LARP1	1.0354	2.15636
LARP4	2.20087	4.37487
LASP1	0.695981	3.57578
LBR	0.671932	8.52935
LCP1	0.900077	2.87275
LIG1	3.82772	5.89541
LMO7	0.431957	1.90571
LOC101060316	0.890977	1.38819
LRRC16A	1.07602	3.57339
LRWD1	2.26089	2.91377
LSR	1.41335	4.02754
LUZP1	1.16367	5.51979
MAP1S	0.244566	1.56162
MAP2K7	0.666624	3.53302
MAP3K2	2.03077	4.24391
MAP4K4	0.442444	4.11492
MARCKSL1	0.172332	3.51133
MARK3	0.505433	4.26016
MAST2	-1.7275	4.74225
MATR3	0.499339	4.32843
MBD1	0.878199	1.95157
MCM2	3.32067	3.45517
MDC1	2.54034	5.99265
MED26	1.67449	5.66491
MFF	0.761191	3.88684
MGMT	-0.399479	4.43197
MLF2	0.244643	5.50218
MLLT1	1.21491	4.69953
MORC2	3.1215	3.95303
MPST	0.627976	3.07505
MRGBP	1.38701	2.98719
MTMR3	1.92966	5.90468
MTUS1	-0.0774593	1.08029
MYH14	0.157997	3.08084
MYH9	0.693912	3.09175
MYO18A	-1.61575	1.41047
NACA	0.693751	5.73832
NAGK	-0.303089	5.07136
NAP1L4	0.187174	6.18409
NASP	-0.232368	6.99066
NCBP1	0.323212	4.54605
NCL	0.785746	7.47508
NCOA2	1.89659	3.20345
NDRG3	0.226253	1.96053
NF1	1.27303	8.25543
NOC2L	1.53403	4.84731
NOLC1	1.36754	6.76453
NOP2	2.00421	2.33469
NOP56	0.0818701	1.02195
NOP58	0.252121	3.51374
NPM1	1.43172	7.31344
NSFL1C	0.894751	4.29509
NSUN2	1.38865	3.73926
NSUN5	2.53943	3.92277
NUCKS1	0.216966	2.004
NUFIP2	1.81038	5.56403
NUP107	0.950168	6.58475
NUP153	1.1203	4.77581
NUP88	0.150175	3.35046
NUP98	0.19179	2.20302
OCIAD1	0.233116	2.95174
OGFR	0.643479	2.50445
OSBP	0.219193	7.84759
OSBPL11	0.702313	5.51116
OSBPL8	1.06239	1.72732
OSBPL9	1.68016	3.61934
PACS1	-0.288956	4.35327
PAK4	1.09196	3.7286
PBDC1	1.11397	2.9087
PCBP2	0.754733	6.68924
PCF11	2.10908	2.80527
PDAP1	0.17882	5.88608
PDLIM5	0.332245	2.77222
PEX14	0.399626	3.96201
PGM2	-0.0829593	3.85847
PGM3	1.51104	4.9209
PGRMC1	0.178274	1.15498
PHC3	0.82223	5.49203
PHF12	2.99587	3.44782
PHF3	1.55045	3.94303
PHF6	1.06048	4.43538
PHF8	0.143634	2.97619
PHKA2	2.40807	2.99353
PIAS1	2.09461	5.79353
PKM	0.217834	4.86409
PKN2	-0.136329	1.29102
PNISR	1.46082	1.91216
PNKP	0.752702	2.99555
POF1B	0.283841	3.11354
POGZ	1.89626	2.52543
POLR1D	1.53807	2.78691
POM121	1.32185	2.93956
PPFIA1	2.21857	3.2649
PPHLN1	1.74342	2.34612
PPIG	0.73136	1.45695
PPP1CB	0.463013	2.55872
PPP1R11	1.64659	3.04214
PPP1R12A	-0.642478	1.50256
PPP1R13L	-0.308592	2.81927
PPP1R2	0.978318	20.3376
PRCC	1.56106	3.87717
PRKAB1	0.209374	2.47514
PRKAR2A	-0.21571	2.79734
PRKCD	-0.453781	3.59608
PRKD2	0.261373	1.33091
PRPF38B	0.834382	5.01008
PRPF40A	0.20383	3.13969
PRPF4B	0.503964	3.83583
PRPSAP1	0.655614	3.47108
PRPSAP2	0.397414	3.32765
PRR12	2.82317	2.91628
PRRC2A	2.24899	3.16646
PRRC2B	1.09613	5.15387
PRRC2C	0.598109	3.02662
PSIP1	0.817882	2.18802
PTBP1	0.533815	3.54108
PTGES3	1.32551	8.32381
PTK2	0.419546	4.47081
PTMA	2.0223	4.49721
PTPN12	2.7608	4.50456
PTPN14	3.1944	4.22441
PWP1	2.55544	3.11755
RAB11FIP1	-0.136367	4.17616
RAB3GAP1	0.933351	2.45946
RAF1	2.01808	4.37706
RALGAPA1	0.96647	3.85438
RALGAPB	0.216314	2.09144
RANBP2	0.358954	2.90509
RAVER1	1.33819	1.52681
RBBP6	3.68368	3.97242
RBL2	2.74005	4.45214
RBM12	0.790771	1.9761
RBM12B	1.18279	2.72749
RBM17	1.07375	3.0545
RBM4	0.697645	5.04927
RBM6	1.3072	4.09375
REEP4	1.79133	2.2257
REPS1	0.26543	1.83565
RFTN1	1.99834	2.9092
RNPEP	0.0598049	4.34892
RNPS1	1.12768	6.45616
RPL24	0.820354	4.88475
RPL4	0.764985	1.35101
RPP25	1.88737	2.30264
RPRD1B	1.19144	1.91474
RPRD2	1.64749	3.35848
RPS10	0.641366	5.29661
RPS13	0.297128	6.18437
RPS27A	0.163172	4.75556
RPS6KA1	0.208292	5.57158
RPS6KA3	0.328306	3.11769
RPS6KA4	1.64581	5.46719
RRP8	2.08638	2.58301
RSF1	0.520464	2.26123
RSL1D1	1.37125	11.2555
RSRC2	0.289694	1.18746
S100A11	0.98665	3.75892
SAMHD1	0.0845334	5.65944
SART1	1.10555	2.99229
SCAF1	2.50622	2.57359
SCAF11	2.91821	3.21251
SCFD1	0.605328	2.38981
SEC16A	0.418404	1.46077
SEC62	-0.301604	4.38003
SET	0.891303	3.25626
SETD1A	0.967565	3.34048
SF1	0.852327	1.36915
SF3A1	0.515235	8.16903
SF3B1	0.688925	2.42331
SF3B2	0.772766	5.97021
SFPQ	0.7153	2.98279
SGK223	-0.319741	5.58868
SGTA	-0.289305	2.71576
SIN3A	0.615328	1.7214
SIPA1L1	3.9494	4.27009
SIPA1L3	2.42826	3.65058
SIRT2	1.34808	6.04201
SKP1	0.495234	4.10506
SLAIN2	1.26055	1.86588
SLC4A2	4.98552	20.0643
SLC4A7	2.59865	4.16143
SLK	0.331516	1.73774
SLTM	0.382436	1.82292
SMARCA4	1.27097	2.2989
SMARCC1	1.14657	2.40204
SMARCC2	0.862751	2.65499
SNRNP200	0.659241	3.45357
SOGA1	2.90902	3.99968
SOWAHB	0.664803	3.00816
SOWAHC	-0.130977	3.04017
SP100	0.106396	2.30091
SPAG9	1.10325	1.91919
SPAST	2.19407	6.46712
SPATS2L	0.875331	3.8572
SPECC1L	2.77288	2.86753
SPEN	1.19679	1.69901
SRCAP	2.07353	3.93508
SRFBP1	4.57584	5.69903
SRRT	0.562418	1.00315
SRSF1	1.06608	5.83507
SRSF11	1.11871	3.26062
SRSF2	0.642164	3.74887
SRSF3	0.607215	4.26838
SRSF4	-1.15795	2.65913
SRSF5	0.345297	2.6616
SRSF7	0.645056	2.60603
SRSF9	0.92963	4.91528
SSB	0.874726	2.73051
SSR3	0.692904	3.86211
SSRP1	1.36902	20.3165
STBD1	0.246246	1.46128
STMN1	3.1963	6.1842
STT3B	0.10634	2.3551
SUPT5H	0.972674	3.3358
SYMPK	0.689461	2.89599
SYNJ2	0.839609	4.89795
SYNRG	0.617129	3.93013
TANC2	1.1562	4.25296
TBC1D2B	0.365152	2.60378
TBX3	1.7642	3.43471
TCEAL3	0.598965	2.23891
TCOF1	0.711671	2.19124
TEAD3	2.78277	3.84333
TEX2	0.857201	4.62451
THUMPD1	-0.43489	4.95397
TJAP1	1.7756	3.17829
TLK2	1.33048	3.23388
TMEM51	-1.4388	2.59997
TMSB4X	0.93164	2.56535
TMX1	0.0685537	2.95423
TNS3	0.634856	1.83028
TOMM70A	0.397402	1.31095
TOP2A	2.49262	9.40699
TOP2B	1.75319	7.68338
TOR1AIP1	0.142209	3.16586
TRA2A	0.657156	3.49756
TRA2B	0.225095	3.44629
TRIM24	2.35736	3.22639
TRIM56	0.730938	2.57937
TUBB	1.64985	6.74818
TUBB4B	1.01886	5.91759
U2AF2	0.875006	4.68636
U2SURP	1.00096	10.2976
UBAP2L	0.874853	1.32747
UBXN1	0.774667	5.40816
UFD1L	1.0066	4.78852
UIMC1	0.974361	3.83208
USP10	1.05761	9.9652
USP8	1.84081	4.9727
VASP	0.574041	3.73521
VCL	0.114159	2.26805
WDR55	2.03271	3.41409
XPC	-0.307991	4.45563
XRCC1	0.662582	2.13287
XRN2	1.19791	2.42749
YBX1	1.12211	3.13815
YTHDC1	2.00291	2.68392
ZC3H11A	1.72018	2.32168
ZC3H4	1.54536	1.59086
ZC3HAV1	0.401679	2.544
ZMYND8	1.28605	1.7001
ZNF106	0.817109	7.59107
ZNF318	-1.25255	2.36329
ZNF512B	-0.0743215	4.13866
ZRANB2	-0.176303	2.06745
AAK1	0.192727	-0.187863
ABL2	3.35908	-0.71022
ABLIM2	8.75532	0.0519235
ACACA	2.26854	2.21133
ACIN1	0.962784	-0.859968
ACSL5	-0.605387	-1.12002
ADAM9	1.08733	-0.117489
ADD1	-1.38938	-2.12755
ADRBK1	1.22253	0.0230715
ADSL	0.495494	0.198805
AEBP2	8.32008	6.1695
AFAP1	4.11099	2.5631
AGAP1	12.1357	-0.124674
AGAP3	1.9557	1.25256
AGFG1	0.541282	-0.0973221
AHNAK	0.0486082	-0.597399
AHNAK2	6.30325	4.04604
AIM1L	3.28838	2.13204
AJUBA	7.76241	3.33432
AKAP1	3.40462	1.31159
ALG3	0.898783	0.258277
ANK1	-1.29493	-1.78429
ANKIB1	1.27311	1.16632
ANLN	7.14232	7.123
APOL1	0.830856	-1.36043
ARHGAP1	0.11227	-0.888085
ARID1A	0.852397	0.831912
ARID5B	3.4108	1.90776
ATF2	3.65454	3.53688
ATF7IP	2.21803	-0.223966
ATG2B	1.91843	1.16521
ATN1	4.02972	2.88509
ATP2A2	0.356518	-0.296231
AZI1	5.25892	2.67195
BAG3	2.37388	1.80692
BAP1	4.61298	1.63858
BAZ1A	4.22448	1.55739
BAZ2A	4.13977	4.02686
BCAR3	11.734	4.09396
BCL3	3.23046	0.224301
BICD2	2.26235	1.1445
BIN2	0.422319	-0.306677
BIVM.ERCC5	4.3015	0.0654166
BNIP2	0.673046	-0.273707
BNIPL	0.883478	-0.232463
BPTF	4.88829	3.75944
BRAP	2.40808	1.05633
BRD3	0.945561	-0.456577
BRD4	0.985655	-0.0739581
C11orf30	5.87849	3.75787
C11orf84	2.45486	1.0657
C15orf52	1.96281	1.14566
C17orf70	6.69213	1.36096
C1orf226	2.02575	0.722751
C9orf142	0.0368903	-1.27035
C9orf78	2.11424	0.184692
CAAP1	1.43524	0.512298
CADPS2	3.85861	2.00846
CALD1	1.34129	0.867736
CAMKK2	3.27425	2.32218
CANX	0.906576	0.262276
CARHSP1	0.697678	-0.958848
CASKIN2	7.26022	4.07585
CBX8	3.52968	2.05714
CCAR1	0.333785	0.270575
CCDC6	-0.146783	-0.735835
CCDC61	0.10724	-0.0221444
CCDC64B	-1.37722	-1.641
CCDC9	1.04087	0.483674
CCNL1	1.65936	0.234485
CCNL2	2.60641	0.51333
CCNT2	1.59998	1.54594
CCNY	0.427803	-0.168136
CCZ1	2.40218	1.54688
CD248	1.89189	-0.54464
CD44	1.99406	1.48351
CDC42BPB	-0.440135	-0.568748
CDCA5	11.3845	4.37083
CDK7	0.731851	-0.38958
CDKN2AIP	-0.332116	-1.35103
CENPA	5.78004	0.00750598
CEP135	6.01954	4.54485
CEP192	8.73826	4.73593
CETN2	0.354817	0.19706
CFL1	1.07569	0.865487
CHAF1A	5.6278	4.84504
CHAF1B	6.46658	2.02992
CHAMP1	1.50835	1.4189
CHD8	3.05179	2.60459
CIC	1.71772	0.243195
CLASRP	12.019	0.0517623
CLK3	3.11021	2.65486
CNNM4	0.809646	-0.135826
COL3A1	-0.115931	-0.299943
COL4A2	1.41311	-0.770628
CRTC3	2.9546	2.68199
CTNND1	-0.0817625	-0.193686
CTPS1	2.13381	1.25312
CTTN	0.573732	0.126221
DAB2IP	0.976529	0.357526
DBN1	2.08503	1.20859
DCAF10	7.87855	0.19765
DCAF5	-0.0968065	-0.109567
DCLK1	4.41918	0.968077
DCP1B	3.31719	1.38908
DDA1	1.12366	-0.270053
DFFA	1.13545	-0.0377024
DGCR14	4.36659	3.91314
DGCR8	6.12546	4.89345
DNAJC2	2.67416	2.31305
DOCK11	2.73125	1.66185
DPYSL3	1.53801	-0.0587657
DYRK1A	3.68224	-0.623955
EAF1	10.717	4.92086
EEF1G	0.907592	0.652941
EFS	1.06917	0.84037
EIF2B4	0.930059	-0.396583
EIF4ENIF1	2.93205	2.64169
EIF4G3	1.62092	1.24912
EML4	-0.303532	-0.307075
EP400	2.53299	-0.343511
EPN2	2.10827	0.900684
EPS8L2	0.701587	0.419405
ERF	4.62579	2.03816
ESF1	13.3967	3.50522
ETV3	11.9348	4.70366
F11R	1.05343	0.0730577
FAM110C	9.37025	4.55988
FAM117B	2.94928	1.0125
FAM53B	7.25983	2.97262
FARP1	-0.698303	-0.698587
FASN	2.28833	0.99326
FCHO2	0.701531	-0.579849
FHOD1	2.70926	2.37165
FILIP1L	4.37563	0.828494
FKBP15	0.959595	-0.514902
FLCN	2.42016	1.12763
FLNA	1.42918	-1.03716
FNBP4	3.97218	3.21893
FNDC3B	3.4283	2.20107
FNIP1	7.65592	3.51676
FOSL2	11.0182	2.02095
FOXK2	3.41192	2.02571
FRMD4A	5.98884	3.91635
FYTTD1	0.733946	0.463977
GAPVD1	2.13702	1.66968
GLCCI1	10.5609	4.24682
GLTSCR1	8.97109	1.2858
GNG10	-0.14671	-0.257561
GOLGA3	0.361138	-0.0517345
GOLIM4	3.40961	2.0423
GPATCH8	1.91909	0.0650393
GPS1	0.353746	-0.627818
GRAP2	0.281665	-2.18153
GRHL1	2.71296	2.59723
GRIP1	8.87954	1.25946
GSK3A	1.65239	0.680956
GSK3B	1.91505	0.0880563
GTF2F1	0.746868	0.534969
GTF2I	0.965539	0.636654
H2AFY2	-0.490127	-0.706375
HECTD4	2.06944	-0.15455
HIST1H1C	-0.214538	-0.873326
HMGN1	2.83676	1.34263
HMGN3	9.87458	3.20118
HN1	2.38781	1.88595
HNRNPA1	1.3463	0.173516
HNRNPA3	0.492313	0.348541
HNRNPH1	0.758673	-0.475391
HNRNPH2	0.656593	-0.0917717
HSF1	1.81943	0.512036
HSPB1	0.355255	-1.86662
HSPB6	-0.928916	-2.16392
IKZF5	5.47865	0.507863
INTS1	1.01979	-0.545678
INTS12	1.41762	0.608772
IQSEC1	1.59956	-0.206837
IRF2BP1	1.73051	1.38
IRF2BP2	1.44703	0.7245
IRF2BPL	0.360652	0.0682777
IRS2	10.7604	3.20206
JPH2	2.65355	1.42642
JUND	-0.106172	-0.125446
KANK2	-0.211625	-0.267887
KANSL1	9.72251	3.1853
KAT6A	10.6835	4.65265
KDM2B	3.85729	1.60401
KHDRBS1	0.958486	-0.532586
KIAA0195	3.76863	0.880187
KIAA0754	10.4459	5.45603
KIAA0947	4.2058	3.92933
KIAA1211	7.9482	1.78362
KIAA1429	1.27173	0.491103
KIAA1462	7.51125	1.75512
KIAA1671	3.67399	1.55357
KIDINS220	2.02385	1.59345
KIF13B	-0.788315	-1.31674
KIF21A	3.79629	3.14709
KLF3	3.08828	1.54083
KRR1	1.55478	0.133404
KRT13	-0.661577	-2.44173
KRT5	0.161409	-0.439842
KRT6A	1.24475	0.856279
LAD1	0.947221	0.42886
LARP4B	1.77082	1.3033
LARP7	0.392299	0.388866
LATS1	9.23834	1.75565
LIMA1	-0.42544	-1.24129
LMNA	-0.744102	-1.02919
LMNB1	0.520434	-1.00843
LMNB2	-0.522777	-2.36059
LOC100996657	1.22874	0.835475
LOC101060570	1.96605	1.41632
LOC101060700	7.47667	2.73258
LSM14A	0.600755	0.175331
LZTS2	0.769311	0.206214
MACF1	1.51951	1.41027
MAP1B	1.04816	0.760532
MAP2	4.83339	3.75189
MAP4	0.683673	-0.558116
MAP7D1	2.12312	1.66314
MAPT	3.92582	1.84965
MCC	4.26308	0.957036
MCMBP	2.92596	1.28123
MECOM	1.12131	0.410446
MED1	1.50243	1.15733
MEF2A	1.15858	0.583383
MEPCE	1.89614	1.35625
MEX3D	4.15673	1.91545
MGA	5.37611	4.9845
MICAL3	3.59741	0.726324
MICALL2	1.17903	1.12881
MID1	2.37124	2.27438
MKI67	7.96684	6.72767
MOB1B	1.14152	0.4011
MORC3	1.39412	0.298198
MSL3	6.71189	2.03509
MTDH	1.00343	-0.68482
MTFR1L	0.0442552	-0.477351
MTOR	0.2139	-2.17763
MVP	0.0615981	-1.65071
MYBBP1A	1.83301	1.23294
MYCBP2	1.7246	1.60419
MYLK	-0.743475	-1.86872
MYO9B	1.52122	0.4646
MYOF	-0.453796	-0.470951
NAB2	6.12084	2.86984
NBEAL2	1.30116	0.710543
NCF2	1.54187	-0.304597
NCKIPSD	1.64778	1.02798
NCOA5	0.89881	0.201438
NCOR1	1.6939	1.0836
NCOR2	4.15805	2.51191
NDRG1	1.49002	1.4894
NEK1	3.29486	1.0242
NEK9	0.517169	-0.297537
NEURL4	5.19932	3.7113
NFIX	-0.883664	-1.74928
NFRKB	2.21467	1.3952
NFX1	8.59809	2.89817
NHSL1	10.3805	2.62646
NIPAL4	7.745	1.22696
NKTR	4.70016	2.26677
NMNAT1	0.223805	-0.382959
NMT1	0.793815	0.505345
NRBP1	1.37473	0.87543
NRD1	2.26035	1.10186
NUCB1	0.799085	-0.133566
NUP155	0.976272	-1.71793
NUP35	0.1463	-0.212533
NUP50	2.22882	0.741296
OFD1	6.47191	3.36295
OTUD4	0.478249	0.31325
OTUD5	7.9703	3.52719
PALLD	1.6771	1.60919
PALM2.AKAP2	2.41149	0.805446
PAN3	10.6426	0.67661
PANK2	0.874969	0.196604
PARN	0.863735	0.478756
PARP10	0.812924	0.443925
PATL1	0.72218	0.693546
PBRM1	2.01491	-0.957792
PBXIP1	0.939148	0.124761
PCM1	1.18698	0.242649
PCYT1A	0.886761	0.572686
PDCD4	0.414445	-2.11095
PDLIM2	1.1841	0.519933
PDLIM7	1.67499	-0.194489
PDS5A	1.16837	0.864459
PDS5B	1.18771	-0.151902
PEA15	1.82296	-0.820541
PELP1	1.26519	0.257491
PFKFB3	3.33927	2.60086
PHACTR4	2.09045	1.57107
PHF14	0.923264	-4.39307e-05
PHLDB2	2.74672	2.65951
PHRF1	0.989905	0.913662
PI4KB	1.73394	1.70404
PIEZO1	1.81073	1.3088
PIK3C2A	0.939233	0.0206752
PLXDC2	0.876356	-0.320486
PNN	1.27457	0.0337025
POLE4	3.38474	1.32212
POU2F1	1.31205	1.01176
PPAN.P2RY11	4.13528	0.803687
PPARG	2.47445	1.26902
PPFIBP1	1.1359	0.648672
PPP1R14A	2.81418	0.512784
PPP1R18	2.3367	1.16411
PRDM2	9.4052	0.149834
PRKRA	0.263787	-0.0106068
PROSER1	4.28208	3.46228
PROSER2	6.17783	0.477827
PRPF40B	1.86727	0.392724
PSD3	2.4671	1.80801
PSD4	1.13398	0.57523
PSEN2	10.0372	3.55054
PSMD11	0.164664	-0.292156
PSMD2	0.790074	0.203898
PTDSS2	0.287596	0.243435
PTPRC	0.414426	-0.389702
PTS	8.40756	3.19324
PUM1	1.52438	1.42072
PUM2	1.34182	0.951504
PYGO2	8.90817	1.14167
RALGPS2	3.05321	1.57048
RALY	0.873881	0.0115297
RASIP1	-0.441025	-2.89063
RB1	2.88716	2.86712
RBBP8	3.60118	1.79887
RBBP8NL	1.87282	1.22814
RBM10	1.57768	-0.472779
RBM15	2.18896	0.933414
RBM15B	1.14308	0.999624
RBM23	2.15668	1.03219
RBM25	-0.14704	-0.262646
RBM33	2.22385	-0.119238
RBM39	0.558956	0.194201
RBM7	2.58795	-0.334375
RBMX	0.57399	-0.968356
RBMXL1	0.91599	-0.626208
RCC1	0.0838396	-1.22095
RERE	0.85072	-0.597979
RGS3	0.350086	0.245694
RHBDF2	2.7126	1.39729
RIF1	5.4626	3.4365
RIN1	2.79263	0.630419
RLIM	4.42119	-0.885661
RMDN3	0.236729	0.217478
RNF169	12.7998	3.32204
RPS3	0.456766	-0.200757
RPUSD2	5.03633	3.21158
RREB1	2.04997	0.858328
RRP1B	3.88988	1.76615
RUNX1	1.02683	1.02124
S100A9	1.95143	0.395922
SAAL1	3.1938	0.672177
SAFB	0.883454	0.598426
SAMD1	1.68167	0.944569
SAMD4A	7.23352	0.820595
SAP130	2.93717	0.582892
SASH1	3.82521	3.50797
SCAMP2	-0.302383	-1.57694
SCAP	3.69032	3.57307
SENP7	1.55652	-0.610896
SERPINC1	-0.661161	-2.01163
SETD2	2.66593	1.70151
SETX	2.01738	0.0669512
SGPP1	10.4927	0.972219
SH3BP1	0.32668	0.129819
SH3PXD2A	4.66094	0.517919
SIK2	7.96362	0.245223
SIPA1	1.50354	1.23166
SIRT1	3.98781	1.26453
SLC12A7	2.20995	1.847
SLC38A1	4.63458	3.19494
SLC4A1	-1.78445	-2.47039
SLC4A1AP	3.12003	2.64216
SMARCA2	0.556613	-0.0934161
SMCR7L	1.52838	-0.420363
SNIP1	2.42198	0.290228
SNRNP70	0.803667	-0.864092
SNTB2	-0.567456	-1.99814
SNW1	0.976076	0.678403
SORBS1	1.00635	-0.323019
SP110	1.2805	1.12305
SPRR1A	3.3013	1.67168
SPTAN1	-0.677966	-1.68611
SPTB	-1.74936	-2.3904
SQSTM1	2.80484	1.23189
SRPK1	1.18785	1.14485
SRPK2	2.75466	2.07137
SRRM1	0.536672	0.306125
SRRM2	0.740699	0.273864
SRSF6	0.0647081	-0.100781
SSH2	3.43136	2.82045
SSH3	-0.263351	-0.949156
STK24	0.626268	0.171576
STRIP1	0.646336	0.257072
SUDS3	4.74157	1.82239
SUGT1	0.521673	-0.415353
SYAP1	2.48517	-0.308824
SYNE1	0.0689482	-1.10067
SYNM	-0.0113317	-0.894859
SYNPO	0.394269	0.161718
SYTL1	0.039859	-0.474751
TAB3	2.65171	0.794328
TACC2	1.10189	0.0110359
TAF12	1.75429	-0.0493077
TAF6	1.12731	1.10466
TAGLN2	2.2056	0.51257
TBC1D1	0.314768	-0.967002
TBC1D10B	0.979207	0.0867559
TCEA1	0.921919	-0.274237
TCF20	3.16122	0.969447
TERF1	8.5838	1.79628
TFAP4	4.55927	3.30255
TFPT	6.88124	2.43825
TGFB1I1	1.94977	0.195524
THOC2	1.14706	0.0810845
THRAP3	0.66116	-0.900805
TIAM1	4.80643	4.43832
TLE3	2.27368	1.08246
TLE4	1.97484	0.357443
TLN1	0.711655	0.1884
TLN2	0.15827	-1.66726
TMEM115	3.08439	2.21921
TMEM163	4.00727	1.99599
TMEM176B	3.23289	1.55035
TNC	3.165	1.97014
TNIK	0.302895	-0.037205
TNRC18	4.99578	2.17448
TP53BP1	0.453355	0.234861
TRAFD1	1.622	-0.0537602
TRIM2	0.433935	-0.025009
TRIM28	0.987982	0.133241
TRIM33	1.22481	0.747668
TRIP10	0.717619	0.633382
TRPM4	0.199644	0.125413
TRRAP	0.133143	-0.0211095
TTC33	3.96519	2.08108
TTC7B	0.411196	0.350164
TWISTNB	3.13006	1.51145
UBE2J1	-0.437953	-0.683189
UBR4	0.699228	0.128993
ULK1	9.35522	4.15764
USP36	9.85875	3.72736
VAV2	0.470334	-0.930274
VCPIP1	1.76246	-1.12623
VGLL4	7.3412	1.59437
VIM	0.0437149	-0.834415
WAC	2.32118	0.535571
WDR13	-0.147204	-0.702893
WDR26	1.01825	0.629951
WRNIP1	1.14375	0.917524
WWTR1	9.69108	3.52812
YEATS2	3.99935	3.52564
YLPM1	0.596204	-0.330985
YRDC	3.12149	1.87051
ZC3H13	-0.021972	-0.0595032
ZC3H14	0.678034	0.103547
ZC3H18	0.68183	-0.0872813
ZDHHC5	-0.266414	-0.840339
ZFC3H1	4.4292	3.56218
ZFP36L1	1.65532	0.3483
ZFP91	2.14794	0.593392
ZFR	2.32489	1.71721
ZFYVE19	1.44211	1.30902
ZFYVE26	2.1843	0.792627
ZKSCAN1	2.68735	1.00094
ZNF217	6.66822	4.44635
ZNF316	4.38543	3.79509
ZNF362	2.95755	0.630128
ZNF609	8.33079	0.999886
ZNF652	5.91998	1.23942
ZNF687	2.14403	1.08178
ZNF768	7.70179	2.10839
ZYX	1.05614	-0.00630932
ABI1	0.0668589	0.727567
ABLIM1	-1.81304	-0.432296
ACSS2	0.116954	0.132041
ADD3	-0.609979	0.341965
AIFM1	0.0860785	0.515122
AIM1	-1.32945	0.862727
AKAP12	-0.589625	0.298349
ANK3	-0.698445	0.635116
ARHGEF12	0.095243	0.723769
ARHGEF6	-0.191415	0.93798
ARHGEF7	-0.486654	0.653718
ARID1B	-0.641193	0.530802
ATP2B1	-0.648368	0.920357
BBX	-0.907327	-0.20494
BCLAF1	0.276568	0.426109
BCR	0.284499	0.849749
BIN1	-0.783776	-0.043734
BNIP3L	-0.162414	0.279642
C6orf132	-0.219314	0.873189
CASK	-0.26398	0.345962
CAST	-0.546044	0.682146
CDC42BPG	-0.356118	0.898551
COL1A1	-1.01677	-0.306683
COL1A2	-0.855801	0.184092
COPB2	0.503661	0.792395
CRIP2	-0.0443784	0.558352
CTDP1	-0.404709	0.600936
CTNNA1	-0.491876	0.672995
CTNNB1	0.00351531	0.486866
CXADR	-1.54501	-0.394525
DBNL	-0.111306	0.67995
DDB2	-2.93362	-1.11313
DES	-0.143656	0.56684
DMXL1	0.0469164	0.798968
EEF1D	0.896145	0.985632
EIF2A	-0.224978	0.564117
EIF2AK4	-0.537709	-0.303192
EML1	-0.355992	-0.247036
EML3	-0.380556	0.295296
EP300	0.874939	0.972801
EPB41	-0.688664	0.195767
EPB41L1	-0.369377	0.494095
EPB41L2	-1.10789	0.620274
EVL	-0.56376	0.625528
FAM83H	0.242453	0.377315
FIP1L1	0.745258	0.866121
FMNL1	0.593707	0.999831
GPSM3	0.159268	0.304548
H2AFY	-0.364631	0.715163
HBB	-1.17444	0.24764
HDGF	0.308861	0.601001
HIST1H1D	-0.109673	0.269092
HIST1H1E	-0.144896	0.660636
HIST1H4A	0.320267	0.400134
HMG20A	-0.563974	-0.516125
HMHA1	-0.295625	0.0367021
HNRNPUL2	0.559541	0.566824
IFI16	-0.247729	-0.244131
IL16	-0.722601	-0.600328
ITGB4	-0.121461	0.427524
KIAA1217	-0.219599	0.728015
KIAA1522	-0.0929159	0.907183
KLC4	0.0537919	0.635107
KNG1	-0.809595	-0.109416
KRT18	-0.814193	0.225592
LRBA	-0.233713	0.398806
MAP3K3	-1.93311	0.10124
MARCKS	0.0982916	0.202478
MARK2	0.617579	0.882776
MECP2	-1.21735	-0.846099
MLLT4	0.37621	0.739697
MOV10	0.573526	0.619422
MTMR1	0.131921	0.280014
MYH11	0.0809162	0.804788
NDRG2	-0.23997	0.362777
NES	-0.245881	0.477149
NUMA1	-0.0655499	0.248551
NUP188	0.0704837	0.747543
NUP214	0.813287	0.876129
OSBPL7	0.498655	0.732322
PALM3	-0.558717	-0.246433
PDHA1	-0.0848664	0.192801
PDLIM4	0.256029	0.9834
PEAK1	-0.552991	0.639508
PGRMC2	0.199261	0.841534
PI4K2A	0.440668	0.731655
PKP2	-0.37158	0.832797
PKP4	-1.66132	0.156485
PLA2G4A	-1.03106	0.260366
PLEC	0.205034	0.566917
PLEKHA6	-1.28666	-0.26284
PLEKHO2	-0.0223235	0.227042
PML	-0.451069	0.766609
PPL	-0.55086	-0.40306
PPP1R12B	-0.327742	0.0573663
PPP1R12C	-0.0231393	0.994453
PPP1R13B	0.255005	0.551012
PRKAR2B	-1.22302	-0.986578
PRKCDBP	-1.27659	0.91632
PSMB10	0.417309	0.870576
PTRF	-1.12723	-0.920392
PXN	-0.721454	0.871242
RAD23A	0.486433	0.840037
RAD23B	0.0680304	0.0804818
RALBP1	-1.78571	0.0430846
RANBP3	0.614885	0.680236
RBM14	0.367638	0.654664
RCSD1	-0.196168	0.817539
REPS2	-0.634771	-0.594831
RPS20	0.0986156	0.493054
RPS8	0.270042	0.593623
S100P	-0.597961	0.635289
SDPR	-1.92222	-0.144217
SEC31A	0.139428	0.969174
SERBP1	0.343374	0.383155
SH2D3A	-0.686763	-0.288258
SH2D4A	-0.591565	-0.455388
SHROOM1	-2.32728	-0.76758
SIGIRR	-0.393565	0.958837
SLC14A1	-1.31534	0.906345
SMTN	-0.652781	-0.401986
SORBS2	0.31271	0.655905
SPTBN1	-0.227786	0.861146
SSFA2	-0.649774	0.948455
STIM1	-1.366	-0.717802
STOML2	0.249055	0.91353
STX7	-0.164135	0.723738
SUMO1	-0.141133	0.662036
SVIL	-0.362525	0.666394
SYNPO2	-0.562223	-0.349239
TBC1D4	-0.115501	0.98569
TENC1	-1.11302	0.575137
THOC5	0.384233	0.839841
TJP1	0.406773	0.809216
TJP2	-0.710494	0.967683
TJP3	-0.0450578	0.901926
TMPO	0.608626	0.862909
TNKS1BP1	0.000177478	0.401441
TNS1	0.0428988	0.512225
TRAPPC12	-0.448108	0.827885
TRIM25	0.644385	0.962982
TXLNA	0.567061	0.571955
USP24	-0.482454	-0.386745
VPS26B	-0.0713987	0.846554
WDR20	0.576689	0.770474
WDR44	0.788428	0.901076
WDR77	-0.0331296	0.0503514
YAP1	0.685268	0.747352
ZNF185	-0.412969	-0.405555

## Sheet: Fig S1N
Pathways	FDR	Count
Protein phosphorylation	0.000310293	22
Protein transport	0.00184187	20
Intracellular signal transduction	0.00246359	20
mRNA splicing	0.0339877	15
DNA repair	0.0404203	16
Positive regulation of cell differentiation	0.00612582	14

## Sheet: Fig S1O-1P
RPS6KA3 pro-Normal	RPS6KA3 pro-Tumor		RPS6KA3 phosphopro-Normal	RPS6KA3 phosphopro-Tumor		PPP1R13L pro-Normal	PPP1R13L pro-Tumor		PPP1R13L phosphopro-Normal	PPP1R13L phosphopro-Tumor
-0.17739	-1.8625		0.455189	4.78291		1.76939	-0.64115		4.70418	8.40918
-0.45008	-1.99252		-0.29826	5.45851		-0.86145	0.815985		5.63076	7.50972
-2.9412	0.280838		1.8402	7.49339		-3.10532	2.82554		4.52702	8.61998
-0.82674	-2.29619		1.94611	4.48677		1.80232	-0.90185		4.89887	9.17452
-0.34081	-0.67162		0.656717	6.9623		0.063917	-0.48338		3.80972	8.03018
-0.28384	0.166458		2.73781	6.51838		0.47176	-0.43674		3.99962	6.20411
0.282143	-1.39707		0.992275	5.81946		0.229219	1.04474		3.18122	7.80745
0.29901	0.456175		3.30658	6.16087		1.33314	0.675816		3.03443	8.73369
-1.55554	-1.36587		2.26791	5.68964		1.80843	1.50452		4.73242	6.85453
-0.86933	-0.82189		0.740961	4.74227		-1.23854	-0.39081		4.55141	8.99217
0.532766	-0.84373		3.64798	6.48068		0.786094	0.497434		2.05254	3.45519
-0.42973	0.192825		4.70745	4.26001		-0.13939	-0.20706		5.50438	8.94266
-0.86854	-1.62772		1.94479	2.77619		-0.14083	-0.25963		5.3171	8.29067
0.326192	-1.2186		-1.75915	0.509405		1.51969	1.18422		1.24921	5.25237
-1.33643	0.183582		1.93062	3.13943		-0.38045	0.647453		6.24565	2.46326
-3.59771	0.538637		2.74947	1.37873		0.255199	0.48944		3.74364	0.927651
-1.6753	-0.15988		0.790954	3.09404		2.0197	-0.33825		2.33677	6.20784
-1.66337	-0.71667		1.31965	-0.21947		0.33754	1.29989		2.14752	5.05403
-1.07826	-1.15972		2.12281	1.05995		1.76311	-0.86617		2.86776	4.68891
-2.55385	1.47602		1.74809	4.40148		0.837863	0.401412		5.36836	2.27516
1.46001	-0.38873		1.1058	-0.87806		1.58544	0.510759		0.846735	3.70989
-6.61529	-0.43499		3.00741	0.174548		-3.45008	0.545079		2.09037	3.12193
-1.86302	0.524866			4.29786		2.03952	1.40114		3.6776	2.81498
0.784001	0.67229			1.26779		1.66093	0.29443		5.18284	6.06691
-0.71833	-1.79786			0.197286		1.59531	-1.11279		4.45441	2.07639
-0.9686	-0.11747			-0.00384		2.48733	-1.78936			2.26113
-0.66956	0.603027			1.23186		1.17274	1.63529			4.44686
-0.0928	-0.91975			2.27153		-0.19512	0.560617			0.766188
0.293959	0.630499			4.07345		1.39693	0.840201			-1.54839
-1.19166	1.0554			0.528778		1.69933	0.70115			4.17894
1.11809	-0.8725			1.64492		1.49682	-0.68803			4.491
-1.95009	-0.81705			4.29864		1.7548	-1.17756			5.36876
-0.00159	0.004034			0.970026		1.43461	1.02439			5.83433
0.098958	-0.2365			-2.50823		1.3949	1.08481			1.97786
-1.06582	0.283566			1.29635		-0.05949	-1.13892			0.44899
0.803806	-1.05739			0.324074		-0.61661	0.381616			4.58396
-1.0807	2.22799			3.10792		1.51218	-1.43051			3.23705
-2.76121	0.128821			3.68107		-0.50246	-2.02679			2.62571
	-0.04484			2.13691			0.702923			2.87855
	0.929942			6.38503			-0.78215			3.13962
	0.956354			4.45043			-1.55597			-1.14044
	0.409798			5.43726			-0.47554			6.61675
	1.20445			5.632			2.01196			6.19772
	0.897163			2.82017			1.0635			4.51025
	-0.51499			2.73384			-3.65109			6.34374
	-1.6652			-0.25633			3.17575			5.74115
	-0.52326			5.99726			0.1995			8.42796
	-0.52928			-0.40234			-0.90698			8.44995
	-0.70486			3.91028			0.386701			2.63492
	-0.53116			6.38231			2.2334			1.28932
	-0.36959			5.12592			0.346418			8.73998
	0.334225			2.79723			0.927214			2.51247
	-3.68594			2.30336			1.87715			5.37073
	-1.2119			5.71853			1.66161			8.74457
	0.52687			2.24667			0.570269			6.0821
	-1.1691			0.379826			1.11776			5.68345
	-0.30383			3.28071			1.62129			5.51903
	0.579373			0.477424			1.82395			4.58371
	-0.18935			0.145236			0.418028			-0.95416
	-1.13892			2.21609			-0.12642			0.357366
	-0.51025			6.64287			-3.24879			6.22894
	-1.55343			6.93388			0.039138			8.51377
	-0.486			5.03439			1.43098			8.7807
	1.14698			7.20612			-0.20108			8.0162
	0.946581			8.23054			-0.02694			9.12544
	-0.1413			6.27138			-0.54603			8.16714
	-1.6295			6.86797			-1.60867			8.45807
	0.381726			7.0445			1.42105			9.39123
	-0.5454			5.81877			0.970927			8.18369
	-1.03062			6.49364			-0.19892			7.81751
	-0.61794			7.68886			0.352984			5.62882
	0.014355			4.99343			0.233029			8.49307
	0.975924			7.08897			-0.07097			8.46391
	-1.23345			5.68195			0.197991			8.81442
	-1.90942			7.13481			-2.32193			7.70776
	-1.22803			6.03186			-3.67116			5.64456
	-0.96494			3.50701			-3.13289			7.96887
	-1.54162			3.6499			0.76528			7.82684
	-1.06522			1.83908			-0.12014			7.25856
	-0.88843			2.30507			0.103531			6.29284
	-0.26882			4.93756			-2.95904			6.6185
	0.018064			3.70882			-1.28842			5.73207
	-0.12784			4.09927			1.59417			7.42025
	0.356595			3.52086			0.308943			5.8891
	-1.14848			0.783196			0.297954			2.38284
	-1.68641			3.62548			1.0827			5.60241
	0.614003			2.81773			2.30127			5.47852
	0.831391			1.06203			1.26255			6.49851
	0.072312			0.775344			0.33182			3.83329
	-0.1488			5.29286			1.04453			2.57088
	0.155879			1.62618			-0.46514			4.89043
	0.586404			2.93524			-1.0607			6.7534
	0.414677			4.73114			1.95598			5.4269
	-1.30329			-3.94324			1.50548			3.90758
	2.38308			2.06175			2.40438			6.20368
	-1.07248			1.79384			1.51121			4.48646
	-2.10098			2.7001			1.61504			6.60261
	-0.70769			2.51516			0.952781			3.86382
	-0.16877			1.91269			-1.36068			4.3205
	-0.56128			5.58256			1.29942			-0.84892
	-0.95596						1.2725			2.27362
	-0.38949						1.1501			4.30318
	0.022616						1.0795			4.60657
	-0.59531						0.786513			2.05315
	-0.03327						1.03168			5.65492
	0.599889						1.09909			2.36847
	-0.62038						1.28327			9.24638
	-0.92002						1.40882
	-1.03741						0.412944
	-1.60034						0.934328
	-0.19694						1.69261
	-0.25102						1.47368
	0.316377						-2.1291
	-1.21491						0.189793
	-0.1976						2.45283
	-3.31043						1.25978
	-0.38873						1.56452
	-1.23888						1.30176
	-0.51622						0.525468
	0.708496						1.32769
	0.392647						0.645241
	1.62447						1.71286
	-0.09619						0.810895
	-0.2923						1.2458
	-1.04097						1.11829
	0.363115						0.321928
	0.60521						-0.19199
	-0.51725						0.322044
	0.546462						-1.17104
	-0.07066						-2.86986
	-0.01946						-0.3259
	-0.3752						1.14789
	0.93885						0.336169
	-0.49696						1.22083
	-0.15521						1.74041
	0.357383						0.565305
	-1.35771
	-0.02327
	-0.85361

## Sheet: Fig 2B
Pathways	FDR	Count
Epithelial cell differentiation	9.08931e-08	19
ROS catabolic process	1.70068e-06	13
Chemokine signaling	2.38996e-05	19
Cellular response to interferon	0.00194892	11
Covalent chromatin modification	0.000916811	16
Carbohydrate metabolic process	0.00733577	17
DNA repair	3.09461e-05	26
DNA damage response, detection of DNA damage	0.000656009	12
Cell cycle	6.35622e-06	21

## Sheet: Fig 2C
Symbol	Exp073871	Exp068055	Exp067979	Exp067976	Exp067978	Exp067977	Exp071986	Exp075151	Exp067966	Exp067967	Exp067968	Exp067969	Exp067970	Exp071987	Exp067973	Exp067981	Exp075158	Exp068007	Exp068008	Exp068062	Exp068015	Exp068016	Exp068017	Exp068018	Exp068019	Exp067972	Exp067974	Exp068066	Exp067980	Exp067982	Exp068023	Exp068302	Exp068021	Exp068068	Exp074029	Exp068002	Exp068006	Exp073898	Exp073891	Exp068073	Exp068074	Exp068075	Exp068076	Exp068077	Exp068079	Exp068080	Exp068081	Exp068082	Exp068083
UPK2	4.943	18.793	103.384	79.717	4.958	10.357	5.478	36.568	6.515	57.977	30.986	12.536	14.005	8.994	11.787	29.881	24.084	63.378	18.621	29.035	17.497	30.302	4.28	48.595	13.115	43.929	53.214	5.74	21.295	6.201	9.638	7.676	0.572	4.345	96.072	64.935	5.153	54.676	15.922	95.061	64.364	36.718	4.029	95.592	55.866	7.419	44.62	43.16	12.532
UPK1A	5.949	7.941	51.704	37.11	0.302	13.186	13.839	22.352	6.171	26.504	14.222	8.853	5.818	14.962	10.201	9.604	9.304	39.642	21.622	22.47	7.006	42.201	1.222	28.988	6.506	22.949	30.237	69.241	5.857	2.888	6.158	3.589	3.896	3.985	54.165	28.948	3.534	37.602	9.169	63.876	45.182	41.117	8.043	40.323	37.382	6.644	25.857	26.517	9.413
UPK1B	9.903	6.766	35.701	40.299	2.407	1.981	1.199	12.473	8.793	15.822	11.177	11.203	2.914	4.21	0.787	11.716	5.977	27.556	9.281	9.388	5.007	27.713	2.468	20.618	3.187	14.394	30.297	1.392	2.422	3.309	9.11	2.439	4.806	3.324	30.284	6.393	3.355	16.394	3.948	16.952	15.311	14.903	1.231	23.82	22.991	3.576	14.108	13.184	6.503
TMEM173	1e-05	0.023	1e-05	0.9373	0.1002	0.2112	0.2165	0.068	0.578	0.9478	0.3434	0.2431	0.1883	0.4813	0.1203	0.568	0.6054	1e-05	0.1814	0.4092	0.0827	0.2616	0.2522	0.5005	0.106	0.1707	0.5246	0.117	0.14	0.1254	0.0166	0.6753	0.05	0.3968	0.1535	0.1016	0.1776	0.133	0.229	0.7209	0.4857	0.129	0.8677	1e-05	0.258	0.6865	0.8308	0.2426	0.2636
NFKBIA	1e-05	1e-05	1e-05	1e-05	1e-05	0.023	1e-05	0.0174	0.044	1e-05	1e-05	0.0395	1e-05	1e-05	1e-05	0.0805	1e-05	0.0619	0.0878	0.0624	1e-05	0.0236	1e-05	0.0616	0.1133	1e-05	1e-05	1e-05	1e-05	1e-05	0.2583	0.2789	1e-05	1e-05	0.1316	1e-05	0.0679	1e-05	0.0134	1e-05	1e-05	0.1504	1e-05	1e-05	1e-05	1.6528	1e-05	1e-05	1e-05
LGALS9	0.8808	0.658	0.4952	0.2243	0.1662	0.7127	0.0299	0.6324	0.2183	0.8425	0.2863	0.1241	0.4718	0.0551	0.0764	0.0651	0.8523	1e-05	0.2313	0.0484	0.2454	0.9454	0.2444	0.4765	0.2624	0.4902	0.6806	0.609	0.0244	1e-05	0.5667	0.9389	0.1254	0.6676	0.811	0.7433	0.1228	0.1687	0.317	0.2686	0.8672	0.4026	0.3085	0.1651	0.129	0.7383	0.0398	0.3413	0.6525
CD58	0.1088	0.2102	1e-05	1e-05	1e-05	1e-05	0.2275	0.067	1e-05	1e-05	1e-05	1e-05	1e-05	1e-05	1e-05	1e-05	0.067	0.6094	0.42	0.153	1e-05	1e-05	1e-05	1e-05	0.1173	0.5356	1e-05	1e-05	1e-05	1e-05	0.1254	1e-05	1e-05	1e-05	0.6874	1e-05	0.5329	1e-05	1e-05	0.3685	0.4659	1e-05	1e-05	0.3447	1e-05	1e-05	0.3786	0.3996	0.6137
BCORL1	0.00276	1e-05	0.00314	0.0062	0.00518	0.002055	0.000273	0.000846	0.001014	0.004118	0.001783	1e-05	0.002103	1e-05	0.001945	0.000555	0.000597	1e-05	0.000601	1e-05	1e-05	1e-05	1e-05	1e-05	1e-05	0.001091	0.000662	0.000549	0.002764	0.002316	0.001735	0.002852	0.00456	0.003519	0.005422	0.000366	0.001157	0.004023	0.003664	1e-05	1e-05	1e-05	1e-05	0.009086	0.004784	0.002462	0.003669	0.048623	0.004722
HMBOX1	0.001014	1e-05	0.001581	0.001764	1e-05	1e-05	1e-05	1e-05	0.002009	0.000523	1e-05	0.000851	0.000412	1e-05	0.003539	1e-05	0.0008	0.001125	1e-05	1e-05	1e-05	0.001148	1e-05	1e-05	0.000315	1e-05	1e-05	0.003238	1e-05	1e-05	1e-05	0.000546	1e-05	1e-05	0.001428	1e-05	0.00052	1e-05	0.000948	1e-05	0.000706	0.001578	0.001043	1e-05	0.001985	1e-05	1e-05	0.001215	0.000898
DMAP1	5e-05	0.002068	1e-05	0.031545	1e-05	1e-05	1e-05	0.001718	0.013198	0.000457	0.00068	0.002433	1e-05	1e-05	0.000709	0.027162	0.00281	0.015823	0.000656	0.00021	0.000224	0.00037	1e-05	1e-05	0.006408	9.6e-05	1e-05	0.001759	0.001158	0.011369	0.001977	0.000681	0.022756	0.016387	0.008482	0.020786	0.005093	1e-05	0.000247	0.002501	0.003846	0.001004	0.004215	2.1e-05	0.002654	0.002158	0.004701	0.004309	0.021456
RBL2	0.00796	1e-05	0.00046	0.0023	1e-05	1e-05	1e-05	0.00275	1e-05	1e-05	1e-05	1e-05	1e-05	1e-05	1e-05	1e-05	1e-05	1e-05	1e-05	1e-05	1e-05	0.00123	1e-05	1e-05	1e-05	1e-05	1e-05	0.00034	1e-05	1e-05	0.00287	1e-05	1e-05	0.005	1e-05	0.002	0.00204	1e-05	1e-05	1e-05	1e-05	1e-05	1e-05	1e-05	1e-05	1e-05	1e-05	0.00019	1e-05
RFC3MBR	3.173	3.476	4.306	2.024	1.39	7.073	0.728	8.74	0.842	2.01	1.093	4.174	0.067	1.212	1e-05	4.819	3.623	1.44	5.294	7.457	35.328	0.42	0.153	1.42	2.907	4.401	0.402	1.386	2.826	4.379	9.297	1.554	2.104	3.174	2.34	4.986	5.08	1.355	0.643	4.134	1.639	4.579	1.575	0.214	0.927	0.129	2.584	3.693	5.372
RFC2	0.084	0.0707	1e-05	0.5717	0.3911	0.0961	1e-05	0.2246	1e-05	1e-05	1e-05	1e-05	0.6482	1e-05	0.1663	0.0651	0.0562	0.0764	0.0363	1e-05	0.021	0.0263	0.0449	1e-05	0.0962	0.1739	0.0193	1e-05	1e-05	0.095	0.0834	0.3143	0.2386	1e-05	0.101	0.963	0.5501	1e-05	1e-05	0.0396	1e-05	1e-05	1e-05	1e-05	0.0226	0.7145	0.1981	0.0189	1e-05
SMARCB1	0.0974	0.5046	1.3927	1.1041	0.6109	0.5336	0.2177	0.3598	0.5761	0.5573	0.3361	0.37	0.1561	0.4472	0.7337	0.4743	0.1666	0.7978	0.2652	0.0816	1.0626	0.4285	1e-05	0.2294	0.1177	0.4161	0.2859	0.3927	0.0787	0.2532	0.843	0.0861	0.4136	0.716	0.6119	1.9832	0.601	0.0676	0.6041	0.2383	0.4795	0.8549	0.3739	0.1482	0.5096	1.2831	0.4441	0.8676	0.7384
TOP2A	0.1801	0.2275	0.3609	0.3522	0.253	0.2178	0.0346	0.232	0.0883	0.1088	0.1913	0.0973	0.1702	0.0698	0.3491	0.1179	0.2493	0.2965	0.1203	0.1155	0.1499	0.2942	0.2957	0.2196	0.1776	0.1329	0.1193	0.8431	0.0082	0.1035	0.3782	0.2557	0.1004	0.2177	0.3188	0.3968	0.4578	0.0634	0.3327	0.1616	0.3454	0.2463	0.2259	0.0556	0.3038	0.2722	0.0779	0.3765	0.1595
POLG2	1e-05	1e-05	1e-05	1e-05	1e-05	1e-05	1e-05	1e-05	1e-05	1e-05	1e-05	1e-05	1e-05	1e-05	1e-05	1e-05	1e-05	1e-05	1e-05	0.073	1e-05	1e-05	1e-05	0.0295	1e-05	1e-05	1e-05	1e-05	1e-05	1e-05	0.1254	0.0166	1e-05	1e-05	0.0725	1e-05	0.1535	1e-05	0.0452	0.0668	1e-05	1e-05	0.0755	1e-05	1e-05	1e-05	0.0226	1e-05	1e-05
POLE4	1e-05	1e-05	1e-05	1e-05	1e-05	1e-05	1e-05	1e-05	1e-05	1e-05	1e-05	1e-05	1e-05	1e-05	1e-05	1e-05	1e-05	1e-05	1e-05	1e-05	1e-05	1e-05	1e-05	1e-05	0.131	0.8808	1e-05	0.1885	1e-05	1e-05	1e-05	1e-05	0.1513	1e-05	0.0963	1e-05	0.1506	1e-05	1e-05	0.1565	1e-05	0.5093	1e-05	0.4123	0.1495	1e-05	1e-05	0.8935	0.4256
[truncated: 214 more columns]

## Sheet: Fig 2D
Symbol	Exp073871	Exp068055	Exp067979	Exp067976	Exp067978	Exp067977	Exp071986	Exp075151	Exp067966	Exp067967	Exp067968	Exp067969	Exp067970	Exp071987	Exp067973	Exp067981	Exp075158	Exp068007	Exp068008	Exp068062	Exp068015	Exp068016	Exp068017	Exp068018	Exp068019	Exp067972	Exp067974	Exp068066	Exp067980	Exp067982	Exp068023	Exp068302	Exp068021	Exp068068	Exp074029	Exp068002	Exp068006	Exp073898	Exp073891	Exp068073	Exp068074	Exp068075	Exp068076	Exp068077	Exp068079	Exp068080	Exp068081	Exp068082	Exp068083
TSPO	0.178	0.275	1e-05	0.3393	1e-05	1e-05	1.3061	0.2399	2.0602	0.2052	0.2181	0.0302	0.2622	1.4601	1e-05	0.3906	0.5154	0.8007	1e-05	0.0985	1e-05	1e-05	1e-05	1e-05	0.0172	1e-05	1e-05	2.1536	1e-05	0.0183	0.0296	0.1195	0.0302	3.3245	0.1414	3.9823	0.3756	2.3001	4.3203	0.6421	0.1256	0.7841	1.1083	0.2203	6.3584	13.0827	0.2168	1.8609	0.0248
NOX3	1e-05	1e-05	1e-05	1e-05	1e-05	1e-05	1e-05	0.1228	1e-05	1e-05	1e-05	1e-05	1e-05	0.0782	0.2237	1e-05	1e-05	0.0652	1e-05	1e-05	1e-05	1e-05	1e-05	0.1088	1e-05	1e-05	1e-05	1e-05	1e-05	0.0716	1e-05	1e-05	0.1629	1e-05	0.0896	1e-05	1e-05	1e-05	1e-05	1e-05	1e-05	1e-05	1e-05	1e-05	1e-05	1e-05	0.18	1e-05	1e-05
CYBA	1.8639	1e-05	1e-05	1e-05	1e-05	1.1322	0.0692	0.6161	1e-05	0.4412	1e-05	0.3507	0.4827	1.407	0.1559	1e-05	1.262	1.513	0.1889	1e-05	1e-05	1e-05	0.0762	1.2363	1e-05	0.5841	0.332	0.2834	1e-05	0.9241	0.4942	0.4762	0.3663	0.7129	0.7861	0.3367	1e-05	0.1587	1e-05	1.0622	0.5057	0.5787	1e-05	1e-05	0.1312	0.2034	1.8572	0.2171	0.5446
CYP4F12	0.0915	0.2031	0.2898	0.818	1e-05	0.1816	0.0127	0.2317	0.3729	0.0929	0.0335	0.1751	1e-05	0.0127	0.1195	0.0044	0.2935	0.2817	0.0553	0.0659	0.0946	0.1854	0.3574	0.0158	0.0108	0.0063	0.0073	0.2597	1e-05	0.214	0.2974	0.0805	0.2066	0.5248	0.1547	0.1308	0.3992	1e-05	0.4337	0.1292	0.1409	0.429	0.0542	0.0006	0.1723	0.2397	0.0037	0.287	0.1027
CYP51A1	0.0205	0.1267	0.0519	0.5965	0.5535	1.0195	1e-05	0.0869	0.4346	1e-05	0.2341	0.0592	0.0345	0.0995	0.6055	0.1982	0.6798	0.6938	0.358	0.1645	0.0208	0.5536	0.9763	0.0761	0.0645	0.3078	0.2072	0.6834	1e-05	0.4933	0.1977	0.2044	0.371	0.2374	0.7211	1.3031	0.3102	2.6938	0.6989	0.8297	1.4085	0.486	0.8051	0.0702	0.5295	0.4837	0.0832	0.3937	2.135
CAT	34.5838	40.1132	14.6555	42.5012	12.0212	27.8626	32.2397	36.3136	33.3662	29.429	10.713	31.1943	19.9237	30.481	39.7072	29.9675	41.3309	33.4036	17.683	5.6049	24.0297	17.0174	33.7215	25.7778	12.5025	17.2622	19.5135	27.0232	27.136	25.481	30.3226	22.6516	21.3452	37.3011	44.994	28.2676	33.1343	7.831	18.0591	28.408	32.4535	24.8801	32.9389	28.557	14.2533	14.5122	31.6455	21.558	22.7192
PRDX5	158.927	90.895	125.919	419.394	268.164	74.054	9.0322	153.696	180.951	39.9599	172.513	109.52	178.231	11.0591	219.841	124.155	139.389	238.806	198.631	431.665	140.862	190.749	430.839	217.897	166.658	30.1779	79.783	359.428	14.7343	185.434	235.659	425.249	174.889	121.219	150.785	549.138	93.5306	249.896	285.41	86.1275	333.295	574.224	434.012	77.3146	550.009	339.623	29.2939	265.971	185.229
SOD3	0.2916	1.3745	12.3233	13.0554	42.3638	2.7071	0.0858	4.3426	2.6895	0.7693	10.7683	2.8299	14.0858	1.902	1.917	1.3219	5.4992	2.7398	3.8841	38.8751	1.7347	8.5833	5.8817	41.7948	6.6134	1e-05	1e-05	15.0246	0.1765	2.1604	4.4554	3.637	28.7505	9.8223	1.2985	6.7872	3.9722	4.9448	6.729	0.2849	7.8865	27.7762	5.2623	0.3253	1.9689	7.6991	0.1479	7.7729	6.419
GSR	2.8578	4.1558	8.0827	20.8398	7.8363	10.3379	1.1626	6.9972	7.5765	2.2176	5.672	3.518	9.4792	1.6675	8.2616	4.1828	7.2325	4.5483	7.3378	7.3024	3.6486	5.5726	13.6668	12.0571	7.5934	2.0412	3.1606	9.8039	0.8294	5.6074	12.3606	15.4316	8.3568	10.115	8.4515	17.0646	3.5892	9.248	14.4445	2.7552	12.2992	14.5074	5.2949	3.0433	5.6729	10.9819	2.1352	7.0398	6.3616
GPX2	16.2288	34.1063	11.8367	27.3179	9.7272	11.5908	4.3563	19.2784	20.0568	17.351	6.1027	29.3873	17.7534	1.3998	14.4114	31.0535	18.8262	20.3959	12.7134	15.3076	13.7322	7.3242	29.4971	31.8393	15.7861	3.029	5.7548	9.3129	0.5894	20.3976	47.1908	18.9539	13.5274	14.4867	20.467	19.584	12.6976	0.5768	27.6351	22.7683	39.8903	34.5353	46.4418	13.1897	43.6581	40.1661	1.2459	30.4147	11.3699
GSTZ1	0.541	1.4378	6.4099	7.2981	1.0192	0.5196	0.043	1.7529	3.1501	0.6997	0.6799	1.4358	2.764	0.1167	2.4872	1.6368	2.5991	2.9865	0.3145	0.8152	2.3656	1.4917	3.6709	1.6118	0.9371	1.8039	1.0079	0.775	0.0748	1.0385	2.5023	3.4629	1.2083	1.9497	0.5882	2.8508	1.7967	1.0584	2.0658	0.5544	1.804	1.0885	5.3632	0.3682	4.5305	1.0047	0.4311	1.8019	0.6887
POLD3	1e-05	1e-05	1e-05	1e-05	1e-05	1e-05	1e-05	0.0065	1e-05	1e-05	1e-05	1e-05	1e-05	1e-05	1e-05	1e-05	1e-05	1e-05	1e-05	1e-05	1e-05	1e-05	1e-05	1e-05	1e-05	1e-05	1e-05	1e-05	1e-05	1e-05	1e-05	1e-05	1e-05	1e-05	1e-05	1e-05	1e-05	1e-05	1e-05	1e-05	1e-05	1e-05	1e-05	1e-05	1e-05	1e-05	1e-05	1e-05	1e-05
PCNA	1.2655	10.3418	0.7895	2.1593	1.0764	1.7033	0.4059	18.2433	2.2918	3.3131	42.5405	2.3192	2.406	0.1927	6.4885	6.1824	2.8487	3.1629	1.333	1.0719	0.3247	3.1705	2.0323	3.5445	0.5374	8.5741	0.4176	1.1879	1e-05	8.1487	4.9405	5.4684	2.5691	10.5314	4.2162	4.9717	3.2078	2.052	9.5748	2.401	2.1488	1.3537	7.7009	0.533	1.4387	4.4899	1.0725	5.3215	1.8817
PARP1	1.3738	2.0214	2.8929	5.2968	1.6776	2.564	0.254	3.888	2.3274	0.9704	1.9184	1.3648	2.1347	0.6536	4.2792	5.1515	1.8353	2.8917	1.0897	1.4141	1.2048	2.5926	2.2991	2.5985	0.6575	1.653	0.8628	3.0462	0.3299	2.2669	4.6724	3.5515	7.4789	2.2943	2.3422	4.8188	1.4343	0.9222	2.4729	1.0502	2.0701	1.3241	3.6164	0.3067	2.3547	1.1356	1.7769	2.0134	2.3329
POLD1	0.0363	0.0055	0.2353	0.0297	1e-05	0.0057	0.035	0.6224	0.0369	0.0188	0.2426	0.0175	0.0434	1e-05	0.0918	0.0115	0.0209	0.0844	0.0288	0.0129	1e-05	0.0104	1e-05	1e-05	1e-05	0.0369	1e-05	0.2045	1e-05	0.0128	0.3352	0.005	0.2714	1e-05	0.0204	0.0254	0.4202	1e-05	0.061	0.0879	0.3136	0.1506	0.0596	1e-05	0.0437	0.0439	0.0638	0.0595	0.0479
FEN1	0.8494	0.6356	1e-05	1.1215	0.3153	0.4601	0.1349	2.0931	0.2264	0.6766	0.2102	1e-05	0.5647	0.1261	0.4449	0.2566	0.9237	0.9809	0.0919	0.6043	0.2511	0.5547	0.2222	0.7287	0.1217	0.3745	0.6145	1e-05	0.039	0.9878	1.3825	0.6118	1.5012	0.6508	0.9364	0.3936	0.6852	0.1013	0.1392	1.2675	1.0929	0.4985	1e-05	0.0161	0.1985	0.0793	1.4612	0.6183	0.4566
LIG3	0.0827	0.0681	0.311	0.7864	0.0477	0.1964	0.0141	0.1158	0.07	0.0967	0.1947	0.0825	0.0693	0.0319	0.2531	0.3013	0.1638	0.4417	0.0841	0.0843	0.0569	0.1145	0.1446	0.1947	0.2168	0.0944	0.133	0.2041	0.0687	0.1329	0.2479	0.2798	0.2374	0.0724	0.1839	0.4371	0.7955	1e-05	0.0978	0.0648	0.1712	0.0944	0.2671	0.0176	0.0936	0.1257	0.0284	0.1034	0.0593
[truncated: 214 more columns]

[truncated: 52 more sheets: Fig 2J, Fig 2K, Fig S2A, Fig S2B, Fig S2D, Fig S2E, Fig S2F, Fig 3A, Fig 3B, Fig 3C-3D, Fig 3E, Fig 3G-3H, Fig 3I, Fig 3J, Fig 3K-3L, Fig 3M, Fig S3D-3E, Fig 4C, Fig 4F, Fig 4G-4H …]
